# Supplementary material for: Characterization of the Secretome, Transcriptome, and Proteome of Human β Cell Line EndoC-βH1
Source: Mol Cell Proteomics. 2022 Apr 2;21(5):100229. doi: 10.1016/j.mcpro.2022.100229 (PMC9062487; doi:10.1016/j.mcpro.2022.100229)
Supplement: PXD027898_TMT_lysate_siCtrl_vs_untreated [file mmc2.xlsx]

## Sheet: data bases
The following data bases were used for search:
UniProt, human canonincal and isoforms, 02-22-2021
UniProt, mouse canonincal and isoforms, 02-22-2021
Contaminant library http://www.coxdocs.org/doku.php?id=maxquant:start_downloads.htm

## Sheet: sample meta-data
Column.name	Time	Treatment	Plex
Abundances Grouped F1 126	CC	CC	F1
Abundances Grouped F1 127N	CC	CC	F1
Abundances Grouped F1 127C	0hr	Baseline_Ctrl	F1
Abundances Grouped F1 128N	24hr	SiCtrl	F1
Abundances Grouped F1 128C	24hr	SiPCSK9	F1
Abundances Grouped F1 129N	48hr	SiCtrl	F1
Abundances Grouped F1 129C	48hr	SiPCSK9	F1
Abundances Grouped F1 130N	72hr	SiCtrl	F1
Abundances Grouped F1 130C	72hr	SiPCSK9	F1
Abundances Grouped F2 126	CC	CC	F2
Abundances Grouped F2 127N	CC	CC	F2
Abundances Grouped F2 127C	0hr	Baseline_Ctrl	F2
Abundances Grouped F2 128N	24hr	SiCtrl	F2
Abundances Grouped F2 128C	24hr	SiPCSK9	F2
Abundances Grouped F2 129N	48hr	SiCtrl	F2
Abundances Grouped F2 129C	48hr	SiPCSK9	F2
Abundances Grouped F2 130N	72hr	SiCtrl	F2
Abundances Grouped F2 130C	72hr	SiPCSK9	F2
Abundances Grouped F3 126	CC	CC	F3
Abundances Grouped F3 127N	CC	CC	F3
Abundances Grouped F3 127C	0hr	Baseline_Ctrl	F3
Abundances Grouped F3 128N	24hr	SiCtrl	F3
Abundances Grouped F3 128C	24hr	SiPCSK9	F3
Abundances Grouped F3 129N	48hr	SiCtrl	F3
Abundances Grouped F3 129C	48hr	SiPCSK9	F3
Abundances Grouped F3 130N	72hr	SiCtrl	F3
Abundances Grouped F3 130C	72hr	SiPCSK9	F3

## Sheet: raw
Species

## Sheet: normalized
Species

## Sheet: proteins in untreated baseline
Species

## Sheet: proteins in siCtrl
Species

## Sheet: siCtrl vs basal
Species

## Sheet: siPCSK9 vs siCtrl
Species
