# Supplementary material for: Characterization of the Secretome, Transcriptome, and Proteome of Human β Cell Line EndoC-βH1
Source: Mol Cell Proteomics. 2022 Apr 2;21(5):100229. doi: 10.1016/j.mcpro.2022.100229 (PMC9062487; doi:10.1016/j.mcpro.2022.100229)
Supplement: PXD027911_DIA_lysate_12x12 [file mmc3.xlsx]

## Sheet: raw
PG.Genes

## Sheet: coverage
PG.ProteinAccessions

## Sheet: n peptides
PG.ProteinAccessions

## Sheet: norm log2 imp
PG.Genes

## Sheet: sample meta-data
sample

## Sheet: proteins in ctrl
PG.Genes

## Sheet: siPCSK9 vs siCtrl
PG.Genes
