# Supplementary material for: Characterization of the Secretome, Transcriptome, and Proteome of Human β Cell Line EndoC-βH1
Source: Mol Cell Proteomics. 2022 Apr 2;21(5):100229. doi: 10.1016/j.mcpro.2022.100229 (PMC9062487; doi:10.1016/j.mcpro.2022.100229)
Supplement: PXD027920_DIA_secretome_timecourse [file mmc5.xlsx]

## Sheet: raw
PG.Genes

## Sheet: coverage
PG.ProteinAccessions

## Sheet: n peptides
PG.ProteinAccessions

## Sheet: sample meta d0
sample

## Sheet: norm log2 d0
PG.Genes

## Sheet: proteins siCtrl d3
PG.Genes

## Sheet: norm log2 imp siRNA
PG.Genes

## Sheet: sample meta-data siRNA
sample

## Sheet: siPCSK9 vs siCtrl
PG.Genes
