# Supplementary material for: Characterization of the Secretome, Transcriptome, and Proteome of Human β Cell Line EndoC-βH1
Source: Mol Cell Proteomics. 2022 Apr 2;21(5):100229. doi: 10.1016/j.mcpro.2022.100229 (PMC9062487; doi:10.1016/j.mcpro.2022.100229)
Supplement: PXD027921_TMT_lysate_3x3 [file mmc6.xlsx]

## Sheet: raw
Species	Checked	Protein.FDR.Confidence:.Combined	Master	Accession	Description	Exp..q-value:.Combined	Sum.PEP.Score	Coverage.[%]	#.Peptides	#.PSMs	#.Unique.Peptides	#.AAs	MW.[kDa]	calc..pI	Score.Sequest.HT:.Sequest.HT	#.Peptides.(by.Search.Engine):.Sequest.HT	Pfam.IDs	Entrez.Gene.ID	Ensembl.Gene.ID	Gene.Symbol	Chromosome	Abundances.(Grouped):.F1,.126	Abundances.(Grouped):.F1,.127N	Abundances.(Grouped):.F1,.128C	Abundances.(Grouped):.F1,.129N	Abundances.(Grouped):.F1,.130C	Abundances.(Grouped):.F1,.131	Modifications
Homo sapiens	FALSE	High	Master Protein	Q14204	Cytoplasmic dynein 1 heavy chain 1 OS=Homo sapiens OX=9606 GN=DYNC1H1 PE=1 SV=5	0	984.329	37	148	556	148	4646	532.1	6.4	1560.53	148	Pf00769, Pf03028, Pf03915, Pf04156, Pf07246, Pf07728, Pf08385, Pf08393, Pf12774, Pf12775, Pf12777, Pf12780, Pf12781, Pf13173, Pf13207, Pf13401	1778	ENSG00000197102.10	DYNC1H1	14	4.66652e+08	2.88708e+08	3.25354e+08	2.51257e+08	2.36139e+08	2.66506e+08	#N/A
Homo sapiens	FALSE	High	Master Protein	P78527	DNA-dependent protein kinase catalytic subunit OS=Homo sapiens OX=9606 GN=PRKDC PE=1 SV=3	0	632.878	28	116	433	100	4128	468.8	7.12	1036.47	116	Pf00454, Pf02259, Pf02260, Pf08163	5591	ENSG00000253729.7	PRKDC	8	4.04574e+08	2.60443e+08	2.95626e+08	2.37709e+08	2.20792e+08	2.50753e+08	#N/A
Homo sapiens	FALSE	High	Master Protein	P49327	Fatty acid synthase OS=Homo sapiens OX=9606 GN=FASN PE=1 SV=3	0	613.101	45	84	387	84	2511	273.3	6.44	1142.19	84	Pf00106, Pf00107, Pf00108, Pf00109, Pf00698, Pf00975, Pf02801, Pf08242, Pf08659, Pf13602, Pf14765	2194	ENSG00000169710.8	FASN	17	4.77596e+08	3.24012e+08	3.28974e+08	2.71556e+08	2.50176e+08	2.87621e+08	#N/A
Homo sapiens	FALSE	High	Master Protein	Q8WXH0	Nesprin-2 OS=Homo sapiens OX=9606 GN=SYNE2 PE=1 SV=3	0	565.686	20	129	231	109	6885	795.9	5.36	633.62	129	Pf00307, Pf00435, Pf10541, Pf11971, Pf13654	23224	ENSG00000054654.16	SYNE2	14	1.34619e+08	8.40031e+07	9.66694e+07	7.74047e+07	6.97327e+07	7.89301e+07	#N/A
Homo sapiens	FALSE	High	Master Protein	Q9UPN3-2	Isoform 2 of Microtubule-actin cross-linking factor 1, isoforms 1/2/3/5 OS=Homo sapiens OX=9606 GN=MACF1	0	538.601	23	109	226	61	5430	620	5.38	613	109	Pf00036, Pf00307, Pf00435, Pf02187, Pf11971, Pf13499, Pf13833	23499	ENSG00000127603.23	MACF1	1	6.17089e+07	3.69418e+07	4.29506e+07	3.35289e+07	3.11128e+07	3.4973e+07	#N/A
Homo sapiens	FALSE	High	Master Protein	P15924	Desmoplakin OS=Homo sapiens OX=9606 GN=DSP PE=1 SV=3	0	530.195	35	105	297	39	2871	331.6	6.81	798.84	105	Pf00038, Pf00681, Pf01540, Pf01576, Pf02463, Pf04111, Pf04156, Pf05483, Pf05557, Pf05622, Pf06008, Pf06160, Pf06637, Pf07888, Pf10174, Pf12072, Pf12128, Pf13166	1832	ENSG00000096696.13	DSP	6	1.18815e+08	6.41138e+07	7.42982e+07	5.31063e+07	5.14137e+07	5.74943e+07	Met-loss+Acetyl [N-Term]
Homo sapiens	FALSE	High	Master Protein	Q9Y490	Talin-1 OS=Homo sapiens OX=9606 GN=TLN1 PE=1 SV=3	0	529.278	36	77	271	13	2541	269.6	6.07	751.23	77	Pf00373, Pf01608, Pf02174, Pf08913, Pf09141, Pf09379	7094	ENSG00000137076.20	TLN1	9	4.69711e+07	2.88181e+07	3.54344e+07	2.84317e+07	2.57827e+07	3.12587e+07	Met-loss [N-Term]
Homo sapiens	FALSE	High	Master Protein	Q13813-2	Isoform 2 of Spectrin alpha chain, non-erythrocytic 1 OS=Homo sapiens OX=9606 GN=SPTAN1	0	508.472	35	79	254	79	2477	284.9	5.35	745.55	79	Pf00018, Pf00036, Pf00435, Pf07653, Pf08239, Pf08726, Pf13405, Pf13499, Pf14604	6709	ENSG00000197694.15	SPTAN1	9	2.39224e+08	1.39126e+08	1.54218e+08	1.30119e+08	1.21945e+08	1.38627e+08	#N/A
Homo sapiens	FALSE	High	Master Protein	Q01082	Spectrin beta chain, non-erythrocytic 1 OS=Homo sapiens OX=9606 GN=SPTBN1 PE=1 SV=2	0	488.731	36	74	251	7	2364	274.4	5.57	705.15	74	Pf00169, Pf00307, Pf00435, Pf11971, Pf12128, Pf15410	6711	ENSG00000115306.15	SPTBN1	2	1.72463e+07	1.03834e+07	1.19971e+07	1.04912e+07	9.38495e+06	1.07125e+07	#N/A
Homo sapiens	FALSE	High	Master Protein	Q00610	Clathrin heavy chain 1 OS=Homo sapiens OX=9606 GN=CLTC PE=1 SV=5	0	461.152	43	58	299	48	1675	191.5	5.69	831.84	58	Pf00637, Pf01394, Pf04053, Pf09268, Pf13838	1213	ENSG00000141367.11	CLTC	17	2.75183e+08	2.02929e+08	1.97386e+08	1.89969e+08	1.70366e+08	1.87816e+08	#N/A
Homo sapiens	FALSE	High	Master Protein	P11142	Heat shock cognate 71 kDa protein OS=Homo sapiens OX=9606 GN=HSPA8 PE=1 SV=1	0	451.704	70	45	507	28	646	70.9	5.52	1321.23	45	Pf00012, Pf02463, Pf06723	3312	ENSG00000109971.13	HSPA8	11	5.51894e+08	3.48864e+08	3.95703e+08	3.24744e+08	3.02402e+08	3.30432e+08	#N/A
Mus musculus	FALSE	High	Master Protein	P26039	Talin-1 OS=Mus musculus OX=10090 GN=Tln1 PE=1 SV=2	0	450.899	31	65	243	1	2541	269.7	6.18	658.64	65	Pf00373, Pf01608, Pf02174, Pf08913, Pf09141, Pf09379	21894	ENSMUSG00000028465.16	Tln1	4	784123	393124	481067	378470	386524	451102	Met-loss [N-Term]
Homo sapiens	FALSE	High	Master Protein	Q01082-3	Isoform 2 of Spectrin beta chain, non-erythrocytic 1 OS=Homo sapiens OX=9606 GN=SPTBN1	0	449.206	37	69	234	2	2155	251.2	5.53	639.21	69	Pf00307, Pf00435, Pf11971, Pf12128	6711	ENSG00000115306.15	SPTBN1	2	295321	238700	226165	183272	195099	229374	#N/A
Homo sapiens	FALSE	High	Master Protein	O75369-8	Isoform 8 of Filamin-B OS=Homo sapiens OX=9606 GN=FLNB	0	435.494	36	74	178	67	2633	281.5	5.71	529.1	74	Pf00307, Pf00630	2317	ENSG00000136068.14	FLNB	3	1.39548e+08	8.69656e+07	9.1886e+07	8.15478e+07	7.6753e+07	8.53883e+07	#N/A
Homo sapiens	FALSE	High	Master Protein	P11021	Endoplasmic reticulum chaperone BiP OS=Homo sapiens OX=9606 GN=HSPA5 PE=1 SV=2	0	435.258	63	44	632	42	654	72.3	5.16	1807.96	44	Pf00012, Pf01968, Pf06723	3309	ENSG00000044574.7	HSPA5	9	1.54766e+09	8.96032e+08	9.49924e+08	9.15376e+08	8.57585e+08	9.95074e+08	#N/A
Homo sapiens	FALSE	High	Master Protein	P49792	E3 SUMO-protein ligase RanBP2 OS=Homo sapiens OX=9606 GN=RANBP2 PE=1 SV=2	0	432.956	33	93	206	50	3224	358	6.2	546.85	93	Pf00160, Pf00515, Pf00638, Pf00641, Pf07719, Pf12185, Pf13414, Pf13432, Pf14559	5903	ENSG00000153201.15	RANBP2	2	1.0919e+08	7.0126e+07	7.81538e+07	6.37359e+07	5.81575e+07	6.58051e+07	#N/A
Homo sapiens	FALSE	High	Master Protein	Q9P2E9	Ribosome-binding protein 1 OS=Homo sapiens OX=9606 GN=RRBP1 PE=1 SV=5	0	427.317	50	66	321	65	1410	152.4	8.6	838.47	66	#N/A	#N/A	#N/A	#N/A	#N/A	2.73609e+08	1.97419e+08	1.82705e+08	1.66083e+08	1.56335e+08	1.75296e+08	#N/A
Homo sapiens	FALSE	High	Master Protein	Q92616	eIF-2-alpha kinase activator GCN1 OS=Homo sapiens OX=9606 GN=GCN1 PE=1 SV=6	0	424.498	30	74	207	74	2671	292.6	7.47	575.12	74	Pf12074, Pf13646	10985	#N/A	GCN1L1; GCN1	12	1.69062e+08	1.01966e+08	1.19257e+08	9.75187e+07	9.01287e+07	1.02132e+08	#N/A
Homo sapiens	FALSE	High	Master Protein	P35579	Myosin-9 OS=Homo sapiens OX=9606 GN=MYH9 PE=1 SV=4	0	403.802	29	59	280	44	1960	226.4	5.6	814.73	59	Pf00063, Pf01442, Pf01496, Pf01576, Pf01765, Pf02736, Pf03962, Pf04111, Pf04156, Pf05911, Pf06637, Pf07888, Pf09731, Pf11068, Pf11559, Pf12128, Pf13094	4627	ENSG00000100345.20	MYH9	22	2.27242e+08	1.42636e+08	1.57727e+08	1.26379e+08	1.16979e+08	1.3636e+08	#N/A
Homo sapiens	FALSE	High	Master Protein	P46940	Ras GTPase-activating-like protein IQGAP1 OS=Homo sapiens OX=9606 GN=IQGAP1 PE=1 SV=1	0	401.728	34	53	231	50	1657	189.1	6.48	621.1	53	Pf00307, Pf00397, Pf00616, Pf03836, Pf11016	8826	ENSG00000140575.12	IQGAP1	15	3.02923e+08	1.87517e+08	2.07303e+08	1.70764e+08	1.58432e+08	1.73328e+08	#N/A
Homo sapiens	FALSE	High	Master Protein	P09874	Poly [ADP-ribose] polymerase 1 OS=Homo sapiens OX=9606 GN=PARP1 PE=1 SV=4	0	374.74	43	51	296	51	1014	113	8.88	820.77	51	Pf00533, Pf00644, Pf00645, Pf02877, Pf05406, Pf08063	142	ENSG00000143799.12	PARP1	1	5.72137e+08	3.55856e+08	3.95968e+08	3.18224e+08	2.90833e+08	3.40124e+08	#N/A
Homo sapiens	FALSE	High	Master Protein	Q14980	Nuclear mitotic apparatus protein 1 OS=Homo sapiens OX=9606 GN=NUMA1 PE=1 SV=2	0	370.361	30	57	177	56	2115	238.1	5.78	515.57	57	Pf04111, Pf07888, Pf12128	4926	ENSG00000137497.17	NUMA1	11	1.62861e+08	1.04353e+08	1.21518e+08	9.68874e+07	8.87784e+07	9.96708e+07	#N/A
Homo sapiens	FALSE	High	Master Protein	P35580-4	Isoform 4 of Myosin-10 OS=Homo sapiens OX=9606 GN=MYH10	0	362.837	28	58	252	2	2007	232.4	5.55	728.24	58	Pf00063, Pf00769, Pf01496, Pf01576, Pf02736, Pf04111, Pf05622, Pf05911, Pf06637, Pf07888, Pf09726, Pf12128, Pf13094, Pf13514	4628	ENSG00000133026.12	MYH10	17	247395	111068	144148	135790	107576	151109	#N/A
Homo sapiens	FALSE	High	Master Protein	P60709	Actin, cytoplasmic 1 OS=Homo sapiens OX=9606 GN=ACTB PE=1 SV=1	0	362.347	71	29	997	7	375	41.7	5.48	2774.43	29	Pf00022	60	ENSG00000075624.13	ACTB	7	2.37197e+08	1.48908e+08	1.67453e+08	1.35802e+08	1.2651e+08	1.52181e+08	#N/A
Homo sapiens	FALSE	High	Master Protein	P35580-5	Isoform 5 of Myosin-10 OS=Homo sapiens OX=9606 GN=MYH10	0	360.904	29	57	250	1	1985	229.9	5.57	730.7	57	Pf00063, Pf00769, Pf01496, Pf01576, Pf02736, Pf04111, Pf05622, Pf05911, Pf06637, Pf07888, Pf09726, Pf12128, Pf13094, Pf13514	4628	ENSG00000133026.12	MYH10	17	570132	342421	389639	440721	371393	394949	#N/A
Homo sapiens	FALSE	High	Master Protein	P07437	Tubulin beta chain OS=Homo sapiens OX=9606 GN=TUBB PE=1 SV=2	0	358.572	78	26	466	5	444	49.6	4.89	1295.96	26	Pf00091, Pf03953, Pf10644	203068	ENSG00000232575.10; ENSG00000196230.12; ENSG00000227739.10; ENSG00000224156.10; ENSG00000235067.10; ENSG00000229684.10; ENSG00000183311.16; ENSG00000232421.10	TUBB	6; CHR_HSCHR6_MHC_MANN_CTG1; CHR_HSCHR6_MHC_COX_CTG1; CHR_HSCHR6_MHC_APD_CTG1; CHR_HSCHR6_MHC_DBB_CTG1; CHR_HSCHR6_MHC_MCF_CTG1; CHR_HSCHR6_MHC_QBL_CTG1; CHR_HSCHR6_MHC_SSTO_CTG1	3.60962e+07	2.4076e+07	2.37293e+07	2.00983e+07	1.85217e+07	2.23403e+07	#N/A
Homo sapiens	FALSE	High	Master Protein	P18206	Vinculin OS=Homo sapiens OX=9606 GN=VCL PE=1 SV=4	0	347.046	47	50	240	50	1134	123.7	5.66	610.93	50	Pf01044	7414	ENSG00000035403.17	VCL	10	3.37403e+08	2.02072e+08	2.38471e+08	2.02724e+08	1.86823e+08	2.11012e+08	#N/A
Homo sapiens	FALSE	High	Master Protein	P04406	Glyceraldehyde-3-phosphate dehydrogenase OS=Homo sapiens OX=9606 GN=GAPDH PE=1 SV=3	0	346.733	92	30	618	18	335	36	8.46	1624.09	30	Pf00044, Pf02800	2597	ENSG00000111640.14	GAPDH	12	1.23495e+09	8.64184e+08	9.13517e+08	7.68097e+08	7.00714e+08	7.725e+08	#N/A
Mus musculus	FALSE	High	Master Protein	E9Q557	Desmoplakin OS=Mus musculus OX=10090 GN=Dsp PE=1 SV=1	0	344.836	21	67	201	1	2883	332.7	6.8	518.61	67	Pf00038, Pf00681, Pf01576, Pf02463, Pf04111, Pf04156, Pf05483, Pf05557, Pf05622, Pf06637, Pf06705, Pf07888, Pf10174, Pf12128	109620	ENSMUSG00000054889.9	Dsp	13	#N/A	#N/A	#N/A	#N/A	#N/A	#N/A	Met-loss+Acetyl [N-Term]
Homo sapiens	FALSE	High	Master Protein	P68371	Tubulin beta-4B chain OS=Homo sapiens OX=9606 GN=TUBB4B PE=1 SV=1	0	344.07	75	26	448	4	445	49.8	4.89	1264.88	26	Pf00091, Pf03953, Pf10644	10383	ENSG00000188229.5	TUBB4B	9	1.5415e+07	1.12488e+07	1.05491e+07	8.50531e+06	9.13475e+06	8.96456e+06	#N/A
Homo sapiens	FALSE	High	Master Protein	Q9BVA1	Tubulin beta-2B chain OS=Homo sapiens OX=9606 GN=TUBB2B PE=1 SV=1	0	342.659	73	26	437	2	445	49.9	4.89	1184.97	26	Pf00091, Pf03953, Pf10644	347733	ENSG00000137285.9	TUBB2B	6	6.51149e+06	5.55373e+06	4.6567e+06	3.85865e+06	5.77361e+06	4.12278e+06	#N/A
Homo sapiens	FALSE	High	Master Protein	P00352	Retinal dehydrogenase 1 OS=Homo sapiens OX=9606 GN=ALDH1A1 PE=1 SV=2	0	340.606	63	29	313	21	501	54.8	6.73	849.59	29	Pf00171, Pf05893, Pf07368	216	ENSG00000165092.12	ALDH1A1	9	2.91707e+08	1.67906e+08	1.91816e+08	1.66441e+08	1.5344e+08	1.75769e+08	#N/A
Homo sapiens	FALSE	High	Master Protein	Q71U36	Tubulin alpha-1A chain OS=Homo sapiens OX=9606 GN=TUBA1A PE=1 SV=1	0	340.442	63	28	432	1	451	50.1	5.06	1368.94	28	Pf00091, Pf03953	7846	ENSG00000167552.13	TUBA1A	12	199919	146002	177680	158073	140092	161353	#N/A
Homo sapiens	FALSE	High	Master Protein	P21333	Filamin-A OS=Homo sapiens OX=9606 GN=FLNA PE=1 SV=4	0	338.435	32	65	149	58	2647	280.6	6.06	404.59	65	Pf00307, Pf00630	2316	ENSG00000196924.14	FLNA	X	6.97591e+07	4.60217e+07	5.07117e+07	4.18217e+07	3.8619e+07	4.37277e+07	#N/A
Homo sapiens	FALSE	High	Master Protein	P10809	60 kDa heat shock protein, mitochondrial OS=Homo sapiens OX=9606 GN=HSPD1 PE=1 SV=2	0	337.779	78	46	347	46	573	61	5.87	906.02	46	Pf00118	3329	ENSG00000144381.16	HSPD1	2	9.65393e+08	5.64883e+08	6.61992e+08	5.81004e+08	5.50194e+08	6.00817e+08	#N/A
Homo sapiens	FALSE	High	Master Protein	P07900	Heat shock protein HSP 90-alpha OS=Homo sapiens OX=9606 GN=HSP90AA1 PE=1 SV=5	0	336.763	48	41	447	25	732	84.6	5.02	1139.37	41	Pf00183, Pf02518, Pf13589	3320	ENSG00000080824.18	HSP90AA1	14	3.79294e+08	2.4068e+08	2.64989e+08	2.16488e+08	2.02315e+08	2.26072e+08	#N/A
Homo sapiens	FALSE	High	Master Protein	Q99996-1	Isoform 1 of A-kinase anchor protein 9 OS=Homo sapiens OX=9606 GN=AKAP9	0	335.903	20	76	153	76	3911	453.4	4.98	407.41	76	Pf10186, Pf10495	10142	#N/A	AKAP9	7	1.03285e+08	6.31831e+07	7.14176e+07	6.09811e+07	5.63844e+07	6.29106e+07	#N/A
Homo sapiens	FALSE	High	Master Protein	O75643	U5 small nuclear ribonucleoprotein 200 kDa helicase OS=Homo sapiens OX=9606 GN=SNRNP200 PE=1 SV=2	0	328.463	33	62	165	61	2136	244.4	6.06	461.47	62	Pf00270, Pf00271, Pf02889, Pf04851	23020	ENSG00000144028.14	SNRNP200	2	1.21179e+08	7.25822e+07	8.66563e+07	6.93617e+07	6.467e+07	7.30667e+07	#N/A
Homo sapiens	FALSE	High	Master Protein	O43707	Alpha-actinin-4 OS=Homo sapiens OX=9606 GN=ACTN4 PE=1 SV=2	0	328.379	47	40	260	8	911	104.8	5.44	688.36	40	Pf00307, Pf00435, Pf08726, Pf11971, Pf13499	81	ENSG00000282844.1; ENSG00000130402.11	ACTN4	19; CHR_HG26_PATCH	3.75673e+07	2.29051e+07	2.71421e+07	2.18369e+07	2.10606e+07	2.24286e+07	#N/A
Homo sapiens	FALSE	High	Master Protein	Q13885	Tubulin beta-2A chain OS=Homo sapiens OX=9606 GN=TUBB2A PE=1 SV=1	0	326.002	63	24	422	1	445	49.9	4.89	1159.66	24	Pf00091, Pf03953, Pf10644	7280	ENSG00000137267.5	TUBB2A	6	1.23858e+06	827941	921415	741675	682027	875542	#N/A
Homo sapiens	FALSE	High	Master Protein	P30101	Protein disulfide-isomerase A3 OS=Homo sapiens OX=9606 GN=PDIA3 PE=1 SV=4	0	325.859	73	43	310	43	505	56.7	6.35	849.52	43	Pf00085, Pf13098, Pf13848, Pf13899, Pf13905	2923	ENSG00000167004.12	PDIA3	15	1.03719e+09	6.04591e+08	6.63148e+08	6.05743e+08	5.83344e+08	6.3472e+08	#N/A
Homo sapiens	FALSE	High	Master Protein	Q14789-4	Isoform 4 of Golgin subfamily B member 1 OS=Homo sapiens OX=9606 GN=GOLGB1	0	323.818	21	60	125	1	3184	367.2	5.02	364.39	60	Pf01496, Pf01576, Pf04111, Pf07888, Pf09726	2804	ENSG00000173230.15	GOLGB1	3	130751	84804.3	116653	91687.4	70563.2	85985	#N/A
Homo sapiens	FALSE	High	Master Protein	P42704	Leucine-rich PPR motif-containing protein, mitochondrial OS=Homo sapiens OX=9606 GN=LRPPRC PE=1 SV=3	0	323.355	41	53	170	53	1394	157.8	6.13	460.98	53	Pf12854, Pf13041, Pf13812	10128	ENSG00000138095.18	LRPPRC	2	2.12403e+08	1.27982e+08	1.42662e+08	1.19393e+08	1.067e+08	1.238e+08	#N/A
Homo sapiens	FALSE	High	Master Protein	P53396	ATP-citrate synthase OS=Homo sapiens OX=9606 GN=ACLY PE=1 SV=3	0	321.697	41	43	262	1	1101	120.8	7.33	699.65	43	Pf00285, Pf00549, Pf02629, Pf08442	47	ENSG00000131473.16	ACLY	17	1.76036e+07	1.16614e+07	1.3185e+07	1.1818e+07	1.06155e+07	1.3227e+07	#N/A
Homo sapiens	FALSE	High	Master Protein	P12270	Nucleoprotein TPR OS=Homo sapiens OX=9606 GN=TPR PE=1 SV=3	0	318.407	20	48	194	48	2363	267.1	5.02	527.12	48	Pf00038, Pf01496, Pf01576, Pf02463, Pf03961, Pf04111, Pf05911, Pf07888, Pf07926, Pf09726, Pf12128, Pf13166, Pf13514	7175	ENSG00000047410.13	TPR	1	1.18095e+08	6.86372e+07	7.5557e+07	6.71202e+07	6.22518e+07	7.04954e+07	#N/A
Homo sapiens	FALSE	High	Master Protein	Q14789-2	Isoform 2 of Golgin subfamily B member 1 OS=Homo sapiens OX=9606 GN=GOLGB1	0	315.298	20	60	124	1	3269	376.9	5	357.56	60	Pf01496, Pf01576, Pf04111, Pf07888, Pf09726	2804	ENSG00000173230.15	GOLGB1	3	383734	254737	285669	241166	211158	284319	#N/A
Homo sapiens	FALSE	High	Master Protein	P06733	Alpha-enolase OS=Homo sapiens OX=9606 GN=ENO1 PE=1 SV=2	0	313.493	64	24	343	20	434	47.1	7.39	1134.93	24	Pf00113, Pf03952, Pf13378	2023	ENSG00000074800.13	ENO1	1	1.99087e+08	1.23495e+08	1.30724e+08	1.12569e+08	1.05767e+08	1.18526e+08	#N/A
Homo sapiens	FALSE	High	Master Protein	P0DMV9	Heat shock 70 kDa protein 1B OS=Homo sapiens OX=9606 GN=HSPA1B PE=1 SV=1	0	310.168	60	35	286	8	641	70	5.66	808.22	35	Pf00012, Pf06723	3304; 3303	ENSG00000232804.5; ENSG00000234475.5; ENSG00000231555.4; ENSG00000235941.5; ENSG00000204389.9; ENSG00000204388.6; ENSG00000212866.6; ENSG00000237724.5; ENSG00000224501.5	HSPA1B; HSPA1A	6; CHR_HSCHR6_MHC_APD_CTG1; CHR_HSCHR6_MHC_DBB_CTG1; CHR_HSCHR6_MHC_QBL_CTG1; CHR_HSCHR6_MHC_COX_CTG1	1.82047e+08	8.3596e+07	1.08566e+08	9.2693e+07	8.87985e+07	1.05299e+08	#N/A
Homo sapiens	FALSE	High	Master Protein	P06576	ATP synthase subunit beta, mitochondrial OS=Homo sapiens OX=9606 GN=ATP5F1B PE=1 SV=3	0	308.561	59	22	235	22	529	56.5	5.4	720.93	22	Pf00006, Pf00306, Pf02874	506	ENSG00000110955.8	ATP5B	12	3.4671e+08	2.07247e+08	2.35931e+08	1.99892e+08	1.88879e+08	2.08047e+08	#N/A
Homo sapiens	FALSE	High	Master Protein	P09327	Villin-1 OS=Homo sapiens OX=9606 GN=VIL1 PE=1 SV=4	0	305.061	53	37	261	37	827	92.6	6.39	663.15	37	Pf00626, Pf02209	7429	ENSG00000127831.10	VIL1	2	3.22617e+08	2.15065e+08	2.24256e+08	1.7928e+08	1.66282e+08	1.83496e+08	#N/A
Homo sapiens	FALSE	High	Master Protein	P53396-2	Isoform 2 of ATP-citrate synthase OS=Homo sapiens OX=9606 GN=ACLY	0	303.744	41	43	238	1	1091	119.7	7.33	645.04	43	Pf00285, Pf00549, Pf02629, Pf08442	47	ENSG00000131473.16	ACLY	17	#N/A	#N/A	#N/A	#N/A	#N/A	#N/A	#N/A
Homo sapiens	FALSE	High	Master Protein	P14625	Endoplasmin OS=Homo sapiens OX=9606 GN=HSP90B1 PE=1 SV=1	0	302.739	44	44	482	34	803	92.4	4.84	1164.11	44	Pf00183, Pf02518, Pf13589	7184	ENSG00000166598.14	HSP90B1	12	9.78916e+08	7.14323e+08	7.61421e+08	7.0569e+08	6.48884e+08	7.28137e+08	#N/A
Homo sapiens	FALSE	High	Master Protein	P54652	Heat shock-related 70 kDa protein 2 OS=Homo sapiens OX=9606 GN=HSPA2 PE=1 SV=1	0	297.573	50	37	287	20	639	70	5.74	735.49	37	Pf00012, Pf06723	3306	ENSG00000126803.9	HSPA2	14	1.32054e+08	7.46093e+07	9.47986e+07	7.56358e+07	7.08351e+07	7.66984e+07	#N/A
Homo sapiens	FALSE	High	Master Protein	Q14008	Cytoskeleton-associated protein 5 OS=Homo sapiens OX=9606 GN=CKAP5 PE=1 SV=3	0	291.811	30	57	141	57	2032	225.4	7.8	363.44	57	Pf12348	9793	ENSG00000175216.14	CKAP5	11	8.24302e+07	5.21365e+07	5.56398e+07	4.62528e+07	4.26882e+07	4.87348e+07	#N/A
Homo sapiens	FALSE	High	Master Protein	P52272	Heterogeneous nuclear ribonucleoprotein M OS=Homo sapiens OX=9606 GN=HNRNPM PE=1 SV=3	0	291.446	51	32	221	9	730	77.5	8.7	545	32	Pf00076, Pf11532, Pf11608, Pf13893, Pf14259	4670	ENSG00000099783.11	HNRNPM	19	4.72761e+07	3.02572e+07	3.59135e+07	2.84457e+07	2.57782e+07	3.15463e+07	#N/A
Homo sapiens	FALSE	High	Master Protein	P54289	Voltage-dependent calcium channel subunit alpha-2/delta-1 OS=Homo sapiens OX=9606 GN=CACNA2D1 PE=1 SV=3	0	289.052	35	33	152	1	1103	124.5	5.27	485.23	33	Pf00092, Pf02743, Pf08399, Pf08473, Pf13519, Pf13768	781	ENSG00000153956.15	CACNA2D1	7	1.70641e+07	1.05871e+07	1.19465e+07	1.14066e+07	1.02952e+07	1.22644e+07	#N/A
Homo sapiens	FALSE	High	Master Protein	P13639	Elongation factor 2 OS=Homo sapiens OX=9606 GN=EEF2 PE=1 SV=4	0	287.437	38	35	223	34	858	95.3	6.83	571.59	35	Pf00009, Pf00679, Pf03144, Pf03764, Pf14492	1938	ENSG00000167658.15	EEF2	19	5.26333e+08	3.12455e+08	3.32069e+08	2.87138e+08	2.61357e+08	2.95173e+08	Met-loss [N-Term]
Homo sapiens	FALSE	High	Master Protein	Q9BQE3	Tubulin alpha-1C chain OS=Homo sapiens OX=9606 GN=TUBA1C PE=1 SV=1	0	287.065	58	27	299	2	449	49.9	5.1	876.11	27	Pf00091, Pf03953	84790	ENSG00000167553.15	TUBA1C	12	1.07009e+07	6.51876e+06	7.13308e+06	6.24632e+06	5.79671e+06	6.68058e+06	#N/A
Homo sapiens	FALSE	High	Master Protein	P22314	Ubiquitin-like modifier-activating enzyme 1 OS=Homo sapiens OX=9606 GN=UBA1 PE=1 SV=3	0	286.167	46	34	231	11	1058	117.8	5.76	626.82	34	Pf00899, Pf02134, Pf09358, Pf10585	7317	ENSG00000130985.16	UBA1	X	6.61387e+07	4.04734e+07	4.49668e+07	3.8786e+07	3.72446e+07	3.83147e+07	#N/A
Homo sapiens	FALSE	High	Master Protein	P46821	Microtubule-associated protein 1B OS=Homo sapiens OX=9606 GN=MAP1B PE=1 SV=2	0	285.85	25	50	183	50	2468	270.5	4.81	472.53	50	#N/A	4131	ENSG00000131711.14	MAP1B	5	1.87929e+08	1.14995e+08	1.31319e+08	1.16661e+08	1.07823e+08	1.21272e+08	#N/A
Homo sapiens	FALSE	High	Master Protein	P08238	Heat shock protein HSP 90-beta OS=Homo sapiens OX=9606 GN=HSP90AB1 PE=1 SV=4	0	283.034	46	41	354	25	724	83.2	5.03	884.89	41	Pf00183, Pf02518, Pf13589	3326	ENSG00000096384.19	HSP90AB1	6	7.97084e+08	5.03673e+08	5.2403e+08	4.1494e+08	3.86753e+08	4.32702e+08	#N/A
Homo sapiens	FALSE	High	Master Protein	P68366	Tubulin alpha-4A chain OS=Homo sapiens OX=9606 GN=TUBA4A PE=1 SV=1	0	281.206	51	21	352	3	448	49.9	5.06	1075.89	21	Pf00091, Pf03953	7277	ENSG00000127824.13	TUBA4A	2	2.32531e+07	1.59127e+07	1.82985e+07	1.43199e+07	1.31754e+07	1.4045e+07	#N/A
Homo sapiens	FALSE	High	Master Protein	Q13085	Acetyl-CoA carboxylase 1 OS=Homo sapiens OX=9606 GN=ACACA PE=1 SV=2	0	279.841	26	51	110	11	2346	265.4	6.37	297.84	51	Pf00289, Pf00364, Pf01039, Pf02222, Pf02655, Pf02785, Pf02786, Pf07478, Pf08326, Pf13535, Pf15632	31	ENSG00000278540.4; ENSG00000275176.4	ACACA	17; CHR_HSCHR17_7_CTG4	1.19037e+07	7.31726e+06	7.53862e+06	6.40977e+06	5.96996e+06	6.38101e+06	#N/A
Homo sapiens	FALSE	High	Master Protein	Q03001	Dystonin OS=Homo sapiens OX=9606 GN=DST PE=1 SV=4	0	276.55	11	73	116	71	7570	860.1	5.25	284.37	73	Pf00307, Pf00435, Pf00681, Pf02187, Pf11971, Pf13499, Pf13833	667	#N/A	DST	6	5.38126e+07	3.31048e+07	3.70654e+07	3.15067e+07	2.87121e+07	3.19314e+07	#N/A
Homo sapiens	FALSE	High	Master Protein	P54289-2	Isoform 2 of Voltage-dependent calcium channel subunit alpha-2/delta-1 OS=Homo sapiens OX=9606 GN=CACNA2D1	0	275.218	36	33	142	1	1091	123.1	5.25	445.37	33	Pf00092, Pf02743, Pf08399, Pf08473, Pf13519, Pf13768	781	ENSG00000153956.15	CACNA2D1	7	1.29405e+06	580444	1.14579e+06	971619	1032776	935889	#N/A
Homo sapiens	FALSE	High	Master Protein	P14618	Pyruvate kinase PKM OS=Homo sapiens OX=9606 GN=PKM PE=1 SV=4	0	272.777	67	33	194	4	531	57.9	7.84	569.11	33	Pf00224, Pf02887	5315	ENSG00000067225.17	PKM	15	1.05196e+07	5.97942e+06	7.25325e+06	6.08216e+06	5.56759e+06	6.17985e+06	Met-loss+Acetyl [N-Term]
Homo sapiens	FALSE	High	Master Protein	P14866	Heterogeneous nuclear ribonucleoprotein L OS=Homo sapiens OX=9606 GN=HNRNPL PE=1 SV=2	0	271.935	43	19	256	18	589	64.1	8.22	656.25	19	Pf00076, Pf13893, Pf14259	3191	ENSG00000282947.1; ENSG00000104824.16	HNRNPL	19; CHR_HG26_PATCH	1.87497e+08	1.20036e+08	1.30984e+08	1.08084e+08	1.02548e+08	1.20901e+08	#N/A
Homo sapiens	FALSE	High	Master Protein	O00410	Importin-5 OS=Homo sapiens OX=9606 GN=IPO5 PE=1 SV=4	0	269.446	35	29	155	28	1097	123.6	4.94	439.29	29	Pf02985, Pf12755, Pf13513, Pf13646	3843	ENSG00000065150.18	IPO5	13	9.4297e+07	5.56188e+07	6.39027e+07	5.61746e+07	5.16927e+07	5.94126e+07	#N/A
Homo sapiens	FALSE	High	Master Protein	P38646	Stress-70 protein, mitochondrial OS=Homo sapiens OX=9606 GN=HSPA9 PE=1 SV=2	0	257.048	44	31	174	30	679	73.6	6.16	491.19	31	Pf00012, Pf06723	3313	ENSG00000113013.12	HSPA9	5	2.27693e+08	1.19948e+08	1.35551e+08	1.13758e+08	1.12204e+08	1.306e+08	#N/A
Homo sapiens	FALSE	High	Master Protein	Q92945	Far upstream element-binding protein 2 OS=Homo sapiens OX=9606 GN=KHSRP PE=1 SV=4	0	256.676	55	29	197	26	711	73.1	7.3	542.22	29	Pf00013, Pf07650, Pf09005, Pf13014	8570	ENSG00000088247.17	KHSRP	19	1.11142e+08	6.05232e+07	6.94338e+07	5.67853e+07	5.61826e+07	6.26636e+07	#N/A
Mus musculus	FALSE	High	Master Protein	P57780	Alpha-actinin-4 OS=Mus musculus OX=10090 GN=Actn4 PE=1 SV=1	0	255.597	38	33	204	1	912	104.9	5.41	515.32	33	Pf00307, Pf00435, Pf08726, Pf11971, Pf13499	60595	ENSMUSG00000054808.15	Actn4	7	191134	141565	146245	116457	104114	127159	#N/A
Homo sapiens	FALSE	High	Master Protein	Q5T4S7	E3 ubiquitin-protein ligase UBR4 OS=Homo sapiens OX=9606 GN=UBR4 PE=1 SV=1	0	255.022	13	60	112	60	5183	573.5	6.04	284.02	60	Pf02207, Pf13764	23352	ENSG00000127481.14	UBR4	1	5.60393e+07	3.53497e+07	4.07363e+07	3.34292e+07	3.05953e+07	3.43624e+07	#N/A
Homo sapiens	FALSE	High	Master Protein	P40939	Trifunctional enzyme subunit alpha, mitochondrial OS=Homo sapiens OX=9606 GN=HADHA PE=1 SV=2	0	254.179	47	31	139	31	763	82.9	9.04	390.86	31	Pf00378, Pf00725, Pf02737	3030	ENSG00000084754.10	HADHA	2	1.34142e+08	8.30874e+07	9.3491e+07	7.86892e+07	7.3657e+07	8.55636e+07	#N/A
Homo sapiens	FALSE	High	Master Protein	P16615	Sarcoplasmic/endoplasmic reticulum calcium ATPase 2 OS=Homo sapiens OX=9606 GN=ATP2A2 PE=1 SV=1	0	250.984	30	31	176	24	1042	114.7	5.34	477.56	31	Pf00122, Pf00689, Pf00690, Pf00702, Pf08282, Pf12710, Pf13246	488	ENSG00000174437.16	ATP2A2	12	1.13567e+08	7.68865e+07	9.08253e+07	7.56682e+07	6.83678e+07	7.8713e+07	#N/A
Homo sapiens	FALSE	High	Master Protein	Q9ULU8	Calcium-dependent secretion activator 1 OS=Homo sapiens OX=9606 GN=CADPS PE=1 SV=3	0	250.549	35	37	135	3	1353	152.7	5.71	394.63	37	Pf00169, Pf06292	8618	ENSG00000163618.17	CADPS	3	5.20946e+06	3.25707e+06	3.52997e+06	3.11095e+06	2.82972e+06	3.3102e+06	#N/A
Homo sapiens	FALSE	High	Master Protein	P11586	C-1-tetrahydrofolate synthase, cytoplasmic OS=Homo sapiens OX=9606 GN=MTHFD1 PE=1 SV=3	0	250.356	38	30	125	30	935	101.5	7.3	365.9	30	Pf00763, Pf01268, Pf02882	4522	#N/A	MTHFD1	14	1.45339e+08	9.05619e+07	1.01872e+08	8.34144e+07	7.64125e+07	8.54611e+07	Met-loss [N-Term]
Homo sapiens	FALSE	High	Master Protein	O75533	Splicing factor 3B subunit 1 OS=Homo sapiens OX=9606 GN=SF3B1 PE=1 SV=3	0	248.955	32	32	123	32	1304	145.7	7.09	328.99	32	Pf02161, Pf08920, Pf12815, Pf13513	23451	ENSG00000115524.15	SF3B1	2	4.9343e+07	3.38582e+07	3.83791e+07	2.98914e+07	2.7641e+07	3.22201e+07	#N/A
Contaminant library	FALSE	High	Master Protein	P05787	SWISS-PROT:P05787 Tax_Id=9606 Gene_Symbol=KRT8 Keratin, type II cytoskeletal 8	0	248.904	55	32	208	13	483	53.7	5.59	551.43	32	Pf00038, Pf01576, Pf13166, Pf15003	3856	ENSG00000170421.12	KRT8	12	2.52754e+08	1.14657e+08	1.3483e+08	1.0596e+08	1.06064e+08	1.20829e+08	#N/A
Homo sapiens	FALSE	High	Master Protein	P13667	Protein disulfide-isomerase A4 OS=Homo sapiens OX=9606 GN=PDIA4 PE=1 SV=2	0	248.469	47	35	231	21	645	72.9	5.07	557.33	35	Pf00085, Pf01216, Pf13098, Pf13848, Pf13905	9601	ENSG00000155660.10	PDIA4	7	1.28529e+08	6.73334e+07	7.03944e+07	6.4567e+07	6.33419e+07	7.09182e+07	#N/A
Homo sapiens	FALSE	High	Master Protein	Q13509	Tubulin beta-3 chain OS=Homo sapiens OX=9606 GN=TUBB3 PE=1 SV=2	0	244.271	48	19	290	5	450	50.4	4.93	825.33	19	Pf00091, Pf03953, Pf10644	10381	ENSG00000258947.6	TUBB3	16	7.33751e+06	6.07184e+06	5.0773e+06	4.48522e+06	3.99756e+06	4.9798e+06	#N/A
Homo sapiens	FALSE	High	Master Protein	P07814	Bifunctional glutamate/proline--tRNA ligase OS=Homo sapiens OX=9606 GN=EPRS1 PE=1 SV=5	0	244.228	27	37	127	37	1512	170.5	7.33	357.45	37	Pf00458, Pf00587, Pf00749, Pf01406, Pf03129, Pf03950, Pf09180, Pf14497	2058	ENSG00000136628.17	EPRS	1	9.68596e+07	6.00997e+07	6.59172e+07	5.62194e+07	5.2591e+07	5.92785e+07	#N/A
Homo sapiens	FALSE	High	Master Protein	Q6P2Q9	Pre-mRNA-processing-splicing factor 8 OS=Homo sapiens OX=9606 GN=PRPF8 PE=1 SV=2	0	243.714	24	50	144	50	2335	273.4	8.84	369.12	50	Pf01398, Pf08082, Pf08083, Pf08084, Pf10596, Pf10597, Pf10598, Pf12134	10594	ENSG00000174231.16; ENSG00000274442.2	PRPF8	17; CHR_HSCHR17_1_CTG2	1.40616e+08	8.83524e+07	9.78951e+07	7.88475e+07	7.36028e+07	8.52097e+07	#N/A
Mus musculus	FALSE	High	Master Protein	P10126	Elongation factor 1-alpha 1 OS=Mus musculus OX=10090 GN=Eef1a1 PE=1 SV=3	0	242.042	56	28	273	16	462	50.1	9.01	829.12	28	Pf00009, Pf03143, Pf03144	13627	ENSMUSG00000037742.14	Eef1a1; LOC101056619	9	1.22475e+09	7.64476e+08	8.5668e+08	7.21336e+08	6.66257e+08	7.45127e+08	#N/A
Homo sapiens	FALSE	High	Master Protein	P07237	Protein disulfide-isomerase OS=Homo sapiens OX=9606 GN=P4HB PE=1 SV=3	0	240.831	63	36	312	17	508	57.1	4.87	805.03	36	Pf00085, Pf01216, Pf13098, Pf13848, Pf13899, Pf13905	5034	ENSG00000185624.14	P4HB	17	2.14198e+08	1.47489e+08	1.52197e+08	1.45206e+08	1.2885e+08	1.4623e+08	#N/A
Mus musculus	FALSE	High	Master Protein	Q80TJ1	Calcium-dependent secretion activator 1 OS=Mus musculus OX=10090 GN=Cadps PE=1 SV=3	0	237.631	34	35	129	1	1355	153	5.74	376.5	35	Pf00169, Pf06292	27062	ENSMUSG00000054423.13	Cadps	14	580119	387016	442884	385372	331663	365352	#N/A
Homo sapiens	FALSE	High	Master Protein	P14618-2	Isoform M1 of Pyruvate kinase PKM OS=Homo sapiens OX=9606 GN=PKM	0	234.556	59	30	171	1	531	58	7.71	479.36	30	Pf00224, Pf02887	5315	ENSG00000067225.17	PKM	15	1.77022e+06	1.13186e+06	1281035	984489	913083	1.00913e+06	Met-loss+Acetyl [N-Term]
Homo sapiens	FALSE	High	Master Protein	Q14683	Structural maintenance of chromosomes protein 1A OS=Homo sapiens OX=9606 GN=SMC1A PE=1 SV=2	0	234.348	33	45	131	45	1233	143.1	7.64	339.22	45	Pf02463, Pf05262, Pf05557, Pf06470, Pf09726, Pf09731, Pf10186, Pf12128, Pf13175, Pf13304, Pf13476, Pf13555, Pf13558	8243	ENSG00000072501.17	SMC1A	X	1.50079e+08	8.63321e+07	9.95384e+07	8.11648e+07	7.46646e+07	8.63583e+07	#N/A
Homo sapiens	FALSE	High	Master Protein	Q15075	Early endosome antigen 1 OS=Homo sapiens OX=9606 GN=EEA1 PE=1 SV=2	0	233.78	31	40	112	40	1411	162.4	5.68	334.93	40	Pf01363, Pf01496, Pf01576, Pf04156, Pf05478, Pf09726, Pf10498, Pf12128, Pf13166	8411	ENSG00000102189.16	EEA1	12	7.80474e+07	5.38985e+07	5.81836e+07	4.92125e+07	4.64181e+07	5.08053e+07	#N/A
Homo sapiens	FALSE	High	Master Protein	Q86VP6	Cullin-associated NEDD8-dissociated protein 1 OS=Homo sapiens OX=9606 GN=CAND1 PE=1 SV=2	0	232.629	30	33	156	31	1230	136.3	5.78	440.89	33	Pf08623, Pf12755, Pf13513	55832	ENSG00000111530.12	CAND1	12	1.8335e+08	1.17886e+08	1.33359e+08	1.03313e+08	9.65883e+07	1.06397e+08	#N/A
Mus musculus	FALSE	High	Master Protein	Q7TMY8	E3 ubiquitin-protein ligase HUWE1 OS=Mus musculus OX=10090 GN=Huwe1 PE=1 SV=5	0	232.172	14	47	103	47	4377	482.3	5.22	262.05	47	Pf00632, Pf02825, Pf06012, Pf06025, Pf14377	59026	ENSMUSG00000025261.17	Huwe1	X	3.81858e+07	2.49788e+07	2.73994e+07	2.33552e+07	2.124e+07	2.47981e+07	#N/A
Homo sapiens	FALSE	High	Master Protein	Q15149	Plectin OS=Homo sapiens OX=9606 GN=PLEC PE=1 SV=3	0	231.076	14	63	103	29	4684	531.5	5.96	282.94	63	Pf00307, Pf00681, Pf03501, Pf07812	5339	ENSG00000178209.14	PLEC	8	2.71858e+07	1.65694e+07	1.88616e+07	1.47233e+07	1.36806e+07	1.57286e+07	#N/A
Homo sapiens	FALSE	High	Master Protein	P51812	Ribosomal protein S6 kinase alpha-3 OS=Homo sapiens OX=9606 GN=RPS6KA3 PE=1 SV=1	0	230.958	54	32	137	22	740	83.7	6.89	356.89	32	Pf00069, Pf00433, Pf07714, Pf14531	6197	ENSG00000177189.12	RPS6KA3	X	1.20643e+08	6.47858e+07	7.75854e+07	6.552e+07	6.18924e+07	7.07273e+07	Met-loss [N-Term]
Homo sapiens	FALSE	High	Master Protein	P26599	Polypyrimidine tract-binding protein 1 OS=Homo sapiens OX=9606 GN=PTBP1 PE=1 SV=1	0	230.034	49	17	128	15	531	57.2	9.17	368.77	17	Pf00076, Pf13893, Pf14259	5725	ENSG00000011304.19	PTBP1	19	7.50574e+07	5.01451e+07	5.21942e+07	4.43063e+07	3.95384e+07	4.78204e+07	#N/A
Homo sapiens	FALSE	High	Master Protein	Q08211	ATP-dependent RNA helicase A OS=Homo sapiens OX=9606 GN=DHX9 PE=1 SV=4	0	229.006	34	39	160	39	1270	140.9	6.84	374.13	39	Pf00035, Pf00270, Pf00271, Pf04408, Pf07717	1660	ENSG00000135829.16	DHX9	1	1.17991e+08	7.38047e+07	8.12082e+07	6.74643e+07	6.20015e+07	7.28375e+07	#N/A
Homo sapiens	FALSE	High	Master Protein	P55196-1	Isoform 2 of Afadin OS=Homo sapiens OX=9606 GN=AFDN	0	228.537	25	38	123	4	1816	205.5	6.77	292.25	38	Pf00498, Pf00595, Pf00788, Pf01843	4301	#N/A	MLLT4; AFDN	6	2.25284e+06	1.53426e+06	1.68297e+06	1.43131e+06	1.22287e+06	1.44569e+06	#N/A
Homo sapiens	FALSE	High	Master Protein	Q7Z406-2	Isoform 2 of Myosin-14 OS=Homo sapiens OX=9606 GN=MYH14	0	228.324	22	42	146	34	2036	231.9	5.6	436.35	42	Pf00063, Pf01576	79784	ENSG00000105357.15	MYH14	19	8.53374e+07	5.75598e+07	6.11589e+07	4.65213e+07	4.28223e+07	4.9302e+07	#N/A
Homo sapiens	FALSE	High	Master Protein	Q86UP2	Kinectin OS=Homo sapiens OX=9606 GN=KTN1 PE=1 SV=1	0	228	28	40	143	40	1357	156.2	5.64	378.9	40	#N/A	3895	ENSG00000126777.17	KTN1	14	1.28073e+08	7.74392e+07	9.29884e+07	8.12953e+07	7.54862e+07	8.43312e+07	#N/A
Homo sapiens	FALSE	High	Master Protein	P21281	V-type proton ATPase subunit B, brain isoform OS=Homo sapiens OX=9606 GN=ATP6V1B2 PE=1 SV=3	0	227.638	53	25	140	20	511	56.5	5.81	423.32	25	Pf00006, Pf00306, Pf02874	526	ENSG00000147416.10	ATP6V1B2	8	7.69079e+07	4.50309e+07	5.19773e+07	4.44843e+07	4.15213e+07	5.03853e+07	#N/A
Mus musculus	FALSE	High	Master Protein	Q5SWU9	Acetyl-CoA carboxylase 1 OS=Mus musculus OX=10090 GN=Acaca PE=1 SV=1	0	226.754	21	41	85	1	2345	265.1	6.39	236.26	41	Pf00289, Pf00364, Pf01039, Pf02222, Pf02655, Pf02785, Pf02786, Pf07478, Pf08326, Pf13535, Pf15632	107476	ENSMUSG00000020532.18	Acaca	11	4610081	2.49615e+06	3.41737e+06	2.57273e+06	2.61296e+06	2.74714e+06	#N/A
Homo sapiens	FALSE	High	Master Protein	Q9NYU2	UDP-glucose:glycoprotein glucosyltransferase 1 OS=Homo sapiens OX=9606 GN=UGGT1 PE=1 SV=3	0	226.097	28	35	123	34	1555	177.1	5.63	335.8	35	Pf06427	56886	ENSG00000136731.12	UGGT1	2	7.73857e+07	4.61285e+07	5.3808e+07	4.59749e+07	4.11689e+07	4.54993e+07	#N/A
Homo sapiens	FALSE	High	Master Protein	Q92598	Heat shock protein 105 kDa OS=Homo sapiens OX=9606 GN=HSPH1 PE=1 SV=1	0	226.053	41	30	167	28	858	96.8	5.39	436.39	30	Pf00012	10808	ENSG00000120694.19	HSPH1	13	1.21179e+08	7.80262e+07	8.52418e+07	7.54739e+07	7.09992e+07	7.9343e+07	#N/A
Homo sapiens	FALSE	High	Master Protein	P55196-3	Isoform 3 of Afadin OS=Homo sapiens OX=9606 GN=AFDN	0	225.061	24	36	120	2	1743	197.5	6.54	292.7	36	Pf00498, Pf00595, Pf00788, Pf01843	4301	ENSG00000130396.20	MLLT4; AFDN	6	1.26075e+06	869348	886858	689896	656174	742842	#N/A
Homo sapiens	FALSE	High	Master Protein	P48643	T-complex protein 1 subunit epsilon OS=Homo sapiens OX=9606 GN=CCT5 PE=1 SV=1	0	225.054	50	29	210	28	541	59.6	5.66	539.92	29	Pf00118	22948	ENSG00000150753.11	CCT5	5	3.04039e+08	1.71396e+08	1.94047e+08	1.59111e+08	1.51275e+08	1.71193e+08	#N/A
Mus musculus	FALSE	High	Master Protein	Q9QXZ0	Microtubule-actin cross-linking factor 1 OS=Mus musculus OX=10090 GN=Macf1 PE=1 SV=2	0	224.833	7	50	108	3	7354	831.4	5.43	276.23	50	Pf00036, Pf00307, Pf00435, Pf00681, Pf01576, Pf02187, Pf02463, Pf11971, Pf13499, Pf13514, Pf13833	11426	#N/A	Macf1	4	843379	578930	696455	535696	497676	503387	#N/A
Homo sapiens	FALSE	High	Master Protein	P78347	General transcription factor II-I OS=Homo sapiens OX=9606 GN=GTF2I PE=1 SV=2	0	223.776	34	35	125	35	998	112.3	6.39	330.61	35	Pf02946	2969	ENSG00000263001.5	GTF2I	7	1.08318e+08	6.2927e+07	7.38834e+07	5.84476e+07	5.41446e+07	5.9431e+07	#N/A
Homo sapiens	FALSE	High	Master Protein	P20700	Lamin-B1 OS=Homo sapiens OX=9606 GN=LMNB1 PE=1 SV=2	0	222.294	47	31	161	30	586	66.4	5.16	446.38	31	Pf00038, Pf00932, Pf01576, Pf07888, Pf09726, Pf09731, Pf10186, Pf12128	4001	ENSG00000113368.11	LMNB1	5	2.10457e+08	1.26336e+08	1.41425e+08	1.28539e+08	1.20408e+08	1.30313e+08	#N/A
Homo sapiens	FALSE	High	Master Protein	Q13428-3	Isoform 3 of Treacle protein OS=Homo sapiens OX=9606 GN=TCOF1	0	221.027	32	46	126	3	1489	152.1	9.04	327.25	46	Pf03546	6949	#N/A	TCOF1	5	7.59226e+06	5.00203e+06	5.45021e+06	4.53946e+06	4.42642e+06	4622317	#N/A
Mus musculus	FALSE	High	Master Protein	O88569	Heterogeneous nuclear ribonucleoproteins A2/B1 OS=Mus musculus OX=10090 GN=Hnrnpa2b1 PE=1 SV=2	0	219.399	69	24	267	22	353	37.4	8.95	677.72	24	Pf00076, Pf13893, Pf14259	53379	ENSMUSG00000004980.16	Hnrnpa2b1	6	2.44408e+08	1.51569e+08	1.61531e+08	1.36067e+08	1.28022e+08	1.35881e+08	#N/A
Homo sapiens	FALSE	High	Master Protein	P12956	X-ray repair cross-complementing protein 6 OS=Homo sapiens OX=9606 GN=XRCC6 PE=1 SV=2	0	218.418	53	34	173	34	609	69.8	6.64	464.95	34	Pf02037, Pf02735, Pf03730, Pf03731	2547	ENSG00000196419.12	XRCC6	22	3.32308e+08	2.08956e+08	2.32212e+08	1.96201e+08	1.83375e+08	1.97564e+08	Met-loss+Acetyl [N-Term]
Homo sapiens	FALSE	High	Master Protein	O15020	Spectrin beta chain, non-erythrocytic 2 OS=Homo sapiens OX=9606 GN=SPTBN2 PE=1 SV=3	0	215.298	21	45	98	37	2390	271.2	6.11	256.23	45	Pf00169, Pf00307, Pf00435, Pf11971, Pf12128, Pf15410	6712	ENSG00000173898.11	SPTBN2	11	3.33306e+07	2.13397e+07	2.2971e+07	1.77833e+07	1.64465e+07	1.87749e+07	#N/A
Homo sapiens	FALSE	High	Master Protein	A6NHR9	Structural maintenance of chromosomes flexible hinge domain-containing protein 1 OS=Homo sapiens OX=9606 GN=SMCHD1 PE=1 SV=2	0	215.152	27	48	100	48	2005	226.2	7.3	274.54	48	Pf06470, Pf13589	23347	ENSG00000101596.14	SMCHD1	18	4.54397e+07	2.87217e+07	3.22161e+07	2.6449e+07	2.41841e+07	2.79427e+07	#N/A
Homo sapiens	FALSE	High	Master Protein	Q12906-7	Isoform 7 of Interleukin enhancer-binding factor 3 OS=Homo sapiens OX=9606 GN=ILF3	0	214.33	38	27	128	24	898	95.7	8.81	326.67	27	Pf00035, Pf07528, Pf14709	3609	ENSG00000129351.17	ILF3	19	1.1659e+08	6.5059e+07	7.41244e+07	5.9734e+07	5.63522e+07	6.42599e+07	#N/A
Homo sapiens	FALSE	High	Master Protein	Q00839	Heterogeneous nuclear ribonucleoprotein U OS=Homo sapiens OX=9606 GN=HNRNPU PE=1 SV=6	0	213.27	37	33	199	33	825	90.5	6	564.48	33	Pf00622, Pf13671	3192	ENSG00000153187.18	HNRNPU	1	7.9409e+08	4.85933e+08	5.69598e+08	4.68403e+08	4.33199e+08	4.93864e+08	Met-loss+Acetyl [N-Term]
Homo sapiens	FALSE	High	Master Protein	P09651-2	Isoform A1-A of Heterogeneous nuclear ribonucleoprotein A1 OS=Homo sapiens OX=9606 GN=HNRNPA1	0	212.935	69	20	243	1	320	34.2	9.23	648.97	20	Pf00076, Pf13893, Pf14259	3178	ENSG00000135486.17	HNRNPA1	12	478931	273960	407331	306454	264454	340944	#N/A
Homo sapiens	FALSE	High	Master Protein	Q05639	Elongation factor 1-alpha 2 OS=Homo sapiens OX=9606 GN=EEF1A2 PE=1 SV=1	0	212.742	52	25	257	13	463	50.4	9.03	769.43	25	Pf00009, Pf03143, Pf03144	1917	ENSG00000101210.10	EEF1A2	20	5.20296e+08	3.39065e+08	3.76557e+08	3.07294e+08	2.84804e+08	3.22899e+08	#N/A
Homo sapiens	FALSE	High	Master Protein	P00558	Phosphoglycerate kinase 1 OS=Homo sapiens OX=9606 GN=PGK1 PE=1 SV=3	0	212.733	63	24	158	19	417	44.6	8.1	426.72	24	Pf00162	5230	ENSG00000102144.13	PGK1	X	1.35353e+08	7.91787e+07	8.61406e+07	6.98118e+07	6.60783e+07	7.51041e+07	#N/A
Homo sapiens	FALSE	High	Master Protein	Q13428-7	Isoform 7 of Treacle protein OS=Homo sapiens OX=9606 GN=TCOF1	0	211.536	31	44	123	0	1451	148.3	8.92	315.41	44	Pf03546	6949	ENSG00000070814.17	TCOF1	5	#N/A	#N/A	#N/A	#N/A	#N/A	#N/A	#N/A
Homo sapiens	FALSE	High	Master Protein	Q13428-6	Isoform 6 of Treacle protein OS=Homo sapiens OX=9606 GN=TCOF1	0	211.05	31	44	123	1	1450	148.2	8.92	312.26	44	Pf03546	6949	#N/A	TCOF1	5	#N/A	#N/A	#N/A	#N/A	#N/A	#N/A	#N/A
Homo sapiens	FALSE	High	Master Protein	P53621	Coatomer subunit alpha OS=Homo sapiens OX=9606 GN=COPA PE=1 SV=2	0	210.871	39	39	103	39	1224	138.3	7.66	297.44	39	Pf00400, Pf04053, Pf06957	1314	ENSG00000122218.14	COPA	1	8.57016e+07	5.23935e+07	6.20726e+07	4.92723e+07	4.71733e+07	5.36482e+07	#N/A
Homo sapiens	FALSE	High	Master Protein	P68032	Actin, alpha cardiac muscle 1 OS=Homo sapiens OX=9606 GN=ACTC1 PE=1 SV=1	0	210.775	58	21	701	5	377	42	5.39	1692.41	21	Pf00022	70	ENSG00000159251.6	ACTC1	15	3.19892e+07	1.68521e+07	2.62589e+07	2.15983e+07	2.02668e+07	2.00479e+07	#N/A
Homo sapiens	FALSE	High	Master Protein	A0AVT1	Ubiquitin-like modifier-activating enzyme 6 OS=Homo sapiens OX=9606 GN=UBA6 PE=1 SV=1	0	210.643	38	34	98	24	1052	117.9	6.14	282.85	34	Pf00899, Pf02134, Pf09358, Pf10585	55236	ENSG00000033178.12	UBA6	4	6.26103e+07	3.74932e+07	4.30183e+07	3.84433e+07	3.58688e+07	3.99843e+07	#N/A
Homo sapiens	FALSE	High	Master Protein	P55060	Exportin-2 OS=Homo sapiens OX=9606 GN=CSE1L PE=1 SV=3	0	209.322	37	30	117	30	971	110.3	5.77	320.59	30	Pf03378, Pf03810, Pf08506	1434	ENSG00000124207.16	CSE1L	20	1.22165e+08	8.29011e+07	8.90131e+07	7.6226e+07	6.87122e+07	8.07755e+07	#N/A
Homo sapiens	FALSE	High	Master Protein	Q13423	NAD(P) transhydrogenase, mitochondrial OS=Homo sapiens OX=9606 GN=NNT PE=1 SV=3	0	208.632	31	31	117	31	1086	113.8	8.09	340.47	31	Pf01262, Pf02233, Pf05222, Pf12769	23530	ENSG00000112992.16	NNT	5	1.21114e+08	7.82084e+07	9.24604e+07	7.71103e+07	7.05107e+07	8.24998e+07	#N/A
Homo sapiens	FALSE	High	Master Protein	P29120	Neuroendocrine convertase 1 OS=Homo sapiens OX=9606 GN=PCSK1 PE=1 SV=2	0	208.112	39	29	161	29	753	84.1	5.99	374.95	29	Pf00082, Pf01483, Pf12177	5122	ENSG00000175426.10	PCSK1	5	1.25672e+08	7.83981e+07	9.45544e+07	8.55697e+07	7.96668e+07	9.36871e+07	#N/A
Homo sapiens	FALSE	High	Master Protein	Q709C8	Vacuolar protein sorting-associated protein 13C OS=Homo sapiens OX=9606 GN=VPS13C PE=1 SV=1	0	208.007	15	50	84	50	3753	422.1	6.83	218.55	50	Pf06650, Pf12624	54832	ENSG00000129003.15	VPS13C	15	3.84311e+07	2.37842e+07	2.73516e+07	2.27122e+07	2.06389e+07	2.32231e+07	#N/A
Homo sapiens	FALSE	High	Master Protein	Q92499	ATP-dependent RNA helicase DDX1 OS=Homo sapiens OX=9606 GN=DDX1 PE=1 SV=2	0	207.339	53	32	160	32	740	82.4	7.23	416.5	32	Pf00270, Pf00271, Pf00622	1653	ENSG00000079785.14	DDX1	2	1.25983e+08	7.78675e+07	9.20626e+07	7.45105e+07	7.00695e+07	7.6207e+07	#N/A
Homo sapiens	FALSE	High	Master Protein	P06744	Glucose-6-phosphate isomerase OS=Homo sapiens OX=9606 GN=GPI PE=1 SV=4	0	206.391	36	17	166	17	558	63.1	8.32	519.09	17	Pf00342	2821	ENSG00000105220.14	GPI	19	4.33919e+08	2.65436e+08	2.8543e+08	2.27165e+08	2.14958e+08	2.49579e+08	#N/A
Mus musculus	FALSE	High	Master Protein	Q9CW03	Structural maintenance of chromosomes protein 3 OS=Mus musculus OX=10090 GN=Smc3 PE=1 SV=2	0	204.821	29	34	97	34	1217	141.5	7.18	283.44	34	Pf01496, Pf02463, Pf04111, Pf06470, Pf10168, Pf12128, Pf13304, Pf13476, Pf13555	13006	ENSMUSG00000024974.10	Smc3	19	9.56702e+07	5.97349e+07	7.05646e+07	5.93618e+07	5.31726e+07	6.32191e+07	#N/A
Homo sapiens	FALSE	High	Master Protein	P09651	Heterogeneous nuclear ribonucleoprotein A1 OS=Homo sapiens OX=9606 GN=HNRNPA1 PE=1 SV=5	0	204.496	56	20	241	1	372	38.7	9.13	637.62	20	Pf00076, Pf13893, Pf14259	3178	ENSG00000135486.17	HNRNPA1	12	#N/A	#N/A	#N/A	#N/A	#N/A	#N/A	#N/A
Mus musculus	FALSE	High	Master Protein	Q9D0E1	Heterogeneous nuclear ribonucleoprotein M OS=Mus musculus OX=10090 GN=Hnrnpm PE=1 SV=3	0	204.37	38	25	150	2	729	77.6	8.63	371.15	25	Pf00076, Pf11532, Pf11608, Pf13893, Pf14259	76936	ENSMUSG00000059208.14	Hnrnpm	17	64745.9	40400	61568.7	46029.5	36661.9	38171.1	#N/A
Homo sapiens	FALSE	High	Master Protein	P42166	Lamina-associated polypeptide 2, isoform alpha OS=Homo sapiens OX=9606 GN=TMPO PE=1 SV=2	0	203.372	45	25	91	19	694	75.4	7.66	283.3	25	Pf03020, Pf08198, Pf11560	7112	ENSG00000120802.13	TMPO	12	3.81298e+07	2.44447e+07	2.80831e+07	2.20538e+07	2.11122e+07	2.43343e+07	#N/A
Homo sapiens	FALSE	High	Master Protein	Q9Y4A5	Transformation/transcription domain-associated protein OS=Homo sapiens OX=9606 GN=TRRAP PE=1 SV=3	0	203.313	16	55	93	55	3859	437.3	8.19	224.52	55	Pf00454, Pf02259, Pf02260	8295	ENSG00000196367.12	TRRAP	7	3.90446e+07	2.3679e+07	2.80706e+07	2.33032e+07	2.12745e+07	2.41287e+07	#N/A
Homo sapiens	FALSE	High	Master Protein	P31150	Rab GDP dissociation inhibitor alpha OS=Homo sapiens OX=9606 GN=GDI1 PE=1 SV=2	0	201.739	55	22	130	4	447	50.6	5.14	378.4	22	Pf00996	2664	ENSG00000203879.11	GDI1	X	5.07377e+07	2.45029e+07	3.18708e+07	2.4169e+07	2.35397e+07	2.61324e+07	#N/A
Homo sapiens	FALSE	High	Master Protein	P13010	X-ray repair cross-complementing protein 5 OS=Homo sapiens OX=9606 GN=XRCC5 PE=1 SV=3	0	200.685	41	23	126	23	732	82.7	5.81	362.29	23	Pf02735, Pf03730, Pf03731, Pf08785	7520	ENSG00000079246.15	XRCC5	2	1.75112e+08	1.15825e+08	1.28547e+08	1.05722e+08	9.70594e+07	1.11197e+08	#N/A
Homo sapiens	FALSE	High	Master Protein	P33991	DNA replication licensing factor MCM4 OS=Homo sapiens OX=9606 GN=MCM4 PE=1 SV=5	0	199.845	35	32	129	13	863	96.5	6.74	369.63	32	Pf00493, Pf07728, Pf14551	4173	ENSG00000104738.16	MCM4	8	1.03432e+08	6.36e+07	7.10066e+07	5.51482e+07	5.12785e+07	5.57906e+07	Met-loss+Acetyl [N-Term]
Homo sapiens	FALSE	High	Master Protein	P07954	Fumarate hydratase, mitochondrial OS=Homo sapiens OX=9606 GN=FH PE=1 SV=3	0	198.679	58	21	113	21	510	54.6	8.76	352.89	21	Pf00206, Pf10415	2271	ENSG00000091483.6	FH	1	1.64967e+08	9.94309e+07	1.13267e+08	9.39541e+07	8.81508e+07	9.87979e+07	#N/A
Homo sapiens	FALSE	High	Master Protein	O95347	Structural maintenance of chromosomes protein 2 OS=Homo sapiens OX=9606 GN=SMC2 PE=1 SV=2	0	197.865	32	36	88	14	1197	135.6	8.43	255.02	36	Pf01576, Pf02463, Pf04111, Pf05262, Pf05622, Pf06470, Pf08317, Pf09726, Pf09731, Pf10174, Pf10186, Pf12128, Pf12718, Pf13166, Pf13175, Pf13304, Pf13476, Pf13555, Pf13863, Pf14362, Pf15619	10592	ENSG00000136824.18	SMC2	9	2.90747e+07	1.54432e+07	1.6996e+07	1.4793e+07	1.42273e+07	1.62036e+07	#N/A
Homo sapiens	FALSE	High	Master Protein	P27348	14-3-3 protein theta OS=Homo sapiens OX=9606 GN=YWHAQ PE=1 SV=1	0	197.814	58	19	202	4	245	27.7	4.78	604.42	19	Pf00244	10971	ENSG00000134308.13	YWHAQ	2	6.47709e+07	3.36278e+07	3.32826e+07	2.86437e+07	2.9223e+07	3.38399e+07	#N/A
Homo sapiens	FALSE	High	Master Protein	P53618	Coatomer subunit beta OS=Homo sapiens OX=9606 GN=COPB1 PE=1 SV=3	0	197.594	34	27	86	27	953	107.1	6.05	257.33	27	Pf01602, Pf07718, Pf14806	1315	ENSG00000129083.12	COPB1	11	7.50772e+07	4.2782e+07	4.72599e+07	4.18526e+07	3.93644e+07	4.23934e+07	#N/A
Homo sapiens	FALSE	High	Master Protein	P55072	Transitional endoplasmic reticulum ATPase OS=Homo sapiens OX=9606 GN=VCP PE=1 SV=4	0	197.298	32	22	134	22	806	89.3	5.26	348.65	22	Pf00004, Pf00910, Pf01057, Pf01078, Pf02359, Pf02933, Pf05496, Pf05673, Pf06068, Pf07724, Pf07726, Pf07728, Pf09336, Pf13191, Pf13207, Pf13401	7415	ENSG00000165280.15	VCP	9	1.80887e+08	1.02782e+08	1.21513e+08	9.90424e+07	9.1069e+07	1.07965e+08	Met-loss+Acetyl [N-Term]
Contaminant library	FALSE	High	Master Protein	P02769	SWISS-PROT:P02769 (Bos taurus) Bovine serum albumin precursor	0	197.031	46	30	172	27	607	69.2	6.18	514.98	30	Pf00273	280717	#N/A	ALB	6	2.92092e+08	1.97854e+08	2.50429e+08	1.88595e+08	1.78833e+08	2.08698e+08	#N/A
Homo sapiens	FALSE	High	Master Protein	Q14839	Chromodomain-helicase-DNA-binding protein 4 OS=Homo sapiens OX=9606 GN=CHD4 PE=1 SV=2	0	196.168	22	34	121	27	1912	217.9	5.86	292.1	34	Pf00176, Pf00271, Pf00385, Pf00628, Pf04851, Pf06461, Pf06465, Pf08073, Pf08074, Pf13831	1108	ENSG00000111642.14	CHD4	12	1.0284e+08	6.71484e+07	7.11065e+07	5.98565e+07	5.41392e+07	6.37683e+07	#N/A
Homo sapiens	FALSE	High	Master Protein	P05023	Sodium/potassium-transporting ATPase subunit alpha-1 OS=Homo sapiens OX=9606 GN=ATP1A1 PE=1 SV=1	0	195.751	31	34	103	16	1023	112.8	5.49	274.41	34	Pf00122, Pf00689, Pf00690, Pf00702, Pf08282, Pf12710, Pf13246	476	ENSG00000163399.15	ATP1A1	1	3.21916e+07	2.18917e+07	2.15954e+07	1.83978e+07	1.72459e+07	1.99142e+07	#N/A
Homo sapiens	FALSE	High	Master Protein	Q16891-4	Isoform 4 of MICOS complex subunit MIC60 OS=Homo sapiens OX=9606 GN=IMMT	0	195.587	45	27	133	27	757	83.5	6.57	383.35	27	Pf09731	10989	ENSG00000132305.20	IMMT	2	1.20835e+08	8.03342e+07	9.39102e+07	7.72252e+07	7.04833e+07	8.18668e+07	#N/A
Homo sapiens	FALSE	High	Master Protein	Q93008	Probable ubiquitin carboxyl-terminal hydrolase FAF-X OS=Homo sapiens OX=9606 GN=USP9X PE=1 SV=4	0	194.374	17	40	103	18	2554	290.3	5.8	267.92	40	#N/A	#N/A	#N/A	#N/A	#N/A	4.4834e+07	2.99507e+07	3.40182e+07	2.7307e+07	2.53332e+07	2.90868e+07	#N/A
Homo sapiens	FALSE	High	Master Protein	P80303	Nucleobindin-2 OS=Homo sapiens OX=9606 GN=NUCB2 PE=1 SV=3	0	194.299	39	18	143	18	420	50.2	5.12	398.7	18	Pf13499	4925	ENSG00000070081.15	NUCB2	11	1.03991e+08	6.12963e+07	6.35706e+07	5.93867e+07	5.57397e+07	6.34285e+07	#N/A
Homo sapiens	FALSE	High	Master Protein	O75367	Core histone macro-H2A.1 OS=Homo sapiens OX=9606 GN=MACROH2A1 PE=1 SV=4	0	194.116	44	20	125	6	372	39.6	9.79	413.32	20	Pf00125, Pf01661	9555	ENSG00000113648.16	H2AFY	5	6.81407e+07	5.07103e+07	5.47152e+07	4.57784e+07	4.10814e+07	4.85557e+07	#N/A
Homo sapiens	FALSE	High	Master Protein	P34932	Heat shock 70 kDa protein 4 OS=Homo sapiens OX=9606 GN=HSPA4 PE=1 SV=4	0	193.617	37	30	155	13	840	94.3	5.19	351.64	30	Pf00012, Pf06723	3308	ENSG00000170606.14	HSPA4	5	2.33198e+08	1.38546e+08	1.55284e+08	1.34785e+08	1.2566e+08	1.3345e+08	#N/A
Homo sapiens	FALSE	High	Master Protein	P31948	Stress-induced-phosphoprotein 1 OS=Homo sapiens OX=9606 GN=STIP1 PE=1 SV=1	0	193.473	57	39	178	39	543	62.6	6.8	418.65	39	Pf00515, Pf12895, Pf13414, Pf13424, Pf13432	10963	ENSG00000168439.16	STIP1	11	2.83457e+08	1.68268e+08	1.86704e+08	1.53115e+08	1.43195e+08	1.61729e+08	#N/A
Homo sapiens	FALSE	High	Master Protein	Q9Y4L1	Hypoxia up-regulated protein 1 OS=Homo sapiens OX=9606 GN=HYOU1 PE=1 SV=1	0	193.392	30	28	130	28	999	111.3	5.22	350.18	28	Pf00012	10525	ENSG00000280682.2; ENSG00000149428.18	HYOU1	11; CHR_HG2217_PATCH	1.44484e+08	8.65147e+07	9.78046e+07	8.61052e+07	8.06362e+07	9.10308e+07	#N/A
Homo sapiens	FALSE	High	Master Protein	P27816	Microtubule-associated protein 4 OS=Homo sapiens OX=9606 GN=MAP4 PE=1 SV=3	0	193.118	35	31	112	12	1152	120.9	5.43	296.15	31	Pf00418	4134	ENSG00000047849.21	MAP4	3	2.25372e+07	1.57432e+07	1.66228e+07	1.30658e+07	1.18563e+07	1.29498e+07	#N/A
Mus musculus	FALSE	High	Master Protein	P29341	Polyadenylate-binding protein 1 OS=Mus musculus OX=10090 GN=Pabpc1 PE=1 SV=2	0	193.053	34	17	108	11	636	70.6	9.5	397.38	17	Pf00076, Pf00658, Pf13893, Pf14259	18458	ENSMUSG00000022283.14	Pabpc1	15	1.1459e+08	7.44114e+07	8.29086e+07	6.78851e+07	6.40281e+07	7.16234e+07	Acetyl [N-Term]
Homo sapiens	FALSE	High	Master Protein	Q93084-4	Isoform SERCA3G of Sarcoplasmic/endoplasmic reticulum calcium ATPase 3 OS=Homo sapiens OX=9606 GN=ATP2A3	0	192.718	21	23	140	1	998	109.1	5.57	382.16	23	Pf00122, Pf00689, Pf00690, Pf00702, Pf08282, Pf12710, Pf13246	489	ENSG00000074370.17	ATP2A3	17	958482	589645	563131	503195	412915	557212	#N/A
Homo sapiens	FALSE	High	Master Protein	O75874	Isocitrate dehydrogenase [NADP] cytoplasmic OS=Homo sapiens OX=9606 GN=IDH1 PE=1 SV=2	0	192.486	51	21	181	7	414	46.6	7.01	488.06	21	Pf00180	3417	ENSG00000138413.13	IDH1	2	1.21531e+08	4.31183e+07	5.07614e+07	4.33053e+07	4.61353e+07	5.55035e+07	#N/A
Homo sapiens	FALSE	High	Master Protein	P50991	T-complex protein 1 subunit delta OS=Homo sapiens OX=9606 GN=CCT4 PE=1 SV=4	0	190.051	53	26	125	9	539	57.9	7.83	338.64	26	Pf00118	10575	ENSG00000115484.14	CCT4	2	2.63025e+07	1.79867e+07	2.10043e+07	1.60699e+07	1.50363e+07	1.77605e+07	#N/A
Homo sapiens	FALSE	High	Master Protein	Q92841	Probable ATP-dependent RNA helicase DDX17 OS=Homo sapiens OX=9606 GN=DDX17 PE=1 SV=2	0	189.837	42	32	136	24	729	80.2	8.27	338.09	32	Pf00270, Pf00271	10521	ENSG00000100201.20	DDX17	22	8.64296e+07	5.39344e+07	6.12073e+07	4.81847e+07	4.52808e+07	5.07269e+07	#N/A
Homo sapiens	FALSE	High	Master Protein	Q99798	Aconitate hydratase, mitochondrial OS=Homo sapiens OX=9606 GN=ACO2 PE=1 SV=2	0	189.784	39	24	110	24	780	85.4	7.61	343.86	24	Pf00330, Pf00694	50	ENSG00000100412.15	ACO2	22	1.15434e+08	6.15163e+07	6.84718e+07	58011097	5.44037e+07	6.76781e+07	#N/A
Homo sapiens	FALSE	High	Master Protein	P11387	DNA topoisomerase 1 OS=Homo sapiens OX=9606 GN=TOP1 PE=1 SV=2	0	189.774	36	31	145	30	765	90.7	9.31	358.84	31	Pf01028, Pf02919, Pf14370	7150	ENSG00000198900.5	TOP1	20	1.07123e+08	6.79e+07	7.49258e+07	6.15808e+07	5.66692e+07	6.58689e+07	#N/A
Homo sapiens	FALSE	High	Master Protein	Q93084-1	Isoform SERCA3B of Sarcoplasmic/endoplasmic reticulum calcium ATPase 3 OS=Homo sapiens OX=9606 GN=ATP2A3	0	189.557	20	23	136	1	1043	113.9	5.57	384.71	23	Pf00122, Pf00689, Pf00690, Pf00702, Pf08282, Pf12710, Pf13246	489	ENSG00000074370.17	ATP2A3	17	782510	396012	474788	343554	403803	442760	#N/A
Homo sapiens	FALSE	High	Master Protein	Q16531	DNA damage-binding protein 1 OS=Homo sapiens OX=9606 GN=DDB1 PE=1 SV=1	0	189.386	33	36	98	36	1140	126.9	5.26	260.13	36	Pf03178, Pf10433	1642	ENSG00000167986.13	DDB1	11	9.92166e+07	5.99389e+07	6.54651e+07	5.61096e+07	5.17654e+07	5.74442e+07	#N/A
Homo sapiens	FALSE	High	Master Protein	Q93084	Sarcoplasmic/endoplasmic reticulum calcium ATPase 3 OS=Homo sapiens OX=9606 GN=ATP2A3 PE=1 SV=3	0	188.632	21	23	137	1	999	109.2	5.52	382.16	23	#N/A	#N/A	#N/A	#N/A	#N/A	155680	102787	100747	84925.9	78077.9	97647.7	#N/A
Homo sapiens	FALSE	High	Master Protein	Q99832	T-complex protein 1 subunit eta OS=Homo sapiens OX=9606 GN=CCT7 PE=1 SV=2	0	188.547	44	24	101	24	543	59.3	7.65	289.98	24	Pf00118	10574	ENSG00000135624.15	CCT7	2	1.29196e+08	8.42519e+07	9.60334e+07	7.92327e+07	7.34676e+07	8.23469e+07	#N/A
Homo sapiens	FALSE	High	Master Protein	Q6P2E9	Enhancer of mRNA-decapping protein 4 OS=Homo sapiens OX=9606 GN=EDC4 PE=1 SV=1	0	188.11	27	30	86	30	1401	151.6	5.86	227.49	30	Pf00400	23644	ENSG00000038358.14	EDC4	16	2.59023e+07	1.72944e+07	1.94134e+07	1.61141e+07	1.50408e+07	1.63871e+07	#N/A
Homo sapiens	FALSE	High	Master Protein	P50990-2	Isoform 2 of T-complex protein 1 subunit theta OS=Homo sapiens OX=9606 GN=CCT8	0	187.981	43	23	159	11	529	57.6	5.39	421.93	23	Pf00118	10694	ENSG00000156261.12	CCT8	21	5.64016e+07	3.41177e+07	3.83688e+07	3.34447e+07	3.04031e+07	3.47806e+07	Met-loss [N-Term]
Homo sapiens	FALSE	High	Master Protein	A5YKK6	CCR4-NOT transcription complex subunit 1 OS=Homo sapiens OX=9606 GN=CNOT1 PE=1 SV=2	0	187.765	20	41	76	41	2376	266.8	7.11	206.77	41	Pf04054, Pf12842	23019	ENSG00000125107.17	CNOT1	16	4.40734e+07	27659648	3.14114e+07	2.5252e+07	2.34033e+07	2.62633e+07	#N/A
Homo sapiens	FALSE	High	Master Protein	Q16555	Dihydropyrimidinase-related protein 2 OS=Homo sapiens OX=9606 GN=DPYSL2 PE=1 SV=1	0	186.39	51	22	166	18	572	62.3	6.38	484.22	22	Pf01979, Pf07969, Pf13147, Pf13594	1808	ENSG00000092964.17	DPYSL2	8	1.61827e+08	1.21646e+08	1.31491e+08	1.11511e+08	1.04063e+08	1.15198e+08	#N/A
Homo sapiens	FALSE	High	Master Protein	P62937	Peptidyl-prolyl cis-trans isomerase A OS=Homo sapiens OX=9606 GN=PPIA PE=1 SV=2	0	185.59	75	15	251	5	165	18	7.81	701.06	15	Pf00160	5478	ENSG00000196262.13	PPIA	7	2.94174e+08	1.71134e+08	1.9481e+08	1.50903e+08	1.51701e+08	1.58455e+08	#N/A
Homo sapiens	FALSE	High	Master Protein	O94832	Unconventional myosin-Id OS=Homo sapiens OX=9606 GN=MYO1D PE=1 SV=2	0	185.192	37	36	86	33	1006	116.1	9.39	231.69	36	Pf00063, Pf06017	4642	ENSG00000176658.16	MYO1D	17	5.32884e+07	3.29422e+07	3.89334e+07	3.07782e+07	2.85154e+07	3.21959e+07	#N/A
Homo sapiens	FALSE	High	Master Protein	Q04637-5	Isoform D of Eukaryotic translation initiation factor 4 gamma 1 OS=Homo sapiens OX=9606 GN=EIF4G1	0	185.072	25	34	97	1	1435	158.4	5.21	258.87	34	Pf00566, Pf02020, Pf02847, Pf02854	1981	ENSG00000114867.20	EIF4G1	3	365657	251855	266012	217460	217963	246903	Met-loss [N-Term]
Homo sapiens	FALSE	High	Master Protein	Q9NSE4	Isoleucine--tRNA ligase, mitochondrial OS=Homo sapiens OX=9606 GN=IARS2 PE=1 SV=2	0	185.031	27	22	96	22	1012	113.7	7.2	277.4	22	Pf00133, Pf06827, Pf08264, Pf09334, Pf13603	55699	ENSG00000067704.9	IARS2	1	7.3442e+07	4.40969e+07	4.90571e+07	4.37951e+07	4.02042e+07	4.58061e+07	#N/A
Homo sapiens	FALSE	High	Master Protein	P26196	Probable ATP-dependent RNA helicase DDX6 OS=Homo sapiens OX=9606 GN=DDX6 PE=1 SV=2	0	184.382	45	17	96	17	483	54.4	8.66	251.81	17	Pf00270, Pf00271, Pf14617	1656	ENSG00000110367.11	DDX6	11	4.45758e+07	2.69452e+07	3.10339e+07	2.48207e+07	2.36843e+07	2.619e+07	#N/A
Mus musculus	FALSE	High	Master Protein	Q02053	Ubiquitin-like modifier-activating enzyme 1 OS=Mus musculus OX=10090 GN=Uba1 PE=1 SV=1	0	183.952	34	26	148	3	1058	117.7	5.66	414.13	26	Pf00899, Pf02134, Pf09358, Pf10585	22201	ENSMUSG00000001924.15	Uba1	X	1.10963e+06	676611	762422	618908	528644	738163	#N/A
Homo sapiens	FALSE	High	Master Protein	Q04637-3	Isoform B of Eukaryotic translation initiation factor 4 gamma 1 OS=Homo sapiens OX=9606 GN=EIF4G1	0	183.469	23	35	98	1	1559	171.4	5.31	261.92	35	Pf00566, Pf02020, Pf02847, Pf02854	1981	ENSG00000114867.20	EIF4G1	3	#N/A	#N/A	#N/A	#N/A	#N/A	#N/A	Met-loss [N-Term]
Homo sapiens	FALSE	High	Master Protein	P29401	Transketolase OS=Homo sapiens OX=9606 GN=TKT PE=1 SV=3	0	183.451	40	25	141	25	623	67.8	7.66	397.65	25	Pf00456, Pf00676, Pf02775, Pf02779, Pf02780, Pf09364	7086	ENSG00000163931.15	TKT	3	4.23763e+08	2.50188e+08	2.9375e+08	2.38374e+08	2.2545e+08	2.62371e+08	Acetyl [N-Term]
Homo sapiens	FALSE	High	Master Protein	P16870	Carboxypeptidase E OS=Homo sapiens OX=9606 GN=CPE PE=1 SV=1	0	182.836	49	25	267	25	476	53.1	5.14	724.06	25	Pf00246, Pf13620, Pf13715	1363	ENSG00000109472.13	CPE	4	4.57739e+08	2.71066e+08	3.17723e+08	2.6881e+08	2.47978e+08	2.78891e+08	#N/A
Homo sapiens	FALSE	High	Master Protein	Q9Y520	Protein PRRC2C OS=Homo sapiens OX=9606 GN=PRRC2C PE=1 SV=4	0	182.727	17	44	90	41	2896	316.7	9.13	231.53	44	Pf07001	23215	#N/A	PRRC2C	1	3.68449e+07	2.36306e+07	2.47778e+07	2.07345e+07	1.95076e+07	2.30861e+07	#N/A
Homo sapiens	FALSE	High	Master Protein	Q02880-2	Isoform Beta-1 of DNA topoisomerase 2-beta OS=Homo sapiens OX=9606 GN=TOP2B	0	182.389	24	42	88	31	1621	182.5	8.06	225.56	42	Pf00204, Pf00521, Pf01751, Pf02518, Pf08070, Pf13589	7155	ENSG00000077097.15	TOP2B	3	4.36931e+07	2.74788e+07	2.96159e+07	2.49098e+07	2.26377e+07	2.68411e+07	#N/A
Homo sapiens	FALSE	High	Master Protein	O60437	Periplakin OS=Homo sapiens OX=9606 GN=PPL PE=1 SV=4	0	182.184	23	38	72	26	1756	204.6	5.6	208.32	38	Pf04111	5493	ENSG00000118898.15	PPL	16	3.81268e+07	2.36679e+07	2.65486e+07	2.23693e+07	2.11227e+07	2.27521e+07	#N/A
Homo sapiens	FALSE	High	Master Protein	P52701	DNA mismatch repair protein Msh6 OS=Homo sapiens OX=9606 GN=MSH6 PE=1 SV=2	0	182.114	30	35	99	35	1360	152.7	6.9	266.58	35	Pf00488, Pf00855, Pf01624, Pf05188, Pf05190, Pf05192	2956	ENSG00000116062.14	MSH6	2	7.50888e+07	4.98013e+07	5.51418e+07	4.3376e+07	4.0582e+07	4.63306e+07	#N/A
Homo sapiens	FALSE	High	Master Protein	Q04637-8	Isoform 8 of Eukaryotic translation initiation factor 4 gamma 1 OS=Homo sapiens OX=9606 GN=EIF4G1	0	181.887	22	34	95	1	1600	175.5	5.33	255.31	34	Pf00566, Pf02020, Pf02847, Pf02854	1981	ENSG00000114867.20	EIF4G1	3	2474836	1.72489e+06	1.87927e+06	1.58436e+06	1.43316e+06	1.70027e+06	#N/A
Homo sapiens	FALSE	High	Master Protein	Q96AE4	Far upstream element-binding protein 1 OS=Homo sapiens OX=9606 GN=FUBP1 PE=1 SV=3	0	180.959	46	23	127	2	644	67.5	7.61	300.28	23	Pf00013, Pf07650, Pf13014	8880	ENSG00000162613.16	FUBP1	1	2.58035e+06	1.66814e+06	1.67095e+06	1.61282e+06	1.35974e+06	2.04383e+06	#N/A
Homo sapiens	FALSE	High	Master Protein	Q00341	Vigilin OS=Homo sapiens OX=9606 GN=HDLBP PE=1 SV=2	0	180.833	29	37	103	37	1268	141.4	6.87	281.42	37	Pf00013, Pf13014, Pf14611	3069	#N/A	HDLBP	2	1.52922e+08	8.8806e+07	1.00295e+08	8.44186e+07	7.72742e+07	8.89388e+07	Met-loss+Acetyl [N-Term]
Homo sapiens	FALSE	High	Master Protein	P46013	Proliferation marker protein Ki-67 OS=Homo sapiens OX=9606 GN=MKI67 PE=1 SV=2	0	180.198	20	49	81	49	3256	358.5	9.45	200.32	49	Pf00498, Pf08065, Pf15276	4288	ENSG00000148773.13	MKI67	10	3.7733e+07	2.51271e+07	2.65769e+07	2.29283e+07	2.1296e+07	2.36856e+07	#N/A
Homo sapiens	FALSE	High	Master Protein	P51610	Host cell factor 1 OS=Homo sapiens OX=9606 GN=HCFC1 PE=1 SV=2	0	179.175	22	33	92	1	2035	208.6	7.46	240.58	33	Pf01344, Pf13415, Pf13418, Pf13854, Pf13964	3054	ENSG00000172534.13	HCFC1	X	43344.3	46994.8	36051.8	20031.3	46275.3	33095.5	#N/A
Homo sapiens	FALSE	High	Master Protein	P51610-4	Isoform 4 of Host cell factor 1 OS=Homo sapiens OX=9606 GN=HCFC1	0	178.882	22	34	91	2	2079	213.3	7.33	236.59	34	Pf01344, Pf13415, Pf13418, Pf13854, Pf13964	3054	#N/A	HCFC1	X	807989	497252	517888	395062	395192	423392	#N/A
Homo sapiens	FALSE	High	Master Protein	Q10567-3	Isoform C of AP-1 complex subunit beta-1 OS=Homo sapiens OX=9606 GN=AP1B1	0	178.851	30	27	100	16	939	103.5	5.16	288.53	27	Pf01602, Pf02883, Pf09066, Pf12717, Pf13646	162	#N/A	AP1B1	22	9.17392e+07	5.94077e+07	6.82443e+07	5.65665e+07	5.11489e+07	5.79146e+07	#N/A
Homo sapiens	FALSE	High	Master Protein	P49588	Alanine--tRNA ligase, cytoplasmic OS=Homo sapiens OX=9606 GN=AARS1 PE=1 SV=2	0	178.656	29	24	130	24	968	106.7	5.53	356.97	24	Pf01411, Pf02272, Pf07973	16	ENSG00000090861.15	AARS	16	9.01823e+07	5.77823e+07	6.38188e+07	5.33855e+07	4.87637e+07	5.65764e+07	#N/A
Homo sapiens	FALSE	High	Master Protein	P78344	Eukaryotic translation initiation factor 4 gamma 2 OS=Homo sapiens OX=9606 GN=EIF4G2 PE=1 SV=1	0	177.391	37	27	103	27	907	102.3	7.14	286.69	27	Pf02020, Pf02847, Pf02854	1982	ENSG00000110321.16	EIF4G2	11	9.35799e+07	5.87516e+07	6.71836e+07	4.93543e+07	4.52044e+07	5.23111e+07	#N/A
Homo sapiens	FALSE	High	Master Protein	Q9Y4D8	Probable E3 ubiquitin-protein ligase HECTD4 OS=Homo sapiens OX=9606 GN=HECTD4 PE=1 SV=5	0	177.389	14	48	72	39	3996	439.1	6.19	180.4	48	Pf00622, Pf00632	283450	#N/A	HECTD4	12	2.39543e+07	1.4847e+07	1.80248e+07	1.44262e+07	1.33889e+07	1.48781e+07	#N/A
Homo sapiens	FALSE	High	Master Protein	Q29RF7	Sister chromatid cohesion protein PDS5 homolog A OS=Homo sapiens OX=9606 GN=PDS5A PE=1 SV=1	0	177.197	24	34	104	29	1337	150.7	7.91	275.92	34	#N/A	23244	ENSG00000121892.14	PDS5A	4	6.10931e+07	3.65871e+07	4.11328e+07	3.32413e+07	3.15351e+07	3.4972e+07	#N/A
Homo sapiens	FALSE	High	Master Protein	P49368	T-complex protein 1 subunit gamma OS=Homo sapiens OX=9606 GN=CCT3 PE=1 SV=4	0	176.857	43	23	134	23	545	60.5	6.49	335.02	23	Pf00118	7203	ENSG00000163468.14	CCT3	1	1.29617e+08	6.70659e+07	7.15981e+07	6.17066e+07	6.05531e+07	6.96224e+07	#N/A
Homo sapiens	FALSE	High	Master Protein	Q9NTI5	Sister chromatid cohesion protein PDS5 homolog B OS=Homo sapiens OX=9606 GN=PDS5B PE=1 SV=1	0	176.079	23	33	94	29	1447	164.6	8.47	275.51	33	#N/A	23047	ENSG00000083642.18	PDS5B	13	5.19835e+07	3.34253e+07	3.67945e+07	3.04159e+07	2.834e+07	3.21391e+07	#N/A
Homo sapiens	FALSE	High	Master Protein	P09104	Gamma-enolase OS=Homo sapiens OX=9606 GN=ENO2 PE=1 SV=3	0	175.287	56	16	132	13	434	47.2	5.03	404.83	16	Pf00113, Pf03952, Pf13378	2026	ENSG00000111674.8	ENO2	12	3.36968e+07	1.7816e+07	2.05702e+07	1.74619e+07	1.6308e+07	1.88285e+07	#N/A
Homo sapiens	FALSE	High	Master Protein	P78371	T-complex protein 1 subunit beta OS=Homo sapiens OX=9606 GN=CCT2 PE=1 SV=4	0	174.94	47	22	104	7	535	57.5	6.46	298.92	22	Pf00118	10576	ENSG00000166226.12	CCT2	12	3.05731e+07	1.90164e+07	2.18855e+07	1.78865e+07	1.65017e+07	1.91656e+07	#N/A
Homo sapiens	FALSE	High	Master Protein	P60174	Triosephosphate isomerase OS=Homo sapiens OX=9606 GN=TPI1 PE=1 SV=4	0	174.869	67	17	160	6	249	26.7	6.9	433.05	17	Pf00121	7167	ENSG00000111669.14	TPI1	12	7.91249e+07	2.62126e+07	3.59341e+07	2.79198e+07	2.88866e+07	3.92918e+07	#N/A
Homo sapiens	FALSE	High	Master Protein	P55786	Puromycin-sensitive aminopeptidase OS=Homo sapiens OX=9606 GN=NPEPPS PE=1 SV=2	0	174.107	33	26	95	26	919	103.2	5.72	265.25	26	Pf01433, Pf11838, Pf13485	9520	ENSG00000141279.15	NPEPPS	17	1.37359e+08	7.92372e+07	9.22782e+07	7.399e+07	6.78736e+07	7.77076e+07	#N/A
Homo sapiens	FALSE	High	Master Protein	P38606	V-type proton ATPase catalytic subunit A OS=Homo sapiens OX=9606 GN=ATP6V1A PE=1 SV=2	0	173.736	48	22	113	6	617	68.3	5.52	306.35	22	Pf00006, Pf00306, Pf02874	523	ENSG00000114573.9	ATP6V1A	3	6.74325e+07	4.08802e+07	4.47589e+07	3.65728e+07	3.36004e+07	3.82677e+07	#N/A
Homo sapiens	FALSE	High	Master Protein	P23526	Adenosylhomocysteinase OS=Homo sapiens OX=9606 GN=AHCY PE=1 SV=4	0	173.664	50	25	149	23	432	47.7	6.34	408.36	25	Pf00670, Pf02254, Pf02826, Pf05221	191	ENSG00000101444.12	AHCY	20	2.3437e+08	1.34429e+08	1.54821e+08	1.25803e+08	1.1582e+08	1.30164e+08	Met-loss+Acetyl [N-Term]
Homo sapiens	FALSE	High	Master Protein	Q15418	Ribosomal protein S6 kinase alpha-1 OS=Homo sapiens OX=9606 GN=RPS6KA1 PE=1 SV=2	0	173.625	46	27	81	19	735	82.7	7.83	224.87	27	Pf00069, Pf00433, Pf06293, Pf07714, Pf14531	6195	ENSG00000281877.2; ENSG00000117676.13	RPS6KA1	1; CHR_HG2058_PATCH	3.04737e+07	1.73642e+07	2.04047e+07	1.54621e+07	1.48195e+07	1.73108e+07	#N/A
Homo sapiens	FALSE	High	Master Protein	Q16836	Hydroxyacyl-coenzyme A dehydrogenase, mitochondrial OS=Homo sapiens OX=9606 GN=HADH PE=1 SV=3	0	173.177	68	20	206	14	314	34.3	8.85	647.8	20	Pf00070, Pf00725, Pf01210, Pf01266, Pf02737, Pf03721, Pf13450	3033	ENSG00000138796.16	HADH	4	2.42906e+08	1.45844e+08	1.53401e+08	1.30798e+08	1.22049e+08	1.34714e+08	#N/A
Homo sapiens	FALSE	High	Master Protein	Q8WUM4	Programmed cell death 6-interacting protein OS=Homo sapiens OX=9606 GN=PDCD6IP PE=1 SV=1	0	172.898	38	31	98	11	868	96	6.52	273.19	31	Pf03097, Pf08391, Pf13949	10015	ENSG00000170248.13	PDCD6IP	3	7.68121e+07	4.41091e+07	4.9302e+07	4.12842e+07	3.78586e+07	4.51832e+07	#N/A
Homo sapiens	FALSE	High	Master Protein	P49411	Elongation factor Tu, mitochondrial OS=Homo sapiens OX=9606 GN=TUFM PE=1 SV=2	0	172.897	46	19	130	19	452	49.5	7.61	362.51	19	Pf00009, Pf03143, Pf03144	7284	#N/A	TUFM	16	1.79346e+08	1.07472e+08	1.28901e+08	109552974	1.02565e+08	1.15415e+08	#N/A
Homo sapiens	FALSE	High	Master Protein	Q92900-2	Isoform 2 of Regulator of nonsense transcripts 1 OS=Homo sapiens OX=9606 GN=UPF1	0	172.569	31	28	73	28	1118	123	6.68	221.55	28	Pf04851, Pf09416, Pf13086, Pf13087, Pf13245, Pf13604	5976	ENSG00000005007.12	UPF1	19	4.56163e+07	2.95989e+07	3.2044e+07	2.47048e+07	2.30508e+07	2.67611e+07	#N/A
Mus musculus	FALSE	High	Master Protein	P50396	Rab GDP dissociation inhibitor alpha OS=Mus musculus OX=10090 GN=Gdi1 PE=1 SV=3	0	171.957	48	19	108	1	447	50.5	5.08	305.28	19	Pf00996	14567	ENSMUSG00000015291.10	Gdi1	X	302362	204284	197549	152567	163319	155524	#N/A
Homo sapiens	FALSE	High	Master Protein	O14980	Exportin-1 OS=Homo sapiens OX=9606 GN=XPO1 PE=1 SV=1	0	171.831	27	26	102	26	1071	123.3	6.06	262.08	26	Pf03810, Pf08389, Pf08767	7514	ENSG00000082898.16	XPO1	2	1.23034e+08	6.98854e+07	8.01762e+07	6.55041e+07	6.2e+07	7.08737e+07	#N/A
Homo sapiens	FALSE	High	Master Protein	O75083	WD repeat-containing protein 1 OS=Homo sapiens OX=9606 GN=WDR1 PE=1 SV=4	0	171.63	59	27	100	27	606	66.2	6.65	278.12	27	Pf00400, Pf04762, Pf08662, Pf14783	9948	ENSG00000071127.16	WDR1	4	8.79865e+07	5.82878e+07	6.26411e+07	4.74205e+07	4.35132e+07	4.98469e+07	#N/A
Homo sapiens	FALSE	High	Master Protein	P04075	Fructose-bisphosphate aldolase A OS=Homo sapiens OX=9606 GN=ALDOA PE=1 SV=2	0	170.61	71	20	118	16	364	39.4	8.09	371.44	20	Pf00274	226	ENSG00000149925.17	ALDOA	16	6.26872e+07	4.09004e+07	4.67395e+07	3.69223e+07	3.55857e+07	3.96278e+07	Met-loss [N-Term]
Homo sapiens	FALSE	High	Master Protein	P33992	DNA replication licensing factor MCM5 OS=Homo sapiens OX=9606 GN=MCM5 PE=1 SV=5	0	168.034	34	24	100	24	734	82.2	8.37	255.4	24	Pf00493, Pf07728, Pf14551	4174	ENSG00000100297.15	MCM5	22	1.46322e+08	5.97653e+07	6.99045e+07	5.80508e+07	5.9025e+07	7.2099e+07	#N/A
Homo sapiens	FALSE	High	Master Protein	Q96RP9	Elongation factor G, mitochondrial OS=Homo sapiens OX=9606 GN=GFM1 PE=1 SV=2	0	167.78	35	26	74	16	751	83.4	7.01	260.96	26	Pf00009, Pf00679, Pf03144, Pf03764, Pf14492	85476	ENSG00000168827.14	GFM1	3	3.17344e+07	2.10404e+07	2.24915e+07	1.89046e+07	1.73644e+07	1.99612e+07	#N/A
Homo sapiens	FALSE	High	Master Protein	Q9NR09	Baculoviral IAP repeat-containing protein 6 OS=Homo sapiens OX=9606 GN=BIRC6 PE=1 SV=2	0	166.386	10	41	64	41	4857	529.9	6.05	176.36	41	Pf00179, Pf00653, Pf12356	57448	#N/A	BIRC6	2	2.36516e+07	1.50181e+07	1.72007e+07	1.41262e+07	1.28269e+07	1.45907e+07	#N/A
Homo sapiens	FALSE	High	Master Protein	P33176	Kinesin-1 heavy chain OS=Homo sapiens OX=9606 GN=KIF5B PE=1 SV=1	0	165.757	33	27	80	18	963	109.6	6.51	211.82	27	Pf00225, Pf01576, Pf02463, Pf03999, Pf04111, Pf04156, Pf05483, Pf05557, Pf05622, Pf06160, Pf07111, Pf07888, Pf10174, Pf12128, Pf13514, Pf13851, Pf14915	3799	ENSG00000170759.10	KIF5B	10	3.30333e+07	1.82002e+07	2.06104e+07	1.69755e+07	1.60365e+07	1.91618e+07	#N/A
Homo sapiens	FALSE	High	Master Protein	Q96AE4-2	Isoform 2 of Far upstream element-binding protein 1 OS=Homo sapiens OX=9606 GN=FUBP1	0	165.228	42	23	139	2	653	68.6	7.31	353.57	23	Pf00013, Pf07650, Pf13014	8880	ENSG00000162613.16	FUBP1	1	4.69399e+06	3.30842e+06	3.75456e+06	3.7715e+06	3.38559e+06	3.44493e+06	#N/A
Mus musculus	FALSE	High	Master Protein	Q61696	Heat shock 70 kDa protein 1A OS=Mus musculus OX=10090 GN=Hspa1a PE=1 SV=2	0	165.205	40	26	173	1	641	70	5.72	492.77	26	Pf00012, Pf06723	193740; 15511	ENSMUSG00000091971.3	Hspa1a; Hspa1b	17	2.09956e+06	1.15268e+06	1.44991e+06	1.16005e+06	1.10196e+06	1383346	#N/A
Homo sapiens	FALSE	High	Master Protein	Q9P2J5	Leucine--tRNA ligase, cytoplasmic OS=Homo sapiens OX=9606 GN=LARS1 PE=1 SV=2	0	164.967	27	30	73	30	1176	134.4	7.3	189.58	30	Pf00133, Pf01406, Pf08264, Pf09334	51520	ENSG00000133706.17	LARS	5	6.55775e+07	3.55533e+07	4.18678e+07	3.4395e+07	32553188	3.54208e+07	#N/A
Homo sapiens	FALSE	High	Master Protein	Q15365	Poly(rC)-binding protein 1 OS=Homo sapiens OX=9606 GN=PCBP1 PE=1 SV=2	0	164.928	53	14	124	9	356	37.5	7.09	403.79	14	Pf00013, Pf13014	5093	ENSG00000169564.6	PCBP1	2	5.43267e+07	3.80335e+07	4.15239e+07	3.56314e+07	3.33051e+07	3.79089e+07	#N/A
Homo sapiens	FALSE	High	Master Protein	Q14697-2	Isoform 2 of Neutral alpha-glucosidase AB OS=Homo sapiens OX=9606 GN=GANAB	0	164.696	32	25	117	25	966	109.4	6.24	332.55	25	Pf01055, Pf13802	23193	ENSG00000089597.16	GANAB	11	8.85501e+07	6.03317e+07	6.22271e+07	5.47272e+07	5.01881e+07	5.93208e+07	#N/A
Homo sapiens	FALSE	High	Master Protein	Q8NF91	Nesprin-1 OS=Homo sapiens OX=9606 GN=SYNE1 PE=1 SV=4	0	164.605	7	54	69	38	8797	1010.5	5.53	172.74	54	Pf00307, Pf00435, Pf10541	23345	ENSG00000131018.22	SYNE1	6	1.62458e+07	1.04598e+07	1.17508e+07	1.0021e+07	9.09696e+06	1.06348e+07	#N/A
Homo sapiens	FALSE	High	Master Protein	P31939	Bifunctional purine biosynthesis protein ATIC OS=Homo sapiens OX=9606 GN=ATIC PE=1 SV=3	0	164.425	43	24	67	15	592	64.6	6.71	194.87	24	Pf01808, Pf02142	471	ENSG00000138363.14	ATIC	2	4.36955e+07	2.7773e+07	3.04997e+07	2.49929e+07	2.28575e+07	2.55524e+07	Met-loss [N-Term]
Homo sapiens	FALSE	High	Master Protein	Q12888	TP53-binding protein 1 OS=Homo sapiens OX=9606 GN=TP53BP1 PE=1 SV=2	0	164.32	20	29	90	20	1972	213.4	4.7	257.19	29	Pf09038, Pf15057	7158	ENSG00000067369.13	TP53BP1	15	2.75195e+07	1.56467e+07	1.86942e+07	1.55149e+07	1.52336e+07	1.58499e+07	#N/A
Homo sapiens	FALSE	High	Master Protein	Q15233	Non-POU domain-containing octamer-binding protein OS=Homo sapiens OX=9606 GN=NONO PE=1 SV=4	0	164.269	47	17	138	16	471	54.2	8.95	327.65	17	Pf00076, Pf08075, Pf13893, Pf14259	4841	ENSG00000147140.15	NONO	X	1.09627e+08	5.92013e+07	7.12377e+07	5.77553e+07	5.52719e+07	5.96901e+07	#N/A
Homo sapiens	FALSE	High	Master Protein	Q9UQ35	Serine/arginine repetitive matrix protein 2 OS=Homo sapiens OX=9606 GN=SRRM2 PE=1 SV=2	0	164.213	18	41	83	29	2752	299.4	12.06	217.1	41	#N/A	23524	ENSG00000167978.16	SRRM2	16	3.04627e+07	2.03115e+07	2.1236e+07	1.82331e+07	1.69087e+07	1.93494e+07	#N/A
Homo sapiens	FALSE	High	Master Protein	P27708	CAD protein OS=Homo sapiens OX=9606 GN=CAD PE=1 SV=3	0	163.985	18	33	66	33	2225	242.8	6.46	203.01	33	Pf00117, Pf00185, Pf00289, Pf00988, Pf01979, Pf02142, Pf02222, Pf02729, Pf02786, Pf02787, Pf07478, Pf07722, Pf13147, Pf13535, Pf13594, Pf15632	790	ENSG00000084774.13	CAD	2	6.47903e+07	4.29153e+07	4.95837e+07	3.96106e+07	3.56257e+07	3.96677e+07	#N/A
Homo sapiens	FALSE	High	Master Protein	O60292	Signal-induced proliferation-associated 1-like protein 3 OS=Homo sapiens OX=9606 GN=SIPA1L3 PE=1 SV=3	0	163.636	24	34	62	32	1781	194.5	8.32	172.58	34	Pf00595, Pf02145, Pf11881	23094	ENSG00000105738.10	SIPA1L3	19	2.78817e+07	1.74207e+07	1.94312e+07	1.41319e+07	1.35405e+07	1.47439e+07	#N/A
Homo sapiens	FALSE	High	Master Protein	O14936	Peripheral plasma membrane protein CASK OS=Homo sapiens OX=9606 GN=CASK PE=1 SV=3	0	163.438	35	30	68	30	926	105.1	6.43	201.45	30	Pf00018, Pf00069, Pf00595, Pf00625, Pf02828, Pf07653, Pf07714, Pf13180, Pf14604	8573	ENSG00000147044.20	CASK	X	5.43813e+07	3.17023e+07	3.62242e+07	3.25159e+07	2.97197e+07	3.26916e+07	#N/A
Homo sapiens	FALSE	High	Master Protein	P19338	Nucleolin OS=Homo sapiens OX=9606 GN=NCL PE=1 SV=3	0	162.62	35	39	193	39	710	76.6	4.7	443.65	39	Pf00076, Pf13893, Pf14259	4691	ENSG00000115053.15	NCL	2	7.37714e+08	5.09489e+08	5.45573e+08	4.57758e+08	4.37197e+08	4.45782e+08	#N/A
Homo sapiens	FALSE	High	Master Protein	Q13263	Transcription intermediary factor 1-beta OS=Homo sapiens OX=9606 GN=TRIM28 PE=1 SV=5	0	161.853	34	23	118	23	835	88.5	5.77	327.56	23	Pf00628, Pf00643	10155	ENSG00000130726.11	TRIM28	19	1.35184e+08	9.16973e+07	9.68893e+07	7.85197e+07	7.46318e+07	8.56995e+07	#N/A
Homo sapiens	FALSE	High	Master Protein	Q92878	DNA repair protein RAD50 OS=Homo sapiens OX=9606 GN=RAD50 PE=1 SV=1	0	161.568	21	33	92	33	1312	153.8	6.89	238.25	33	Pf02463, Pf04423, Pf13304, Pf13476, Pf13514, Pf13555, Pf13558	10111	ENSG00000113522.13	RAD50	5	7.52699e+07	4.42521e+07	5.13169e+07	4.24008e+07	4.10836e+07	4.36215e+07	#N/A
Homo sapiens	FALSE	High	Master Protein	P26640	Valine--tRNA ligase OS=Homo sapiens OX=9606 GN=VARS1 PE=1 SV=4	0	161.521	23	27	86	27	1264	140.4	7.59	250.26	27	Pf00043, Pf00133, Pf08264, Pf09334, Pf13603	7407; 57176	ENSG00000096171.14; ENSG00000204394.12; ENSG00000226589.9	VARS; VARS2	6; CHR_HSCHR6_MHC_DBB_CTG1; CHR_HSCHR6_MHC_COX_CTG1	5.48771e+07	3.35368e+07	3.87136e+07	3.16687e+07	2.9044e+07	3.451e+07	#N/A
Homo sapiens	FALSE	High	Master Protein	P29144	Tripeptidyl-peptidase 2 OS=Homo sapiens OX=9606 GN=TPP2 PE=1 SV=4	0	160.882	30	32	80	32	1249	138.3	6.32	207.77	32	Pf00082, Pf12580, Pf13739	7174	ENSG00000134900.11	TPP2	13	4.4655e+07	2.77787e+07	3.20241e+07	2.48939e+07	2.31735e+07	2.57912e+07	#N/A
Homo sapiens	FALSE	High	Master Protein	P60842	Eukaryotic initiation factor 4A-I OS=Homo sapiens OX=9606 GN=EIF4A1 PE=1 SV=1	0	160.838	49	21	80	11	406	46.1	5.48	232.06	21	Pf00270, Pf00271, Pf04851	1973	ENSG00000161960.14	EIF4A1	17	2.2931e+07	1.39573e+07	1.52295e+07	1.16031e+07	1.11587e+07	1.30972e+07	#N/A
Homo sapiens	FALSE	High	Master Protein	Q14974	Importin subunit beta-1 OS=Homo sapiens OX=9606 GN=KPNB1 PE=1 SV=2	0	160.419	30	22	114	22	876	97.1	4.78	306.86	22	Pf02985, Pf03810, Pf13513, Pf13646	3837	ENSG00000108424.9	KPNB1	17	1.0792e+08	4.97174e+07	6.00503e+07	5.09555e+07	4.59197e+07	5.5033e+07	#N/A
Homo sapiens	FALSE	High	Master Protein	Q9Y5B9	FACT complex subunit SPT16 OS=Homo sapiens OX=9606 GN=SUPT16H PE=1 SV=1	0	160.388	30	30	81	30	1047	119.8	5.66	223.31	30	Pf00557, Pf08512, Pf08644, Pf14826	11198	ENSG00000092201.9	SUPT16H	14	8.60471e+07	5.50586e+07	5.9909e+07	4.77347e+07	4.43792e+07	4.91447e+07	#N/A
Homo sapiens	FALSE	High	Master Protein	P40926	Malate dehydrogenase, mitochondrial OS=Homo sapiens OX=9606 GN=MDH2 PE=1 SV=3	0	160.125	59	19	106	5	338	35.5	8.68	314.68	19	Pf00056, Pf01073, Pf01118, Pf02866, Pf13460	4191	ENSG00000146701.11	MDH2	7	4.53299e+07	2.91751e+07	3.54274e+07	2.90046e+07	2.72245e+07	2.95365e+07	#N/A
Homo sapiens	FALSE	High	Master Protein	O60343	TBC1 domain family member 4 OS=Homo sapiens OX=9606 GN=TBC1D4 PE=1 SV=2	0	160.069	26	32	68	30	1298	146.5	7.01	200.89	32	Pf00566, Pf00640, Pf11830	9882	ENSG00000136111.12	TBC1D4	13	5.43336e+07	3.21499e+07	3.45479e+07	2.7813e+07	2.64129e+07	3.05063e+07	#N/A
Homo sapiens	FALSE	High	Master Protein	P11172	Uridine 5'-monophosphate synthase OS=Homo sapiens OX=9606 GN=UMPS PE=1 SV=1	0	159.803	53	26	64	26	480	52.2	7.24	211.7	26	Pf00156, Pf00215	7372	ENSG00000114491.13	UMPS	3	1.21476e+08	8.17141e+07	9.70055e+07	7.42362e+07	6.85712e+07	7.56011e+07	#N/A
Homo sapiens	FALSE	High	Master Protein	P11388	DNA topoisomerase 2-alpha OS=Homo sapiens OX=9606 GN=TOP2A PE=1 SV=3	0	159.216	25	40	77	29	1531	174.3	8.72	177.87	40	Pf00204, Pf00521, Pf01751, Pf02518, Pf08070	7153	ENSG00000131747.14	TOP2A	17	2.58994e+07	1.70773e+07	1.88252e+07	1.66565e+07	1.46981e+07	1.73822e+07	#N/A
Homo sapiens	FALSE	High	Master Protein	P22102	Trifunctional purine biosynthetic protein adenosine-3 OS=Homo sapiens OX=9606 GN=GART PE=1 SV=1	0	159.185	34	27	86	27	1010	107.7	6.7	230.43	27	Pf00551, Pf00586, Pf01071, Pf02222, Pf02655, Pf02769, Pf02843, Pf02844, Pf03435, Pf07478, Pf08442, Pf08443, Pf13535, Pf15632	2618	ENSG00000159131.16	GART	21	7.49489e+07	4.68132e+07	5.22825e+07	4.21734e+07	3.9928e+07	4.39502e+07	#N/A
Homo sapiens	FALSE	High	Master Protein	P11717	Cation-independent mannose-6-phosphate receptor OS=Homo sapiens OX=9606 GN=IGF2R PE=1 SV=3	0	158.681	16	38	85	38	2491	274.2	5.94	203.5	38	Pf00040, Pf00878, Pf02157, Pf09451	3482	ENSG00000197081.12	IGF2R	6	5.18568e+07	3.21466e+07	3.82372e+07	3.25624e+07	3.04068e+07	3.41928e+07	#N/A
Mus musculus	FALSE	High	Master Protein	P63158	High mobility group protein B1 OS=Mus musculus OX=10090 GN=Hmgb1 PE=1 SV=2	0	158.601	39	14	184	14	215	24.9	5.74	531.83	14	Pf00505, Pf09011	15289; 100862258	ENSMUSG00000066551.12	Hmgb1; Gm21596; LOC100862258	5; 2	6.61459e+08	3.72152e+08	4.06309e+08	3.71528e+08	3.39334e+08	4.0969e+08	#N/A
Homo sapiens	FALSE	High	Master Protein	Q14203	Dynactin subunit 1 OS=Homo sapiens OX=9606 GN=DCTN1 PE=1 SV=3	0	158.594	26	27	73	27	1278	141.6	5.81	212.61	27	Pf00261, Pf01302, Pf04111, Pf05622, Pf05667, Pf06160, Pf08317, Pf12128, Pf12329, Pf12455, Pf13166, Pf13514, Pf15035	1639	ENSG00000204843.12	DCTN1	2	100200832	5.68451e+07	6.462e+07	5.30411e+07	5.07582e+07	5.5633e+07	#N/A
Homo sapiens	FALSE	High	Master Protein	P49750	YLP motif-containing protein 1 OS=Homo sapiens OX=9606 GN=YLPM1 PE=1 SV=4	0	158.547	17	30	75	29	2146	241.5	6.55	189.47	30	#N/A	#N/A	#N/A	#N/A	#N/A	2.99618e+07	1.84907e+07	2.07919e+07	1.72103e+07	1.6138e+07	1.83999e+07	#N/A
Homo sapiens	FALSE	High	Master Protein	P63104	14-3-3 protein zeta/delta OS=Homo sapiens OX=9606 GN=YWHAZ PE=1 SV=1	0	158.342	47	16	165	11	245	27.7	4.79	450.01	16	Pf00244	7534	ENSG00000164924.17	YWHAZ	8	2.58448e+08	1.50276e+08	1.69248e+08	1.44297e+08	1.3934e+08	1.52916e+08	#N/A
Mus musculus	FALSE	High	Master Protein	P16858	Glyceraldehyde-3-phosphate dehydrogenase OS=Mus musculus OX=10090 GN=Gapdh PE=1 SV=2	0	158.089	39	14	211	2	333	35.8	8.25	630.19	14	Pf00044, Pf02800	14433; 100042025; 100042746	ENSMUSG00000057666.18	Gapdh; Gm20899; LOC100042025; Gapdh-ps15; Gm12033	6; Y; 11	2.11764e+06	1.17131e+06	1.32738e+06	1.07162e+06	918497	1.15491e+06	#N/A
Homo sapiens	FALSE	High	Master Protein	Q9Y2A7	Nck-associated protein 1 OS=Homo sapiens OX=9606 GN=NCKAP1 PE=1 SV=1	0	157.484	24	29	84	29	1128	128.7	6.62	227.28	29	Pf09735	10787	ENSG00000061676.14	NCKAP1	2	8.75038e+07	5.54438e+07	6.12068e+07	4.9594e+07	4.6537e+07	5.19791e+07	#N/A
Homo sapiens	FALSE	High	Master Protein	Q7L2E3	ATP-dependent RNA helicase DHX30 OS=Homo sapiens OX=9606 GN=DHX30 PE=1 SV=1	0	157.122	32	34	85	34	1194	133.9	8.78	231.31	34	Pf00270, Pf00271, Pf04408, Pf07717	22907	ENSG00000132153.14	DHX30	3	9.42836e+07	5.79134e+07	6.67854e+07	5.48607e+07	5.10717e+07	5.85838e+07	#N/A
Homo sapiens	FALSE	High	Master Protein	O00571	ATP-dependent RNA helicase DDX3X OS=Homo sapiens OX=9606 GN=DDX3X PE=1 SV=3	0	156.389	29	19	90	1	662	73.2	7.18	243.93	19	Pf00270, Pf00271, Pf04851	1654	ENSG00000215301.9	DDX3X	X	#N/A	#N/A	#N/A	#N/A	#N/A	#N/A	#N/A
Homo sapiens	FALSE	High	Master Protein	P17844	Probable ATP-dependent RNA helicase DDX5 OS=Homo sapiens OX=9606 GN=DDX5 PE=1 SV=1	0	156.375	38	27	114	19	614	69.1	8.92	295.38	27	Pf00270, Pf00271, Pf08061	1655	ENSG00000108654.13	DDX5	17	1.77802e+08	1.13854e+08	1.33497e+08	1.05088e+08	9.89439e+07	1.1463e+08	#N/A
Homo sapiens	FALSE	High	Master Protein	P16519	Neuroendocrine convertase 2 OS=Homo sapiens OX=9606 GN=PCSK2 PE=1 SV=2	0	156.295	33	15	93	2	638	70.5	6.49	267.28	15	Pf00082, Pf01483	5126	ENSG00000125851.9	PCSK2	20	1.11577e+06	931156	835988	638431	637078	750857	#N/A
Homo sapiens	FALSE	High	Master Protein	Q9Y4G6	Talin-2 OS=Homo sapiens OX=9606 GN=TLN2 PE=1 SV=4	0	156.167	16	35	72	8	2542	271.4	5.57	206.54	35	Pf00373, Pf01608, Pf02174, Pf08913, Pf09141, Pf09379	83660	ENSG00000171914.16	TLN2	15	3.77799e+06	2.40847e+06	2.4589e+06	2.25589e+06	1.9514e+06	2.17988e+06	Met-loss [N-Term]
Homo sapiens	FALSE	High	Master Protein	P27694	Replication protein A 70 kDa DNA-binding subunit OS=Homo sapiens OX=9606 GN=RPA1 PE=1 SV=2	0	156.059	39	23	60	23	616	68.1	7.21	179.26	23	Pf01336, Pf01485, Pf04057, Pf08646	6117	ENSG00000132383.11	RPA1	17	3.88307e+07	2.55084e+07	2.82717e+07	2.2921e+07	2.00716e+07	2.33214e+07	Met-loss [N-Term]
Homo sapiens	FALSE	High	Master Protein	P50851	Lipopolysaccharide-responsive and beige-like anchor protein OS=Homo sapiens OX=9606 GN=LRBA PE=1 SV=4	0	156.044	15	36	73	34	2863	318.9	5.6	205.77	36	Pf02138, Pf06469, Pf08385, Pf13385, Pf14844	987	ENSG00000198589.10	LRBA	4	6.46321e+07	4.02877e+07	4.58928e+07	3.81885e+07	3.53806e+07	3.99595e+07	#N/A
Homo sapiens	FALSE	High	Master Protein	O15294	UDP-N-acetylglucosamine--peptide N-acetylglucosaminyltransferase 110 kDa subunit OS=Homo sapiens OX=9606 GN=OGT PE=1 SV=3	0	155.739	30	23	64	23	1046	116.9	6.7	186.05	23	Pf00515, Pf04184, Pf07719, Pf13176, Pf13181, Pf13374, Pf13414, Pf13424, Pf13428, Pf13429, Pf13431, Pf13432, Pf13844, Pf14559	8473	ENSG00000147162.13	OGT	X	2.67966e+07	1.61801e+07	1.86669e+07	1.55912e+07	1.39943e+07	1.65164e+07	#N/A
Homo sapiens	FALSE	High	Master Protein	Q8TAQ2-3	Isoform 3 of SWI/SNF complex subunit SMARCC2 OS=Homo sapiens OX=9606 GN=SMARCC2	0	155.502	23	25	86	1	1152	126.8	5.55	215.45	25	Pf04433	6601	ENSG00000139613.11	SMARCC2	12	1.07386e+06	722548	813679	638507	585174	716404	#N/A
Homo sapiens	FALSE	High	Master Protein	Q15393	Splicing factor 3B subunit 3 OS=Homo sapiens OX=9606 GN=SF3B3 PE=1 SV=4	0	155.123	22	23	71	23	1217	135.5	5.26	228.18	23	Pf03178, Pf10433	23450	ENSG00000189091.12	SF3B3	16	6.24817e+07	4.01352e+07	4.46024e+07	3.61055e+07	3.33348e+07	3.81712e+07	#N/A
Homo sapiens	FALSE	High	Master Protein	Q13435	Splicing factor 3B subunit 2 OS=Homo sapiens OX=9606 GN=SF3B2 PE=1 SV=2	0	154.994	24	20	72	20	895	100.2	5.67	209.92	20	Pf02037, Pf04037, Pf04046	10992	ENSG00000087365.15	SF3B2	11	4.51698e+07	2.60682e+07	2.94126e+07	2.46128e+07	2.35208e+07	2.59894e+07	#N/A
Homo sapiens	FALSE	High	Master Protein	P21695	Glycerol-3-phosphate dehydrogenase [NAD(+)], cytoplasmic OS=Homo sapiens OX=9606 GN=GPD1 PE=1 SV=4	0	154.923	70	20	94	18	349	37.5	6.18	268.05	20	Pf01210, Pf07479	2819	ENSG00000167588.12	GPD1	12	6.7523e+07	3.9299e+07	4.6997e+07	4.02033e+07	3.7202e+07	4.25027e+07	#N/A
Homo sapiens	FALSE	High	Master Protein	P62937-2	Isoform 2 of Peptidyl-prolyl cis-trans isomerase A OS=Homo sapiens OX=9606 GN=PPIA	0	154.58	85	9	173	1	105	11.4	7.9	502.8	9	Pf00160	5478	ENSG00000196262.13	PPIA	7	312883	248703	265852	256905	175689	218265	Met-loss [N-Term]
Homo sapiens	FALSE	High	Master Protein	O94925	Glutaminase kidney isoform, mitochondrial OS=Homo sapiens OX=9606 GN=GLS PE=1 SV=1	0	154.246	40	18	86	3	669	73.4	7.77	258.64	18	Pf04960, Pf12796	2744	ENSG00000115419.12	GLS	2	4.62272e+06	2.85765e+06	3.14872e+06	2.57029e+06	2.2582e+06	2.70669e+06	#N/A
Homo sapiens	FALSE	High	Master Protein	P55265	Double-stranded RNA-specific adenosine deaminase OS=Homo sapiens OX=9606 GN=ADAR PE=1 SV=4	0	154.239	28	29	70	29	1226	136	8.65	175.41	29	Pf00035, Pf02137, Pf02295	103	ENSG00000160710.15	ADAR	1	4.48914e+07	2.77237e+07	3.03539e+07	2.46907e+07	2.36452e+07	2.69217e+07	#N/A
Homo sapiens	FALSE	High	Master Protein	P46939	Utrophin OS=Homo sapiens OX=9606 GN=UTRN PE=1 SV=2	0	154.205	12	35	64	34	3433	394.2	5.33	194.5	35	Pf00307, Pf00397, Pf00435, Pf00569, Pf09068, Pf09069, Pf11971	7402	ENSG00000152818.18	UTRN	6	3.22143e+07	1.93948e+07	2.24865e+07	1.88589e+07	1.74165e+07	1.98589e+07	#N/A
Mus musculus	FALSE	High	Master Protein	P21661	Neuroendocrine convertase 2 OS=Mus musculus OX=10090 GN=Pcsk2 PE=1 SV=1	0	153.535	29	14	93	1	637	70.7	6.42	265.7	14	Pf00082, Pf01483	18549	ENSMUSG00000027419.9	Pcsk2	2	3.65093e+06	2.76995e+06	2.36544e+06	2.16045e+06	1.8535e+06	2.30552e+06	#N/A
Homo sapiens	FALSE	High	Master Protein	Q63HN8	E3 ubiquitin-protein ligase RNF213 OS=Homo sapiens OX=9606 GN=RNF213 PE=1 SV=3	0	153.447	10	48	66	48	5207	591	6.48	159.54	48	Pf00097, Pf13639, Pf13920, Pf13923, Pf15227	57674	#N/A	RNF213	17	2.43197e+07	1.50312e+07	1.70667e+07	1.39075e+07	1.25568e+07	1.43286e+07	#N/A
Homo sapiens	FALSE	High	Master Protein	O60506	Heterogeneous nuclear ribonucleoprotein Q OS=Homo sapiens OX=9606 GN=SYNCRIP PE=1 SV=2	0	153.374	37	22	91	14	623	69.6	8.59	293.78	22	Pf00076, Pf13893, Pf14259	10492	ENSG00000135316.17	SYNCRIP	6	5.41427e+07	3.28341e+07	3.91107e+07	3.23678e+07	2.89631e+07	3.36744e+07	#N/A
Homo sapiens	FALSE	High	Master Protein	P35221	Catenin alpha-1 OS=Homo sapiens OX=9606 GN=CTNNA1 PE=1 SV=1	0	153.025	30	24	75	20	906	100	6.29	224.76	24	Pf01044	1495	ENSG00000044115.20	CTNNA1	5	5.81087e+07	3.3577e+07	3.93946e+07	3.368e+07	3.1752e+07	3.43261e+07	#N/A
Homo sapiens	FALSE	High	Master Protein	P22307	Sterol carrier protein 2 OS=Homo sapiens OX=9606 GN=SCP2 PE=1 SV=2	0	152.929	30	18	131	18	547	59	6.89	360.06	18	Pf00108, Pf00109, Pf02036, Pf02801, Pf02803, Pf08545, Pf14864	6342	ENSG00000116171.17	SCP2	1	1.283e+08	7.49286e+07	8.78085e+07	8.55478e+07	8.35882e+07	9.19073e+07	#N/A
Homo sapiens	FALSE	High	Master Protein	P11137	Microtubule-associated protein 2 OS=Homo sapiens OX=9606 GN=MAP2 PE=1 SV=4	0	152.899	21	33	114	18	1827	199.4	4.91	297.73	33	Pf00418, Pf08377	4133	ENSG00000078018.19	MAP2	2	9.93494e+06	6.58194e+06	7.18999e+06	6.70116e+06	6.16984e+06	7.01086e+06	#N/A
Homo sapiens	FALSE	High	Master Protein	O00231	26S proteasome non-ATPase regulatory subunit 11 OS=Homo sapiens OX=9606 GN=PSMD11 PE=1 SV=3	0	152.641	49	21	83	21	422	47.4	6.48	253.17	21	Pf01399	5717	ENSG00000108671.9	PSMD11	17	1.15814e+08	7.34612e+07	8.14059e+07	6.48918e+07	6.05414e+07	6.76301e+07	#N/A
Homo sapiens	FALSE	High	Master Protein	P17600	Synapsin-1 OS=Homo sapiens OX=9606 GN=SYN1 PE=1 SV=3	0	152.397	44	23	67	23	705	74.1	9.83	191.92	23	Pf02078, Pf02750, Pf08443, Pf10581	6853	ENSG00000008056.13	SYN1	X	4.5138e+07	2.83322e+07	3.30293e+07	2.63033e+07	2.39012e+07	2.73973e+07	#N/A
Homo sapiens	FALSE	High	Master Protein	Q9Y6D5	Brefeldin A-inhibited guanine nucleotide-exchange protein 2 OS=Homo sapiens OX=9606 GN=ARFGEF2 PE=1 SV=3	0	152.335	19	33	68	25	1785	201.9	6.33	184.17	33	Pf01369, Pf09324, Pf12783	10564	ENSG00000124198.8	ARFGEF2	20	2.41531e+07	1.56855e+07	1.72703e+07	1.47675e+07	1.3663e+07	1.57679e+07	#N/A
Mus musculus	FALSE	High	Master Protein	O35286	Pre-mRNA-splicing factor ATP-dependent RNA helicase DHX15 OS=Mus musculus OX=10090 GN=Dhx15 PE=1 SV=2	0	152.173	33	24	83	23	795	90.9	7.46	207.25	24	Pf00270, Pf00271, Pf04408, Pf07717, Pf13401	13204	ENSMUSG00000029169.11	Dhx15	5	6.03316e+07	3.96174e+07	4.41929e+07	3.56499e+07	3.37732e+07	3.71925e+07	#N/A
Homo sapiens	FALSE	High	Master Protein	Q9UJS0	Calcium-binding mitochondrial carrier protein Aralar2 OS=Homo sapiens OX=9606 GN=SLC25A13 PE=1 SV=2	0	151.744	39	24	80	15	675	74.1	8.62	244.75	24	Pf00153, Pf13499	10165	ENSG00000004864.13	SLC25A13	7	9.35423e+07	5.48454e+07	6.32016e+07	5.46205e+07	4.86059e+07	5.50261e+07	#N/A
Homo sapiens	FALSE	High	Master Protein	O94925-3	Isoform 3 of Glutaminase kidney isoform, mitochondrial OS=Homo sapiens OX=9606 GN=GLS	0	151.513	42	17	85	2	598	65.4	7.88	257.77	17	Pf04960	2744	ENSG00000115419.12	GLS	2	1.30946e+07	8.12824e+06	9.27588e+06	7.92257e+06	7.76946e+06	8.70009e+06	#N/A
Homo sapiens	FALSE	High	Master Protein	Q7Z4S6	Kinesin-like protein KIF21A OS=Homo sapiens OX=9606 GN=KIF21A PE=1 SV=2	0	151.45	21	30	76	27	1674	187.1	6.42	209.78	30	Pf00038, Pf00225, Pf00400, Pf00769, Pf01576, Pf02050, Pf02463, Pf02841, Pf02996, Pf03938, Pf03962, Pf04111, Pf05010, Pf05483, Pf05557, Pf05622, Pf07926, Pf09731, Pf10174, Pf10211, Pf11600, Pf12037, Pf12128, Pf12718, Pf13166, Pf13514, Pf13863, Pf13868, Pf14943, Pf14988, Pf15558, Pf15619	55605	ENSG00000139116.18	KIF21A	12	3.78459e+07	2.34372e+07	2.53695e+07	2.22354e+07	2.04635e+07	2.27915e+07	#N/A
Mus musculus	FALSE	High	Master Protein	Q8BFZ3	Beta-actin-like protein 2 OS=Mus musculus OX=10090 GN=Actbl2 PE=1 SV=1	0	151.445	29	10	598	1	376	42	5.49	1665.47	10	Pf00022	238880	ENSMUSG00000055194.3	Actbl2	13	351608	280689	243607	218471	198201	256094	#N/A
Homo sapiens	FALSE	High	Master Protein	Q15437	Protein transport protein Sec23B OS=Homo sapiens OX=9606 GN=SEC23B PE=1 SV=2	0	151.156	40	23	75	3	767	86.4	6.89	203.05	23	Pf00626, Pf04810, Pf04811, Pf04815, Pf08033	10483	ENSG00000101310.14	SEC23B	20	637350	436472	498144	414399	386669	390699	Met-loss+Acetyl [N-Term]
Homo sapiens	FALSE	High	Master Protein	P43243	Matrin-3 OS=Homo sapiens OX=9606 GN=MATR3 PE=1 SV=2	0	150.595	30	22	94	22	847	94.6	6.25	235.71	22	Pf00076, Pf13893, Pf14259	9782	ENSG00000015479.18; ENSG00000280987.4	MATR3	5	7.13684e+07	4.53352e+07	4.82462e+07	4.2061e+07	3.85985e+07	4.55557e+07	#N/A
Homo sapiens	FALSE	High	Master Protein	P12814	Alpha-actinin-1 OS=Homo sapiens OX=9606 GN=ACTN1 PE=1 SV=2	0	150.406	32	25	120	14	892	103	5.41	310.74	25	Pf00036, Pf00307, Pf00435, Pf08726, Pf11971, Pf13405, Pf13499	87	ENSG00000072110.13	ACTN1	14	3.53445e+07	2.06385e+07	2.50733e+07	1.93212e+07	1.81272e+07	2.20039e+07	#N/A
Homo sapiens	FALSE	High	Master Protein	P46459	Vesicle-fusing ATPase OS=Homo sapiens OX=9606 GN=NSF PE=1 SV=3	0	150.296	36	27	93	27	744	82.5	6.95	240.56	27	Pf00004, Pf00910, Pf01078, Pf02359, Pf02933, Pf05272, Pf05496, Pf06068, Pf07724, Pf07728, Pf13173, Pf13191, Pf13207, Pf13401	4905	ENSG00000073969.18; ENSG00000278174.3; ENSG00000276262.2	NSF	17; CHR_HSCHR17_1_CTG5; CHR_HSCHR17_2_CTG5	9.45763e+07	5.89238e+07	6.63797e+07	4.94236e+07	4.62292e+07	5.34195e+07	#N/A
Homo sapiens	FALSE	High	Master Protein	Q9UIG0	Tyrosine-protein kinase BAZ1B OS=Homo sapiens OX=9606 GN=BAZ1B PE=1 SV=2	0	150.175	19	31	80	13	1483	170.8	8.48	206.42	31	Pf00439, Pf00628, Pf10537, Pf15613, Pf15614	9031	ENSG00000009954.10	BAZ1B	7	1.92454e+07	1.22784e+07	1.41485e+07	1.11853e+07	1.06093e+07	1.1835e+07	#N/A
Homo sapiens	FALSE	High	Master Protein	P28331	NADH-ubiquinone oxidoreductase 75 kDa subunit, mitochondrial OS=Homo sapiens OX=9606 GN=NDUFS1 PE=1 SV=3	0	149.671	37	22	65	22	727	79.4	6.23	197.39	22	Pf00111, Pf00384, Pf09326, Pf10588, Pf13510	4719	ENSG00000283447.1; ENSG00000023228.13	NDUFS1	2; CHR_HSCHR2_6_CTG7_2	6.80994e+07	4.19247e+07	4.88014e+07	4.03552e+07	3.63637e+07	4.38036e+07	#N/A
Homo sapiens	FALSE	High	Master Protein	Q9H2M9	Rab3 GTPase-activating protein non-catalytic subunit OS=Homo sapiens OX=9606 GN=RAB3GAP2 PE=1 SV=1	0	149.434	26	31	71	30	1393	155.9	5.62	208	31	Pf14655, Pf14656	25782	ENSG00000118873.15	RAB3GAP2	1	5.19441e+07	3.45347e+07	3.86797e+07	3.2224e+07	2.97908e+07	3.34321e+07	#N/A
Homo sapiens	FALSE	High	Master Protein	Q13200	26S proteasome non-ATPase regulatory subunit 2 OS=Homo sapiens OX=9606 GN=PSMD2 PE=1 SV=3	0	149.271	32	21	79	21	908	100.1	5.2	241.65	21	Pf01851	5708	ENSG00000175166.16	PSMD2	3	9.07974e+07	5.39205e+07	6.21071e+07	5.08085e+07	4.57007e+07	5.15266e+07	#N/A
Homo sapiens	FALSE	High	Master Protein	Q15029	116 kDa U5 small nuclear ribonucleoprotein component OS=Homo sapiens OX=9606 GN=EFTUD2 PE=1 SV=1	0	149.212	29	26	68	25	972	109.4	5	200.48	26	Pf00009, Pf00679, Pf03144, Pf03764, Pf14492	9343	ENSG00000108883.12	EFTUD2	17	6.68722e+07	4.4253e+07	4.83848e+07	4.07237e+07	3.62692e+07	4.35927e+07	#N/A
Homo sapiens	FALSE	High	Master Protein	P49419-2	Isoform 2 of Alpha-aminoadipic semialdehyde dehydrogenase OS=Homo sapiens OX=9606 GN=ALDH7A1	0	149.167	49	20	66	16	511	55.3	6.86	210.29	20	Pf00171	501	#N/A	ALDH7A1	5	6.28872e+07	3.76954e+07	4.4096e+07	3.58054e+07	3.36026e+07	3.80171e+07	Met-loss [N-Term]
Homo sapiens	FALSE	High	Master Protein	Q13439	Golgin subfamily A member 4 OS=Homo sapiens OX=9606 GN=GOLGA4 PE=1 SV=1	0	148.806	17	40	69	40	2230	261	5.39	181.92	40	Pf01465, Pf09731, Pf12128	2803	ENSG00000144674.16	GOLGA4	3	3.10943e+07	1.85262e+07	2.15597e+07	1.69203e+07	1.55984e+07	1.73247e+07	#N/A
Homo sapiens	FALSE	High	Master Protein	O94979	Protein transport protein Sec31A OS=Homo sapiens OX=9606 GN=SEC31A PE=1 SV=3	0	148.573	23	23	68	23	1220	132.9	6.89	209	23	Pf03154, Pf09770, Pf12931	22872	ENSG00000138674.16	SEC31A	4	9.62353e+07	6.02822e+07	6.75902e+07	5.80835e+07	5.319e+07	6.52156e+07	#N/A
Homo sapiens	FALSE	High	Master Protein	Q4V328	GRIP1-associated protein 1 OS=Homo sapiens OX=9606 GN=GRIPAP1 PE=1 SV=2	0	148.291	33	25	84	25	841	95.9	5.11	212.18	25	#N/A	#N/A	#N/A	#N/A	#N/A	7.17899e+07	4.30329e+07	4.67808e+07	3.94957e+07	3.75114e+07	4.10936e+07	#N/A
Homo sapiens	FALSE	High	Master Protein	P36578	60S ribosomal protein L4 OS=Homo sapiens OX=9606 GN=RPL4 PE=1 SV=5	0	148.148	41	18	118	18	427	47.7	11.06	309.62	18	Pf00573, Pf14374	6124	ENSG00000174444.14	RPL4	15	1.96363e+08	1.22194e+08	1.33713e+08	1.07493e+08	9.98249e+07	1.10409e+08	#N/A
Homo sapiens	FALSE	High	Master Protein	P11498	Pyruvate carboxylase, mitochondrial OS=Homo sapiens OX=9606 GN=PC PE=1 SV=2	0	147.708	35	30	57	30	1178	129.6	6.84	161.5	30	Pf00289, Pf00364, Pf00682, Pf02222, Pf02436, Pf02785, Pf02786, Pf07478, Pf08443, Pf13533, Pf13535, Pf15632	5091	ENSG00000173599.13	PC	11	2.31114e+07	1.38991e+07	1.5733e+07	1.35664e+07	1.25578e+07	1.4541e+07	#N/A
Homo sapiens	FALSE	High	Master Protein	Q93009	Ubiquitin carboxyl-terminal hydrolase 7 OS=Homo sapiens OX=9606 GN=USP7 PE=1 SV=2	0	147.401	34	31	70	31	1102	128.2	5.55	192.23	31	Pf00443, Pf00917, Pf12436, Pf13423, Pf14533	7874	ENSG00000187555.14	USP7	16	5.11312e+07	2.88138e+07	3.3758e+07	2.79014e+07	2.65973e+07	3.07328e+07	#N/A
Homo sapiens	FALSE	High	Master Protein	P12268	Inosine-5'-monophosphate dehydrogenase 2 OS=Homo sapiens OX=9606 GN=IMPDH2 PE=1 SV=2	0	147.388	50	20	57	17	514	55.8	6.9	184.07	20	Pf00478, Pf00571, Pf00977, Pf01070, Pf03060	3615	ENSG00000178035.11	IMPDH2	3	4.017e+07	2.55409e+07	2.82119e+07	2.29269e+07	2.14027e+07	2.42569e+07	#N/A
Homo sapiens	FALSE	High	Master Protein	Q96I24	Far upstream element-binding protein 3 OS=Homo sapiens OX=9606 GN=FUBP3 PE=1 SV=2	0	147.309	56	24	85	22	572	61.6	8.38	247.19	24	Pf00013, Pf07650, Pf13014	8939	ENSG00000107164.15	FUBP3	9	7.62161e+07	3.99658e+07	4.89083e+07	4.0179e+07	3.72947e+07	4.36195e+07	#N/A
Mus musculus	FALSE	High	Master Protein	Q62167	ATP-dependent RNA helicase DDX3X OS=Mus musculus OX=10090 GN=Ddx3x PE=1 SV=3	0	146.96	28	18	86	1	662	73.1	7.18	224.33	18	Pf00270, Pf00271, Pf04851	13205	ENSMUSG00000000787.12	Ddx3x	X	167511	102309	139148	96247.8	89535.9	110614	#N/A
Homo sapiens	FALSE	High	Master Protein	O15523	ATP-dependent RNA helicase DDX3Y OS=Homo sapiens OX=9606 GN=DDX3Y PE=1 SV=2	0	146.908	30	19	85	7	660	73.1	7.55	228.05	19	Pf00270, Pf00271, Pf04851	8653	ENSG00000067048.16	DDX3Y	Y	7.59514e+06	4.58438e+06	5.24599e+06	4.00591e+06	3.74319e+06	4.34943e+06	#N/A
Homo sapiens	FALSE	High	Master Protein	O75165	DnaJ homolog subfamily C member 13 OS=Homo sapiens OX=9606 GN=DNAJC13 PE=1 SV=5	0	146.874	16	32	58	32	2243	254.3	6.74	150.77	32	Pf00226, Pf14237	23317	ENSG00000138246.15	DNAJC13	3	2.34626e+07	1.38228e+07	1.53474e+07	1.25819e+07	1.15416e+07	1.3478e+07	#N/A
Homo sapiens	FALSE	High	Master Protein	P46063	ATP-dependent DNA helicase Q1 OS=Homo sapiens OX=9606 GN=RECQL PE=1 SV=3	0	146.81	45	27	78	27	649	73.4	7.88	207.85	27	Pf00270, Pf00271, Pf04851, Pf09382	5965	ENSG00000004700.15	RECQL	12	5.21748e+07	3.32686e+07	3.69641e+07	3.15466e+07	2.94096e+07	3.09596e+07	#N/A
Homo sapiens	FALSE	High	Master Protein	Q14152	Eukaryotic translation initiation factor 3 subunit A OS=Homo sapiens OX=9606 GN=EIF3A PE=1 SV=1	0	146.327	20	34	82	34	1382	166.5	6.79	221.75	34	Pf01399	8661	ENSG00000107581.12	EIF3A	10	6.57144e+07	3.62359e+07	4.21789e+07	3.4098e+07	3.24555e+07	3.63095e+07	Met-loss [N-Term]
Homo sapiens	FALSE	High	Master Protein	Q9UPU5	Ubiquitin carboxyl-terminal hydrolase 24 OS=Homo sapiens OX=9606 GN=USP24 PE=1 SV=3	0	146.015	15	34	56	34	2620	294.2	6.14	178.24	34	Pf00443, Pf13423	23358	ENSG00000162402.13	USP24	1	2.29007e+07	1.52368e+07	1.66059e+07	1.35492e+07	1.22782e+07	1.40086e+07	#N/A
Homo sapiens	FALSE	High	Master Protein	P23246	Splicing factor, proline- and glutamine-rich OS=Homo sapiens OX=9606 GN=SFPQ PE=1 SV=2	0	145.96	29	15	136	15	707	76.1	9.44	311.51	15	Pf00076, Pf08075, Pf13893, Pf14259	6421	ENSG00000116560.10	SFPQ	1	6.19666e+07	3.84041e+07	4.59345e+07	3.6824e+07	3.45416e+07	3.92503e+07	#N/A
Homo sapiens	FALSE	High	Master Protein	Q9H2P0	Activity-dependent neuroprotector homeobox protein OS=Homo sapiens OX=9606 GN=ADNP PE=1 SV=1	0	145.83	30	30	69	30	1102	123.5	7.34	174.65	30	Pf00046, Pf12756, Pf13909	23394	ENSG00000101126.15	ADNP	20	6.14213e+07	3.57385e+07	4.02558e+07	3.37933e+07	3.15948e+07	3.64996e+07	#N/A
Mus musculus	FALSE	High	Master Protein	Q9DBG3	AP-2 complex subunit beta OS=Mus musculus OX=10090 GN=Ap2b1 PE=1 SV=1	0	145.554	28	24	80	13	937	104.5	5.38	213.55	24	Pf01602, Pf02883, Pf09066, Pf12717, Pf13646	71770	ENSMUSG00000035152.14	Ap2b1	11	3.71638e+07	2.52291e+07	2.81738e+07	2.34509e+07	2.13923e+07	2.4203e+07	#N/A
Homo sapiens	FALSE	High	Master Protein	P41252	Isoleucine--tRNA ligase, cytoplasmic OS=Homo sapiens OX=9606 GN=IARS1 PE=1 SV=2	0	145.259	25	27	76	27	1262	144.4	6.15	200.8	27	Pf00133, Pf01406, Pf08264, Pf09334	3376	ENSG00000196305.17	IARS	9	4.765e+07	2.88147e+07	3.28542e+07	2.66632e+07	2.39515e+07	2.77016e+07	#N/A
Mus musculus	FALSE	High	Master Protein	P80315	T-complex protein 1 subunit delta OS=Mus musculus OX=10090 GN=Cct4 PE=1 SV=3	0	144.89	39	19	100	2	539	58	8.02	279.4	19	Pf00118	12464	ENSMUSG00000007739.10	Cct4	11	5.90077e+06	3.34926e+06	3.74679e+06	3.36201e+06	2.78823e+06	3.46186e+06	#N/A
Homo sapiens	FALSE	High	Master Protein	P08237	ATP-dependent 6-phosphofructokinase, muscle type OS=Homo sapiens OX=9606 GN=PFKM PE=1 SV=2	0	144.888	38	22	71	21	780	85.1	7.99	186.35	22	Pf00365	5213	ENSG00000152556.15	PFKM	12	3.89189e+07	2.57271e+07	2.7842e+07	2.20866e+07	2.07919e+07	2.27829e+07	#N/A
Homo sapiens	FALSE	High	Master Protein	O95782	AP-2 complex subunit alpha-1 OS=Homo sapiens OX=9606 GN=AP2A1 PE=1 SV=3	0	144.873	35	28	79	22	977	107.5	7.03	206.62	28	Pf01602, Pf02296, Pf02883, Pf13646	160	ENSG00000196961.12	AP2A1	19	3.69224e+07	2.44889e+07	2.79862e+07	2.34767e+07	2.15203e+07	2.34946e+07	#N/A
Homo sapiens	FALSE	High	Master Protein	O60716	Catenin delta-1 OS=Homo sapiens OX=9606 GN=CTNND1 PE=1 SV=1	0	144.848	30	25	69	25	968	108.1	6.23	205.9	25	Pf00514	1500	ENSG00000198561.13	CTNND1	11	4.64758e+07	2.65985e+07	3.2688e+07	2.77515e+07	2.57163e+07	2.87306e+07	#N/A
Homo sapiens	FALSE	High	Master Protein	P20020	Plasma membrane calcium-transporting ATPase 1 OS=Homo sapiens OX=9606 GN=ATP2B1 PE=1 SV=4	0	144.825	21	23	73	14	1220	134.6	5.91	200.7	23	#N/A	#N/A	#N/A	#N/A	#N/A	1.08639e+07	7.24299e+06	7.42662e+06	6.78305e+06	6.21566e+06	6.96054e+06	#N/A
Homo sapiens	FALSE	High	Master Protein	Q15021	Condensin complex subunit 1 OS=Homo sapiens OX=9606 GN=NCAPD2 PE=1 SV=3	0	144.783	24	29	57	28	1401	157.1	6.61	166.13	29	Pf12717, Pf12922	9918	ENSG00000010292.12	NCAPD2	12	3.79946e+07	2.3925e+07	2.69916e+07	2.1871e+07	2.07721e+07	2.28122e+07	Met-loss [N-Term]
Homo sapiens	FALSE	High	Master Protein	Q06830	Peroxiredoxin-1 OS=Homo sapiens OX=9606 GN=PRDX1 PE=1 SV=1	0	144.762	73	18	108	15	199	22.1	8.13	267.21	18	Pf00578, Pf08534, Pf10417	5052	ENSG00000117450.13	PRDX1	1	8.93672e+07	5.46954e+07	6.41016e+07	5.28035e+07	4.95386e+07	5.32963e+07	Met-loss [N-Term]
Homo sapiens	FALSE	High	Master Protein	Q7Z2W4	Zinc finger CCCH-type antiviral protein 1 OS=Homo sapiens OX=9606 GN=ZC3HAV1 PE=1 SV=3	0	144.716	37	29	59	12	902	101.4	8.4	160.44	29	Pf00644	56829	ENSG00000105939.12	ZC3HAV1	7	6.62429e+06	4.47514e+06	5.12291e+06	4.3914e+06	4.09123e+06	4.42134e+06	#N/A
Homo sapiens	FALSE	High	Master Protein	Q8TCS8	Polyribonucleotide nucleotidyltransferase 1, mitochondrial OS=Homo sapiens OX=9606 GN=PNPT1 PE=1 SV=2	0	144.279	36	25	61	25	783	85.9	7.77	182.93	25	Pf00013, Pf00575, Pf01138, Pf03725, Pf03726	87178	ENSG00000138035.14	PNPT1	2	3.63576e+07	2.38101e+07	2.55746e+07	2.20421e+07	1.9668e+07	2.32535e+07	#N/A
Mus musculus	FALSE	High	Master Protein	P08775	DNA-directed RNA polymerase II subunit RPB1 OS=Mus musculus OX=10090 GN=Polr2a PE=1 SV=3	0	144.117	19	34	70	1	1970	217	7.37	172.8	34	Pf00623, Pf04983, Pf04990, Pf04992, Pf04997, Pf04998, Pf05000	20020	ENSMUSG00000005198.15	Polr2a	11	36659.4	38145.7	31281.7	26740.1	18196.1	34742.1	#N/A
Homo sapiens	FALSE	High	Master Protein	P49790	Nuclear pore complex protein Nup153 OS=Homo sapiens OX=9606 GN=NUP153 PE=1 SV=2	0	143.959	23	24	53	24	1475	153.8	8.73	152.95	24	Pf00641, Pf08604, Pf10599	9972	ENSG00000124789.11	NUP153	6	2.16919e+07	1.41168e+07	1.60391e+07	1.33381e+07	1.25089e+07	1.42281e+07	#N/A
Homo sapiens	FALSE	High	Master Protein	P28066	Proteasome subunit alpha type-5 OS=Homo sapiens OX=9606 GN=PSMA5 PE=1 SV=3	0	143.877	51	8	113	8	241	26.4	4.79	362.63	8	Pf00227, Pf10584	5686	ENSG00000143106.12	PSMA5	1	5.31204e+07	3.32354e+07	3.78655e+07	3.21355e+07	2.95168e+07	3.34973e+07	#N/A
Homo sapiens	FALSE	High	Master Protein	P24928	DNA-directed RNA polymerase II subunit RPB1 OS=Homo sapiens OX=9606 GN=POLR2A PE=1 SV=2	0	143.785	19	34	69	1	1970	217	7.37	167.68	34	Pf00623, Pf04983, Pf04990, Pf04992, Pf04997, Pf04998, Pf05000	5430	#N/A	POLR2A	17	44337.2	29514.3	37603.9	44123.8	37725	35431.3	#N/A
Homo sapiens	FALSE	High	Master Protein	P04843	Dolichyl-diphosphooligosaccharide--protein glycosyltransferase subunit 1 OS=Homo sapiens OX=9606 GN=RPN1 PE=1 SV=1	0	143.784	44	26	90	26	607	68.5	6.38	254.08	26	Pf04597	6184	ENSG00000163902.11	RPN1	3	1.67922e+08	1.09716e+08	1.17171e+08	1.09601e+08	9.96607e+07	1.19078e+08	#N/A
Homo sapiens	FALSE	High	Master Protein	Q9BT78	COP9 signalosome complex subunit 4 OS=Homo sapiens OX=9606 GN=COPS4 PE=1 SV=1	0	143.506	49	16	60	16	406	46.2	5.83	185.11	16	Pf01399	51138	ENSG00000138663.8	COPS4	4	2.57626e+07	16821443	1.81994e+07	1.52967e+07	1.40751e+07	1.65026e+07	#N/A
Homo sapiens	FALSE	High	Master Protein	P05783	Keratin, type I cytoskeletal 18 OS=Homo sapiens OX=9606 GN=KRT18 PE=1 SV=2	0	143.338	47	23	127	22	430	48	5.45	336.83	23	Pf00038	3875	ENSG00000111057.10	KRT18	12	1.71623e+08	1.0198e+08	1.18911e+08	9.36575e+07	8.4761e+07	9.858e+07	#N/A
Homo sapiens	FALSE	High	Master Protein	P35573	Glycogen debranching enzyme OS=Homo sapiens OX=9606 GN=AGL PE=1 SV=3	0	143.235	24	32	58	32	1532	174.7	6.76	153.81	32	Pf06202, Pf14699, Pf14701, Pf14702	178	ENSG00000162688.16	AGL	1	3.07147e+07	1.84659e+07	2.19438e+07	1.76038e+07	1.6134e+07	1.8231e+07	#N/A
Homo sapiens	FALSE	High	Master Protein	P43246	DNA mismatch repair protein Msh2 OS=Homo sapiens OX=9606 GN=MSH2 PE=1 SV=1	0	142.922	32	27	80	27	934	104.7	5.77	203.07	27	Pf00488, Pf01624, Pf05188, Pf05190, Pf05192	4436	ENSG00000095002.13	MSH2	2	5.19526e+07	3.34584e+07	3.7264e+07	3.08671e+07	2.84254e+07	3.05073e+07	#N/A
Homo sapiens	FALSE	High	Master Protein	Q12931	Heat shock protein 75 kDa, mitochondrial OS=Homo sapiens OX=9606 GN=TRAP1 PE=1 SV=3	0	142.834	36	21	68	21	704	80.1	8.21	197.53	21	Pf00183, Pf02518, Pf13589	10131	ENSG00000126602.10	TRAP1	16	5.24849e+07	3.02828e+07	3.36774e+07	2.85738e+07	2.73768e+07	3.00034e+07	#N/A
Homo sapiens	FALSE	High	Master Protein	O60763	General vesicular transport factor p115 OS=Homo sapiens OX=9606 GN=USO1 PE=1 SV=2	0	142.285	22	18	72	18	962	107.8	4.91	222.71	18	Pf02403, Pf04111, Pf04869, Pf04871, Pf13166, Pf13514	8615	ENSG00000138768.14	USO1	4	1.10252e+08	6.51299e+07	7.40026e+07	6.30738e+07	5.98262e+07	6.75187e+07	#N/A
Homo sapiens	FALSE	High	Master Protein	Q14573	Inositol 1,4,5-trisphosphate receptor type 3 OS=Homo sapiens OX=9606 GN=ITPR3 PE=1 SV=2	0	142.229	15	36	71	30	2671	303.9	6.48	181.19	36	Pf00520, Pf01027, Pf01365, Pf02815, Pf03772, Pf08454, Pf08709	3710	ENSG00000096433.10	ITPR3	6	3.96143e+07	2.35677e+07	3.02838e+07	2.38055e+07	2.23204e+07	2.502e+07	#N/A
Homo sapiens	FALSE	High	Master Protein	P27824	Calnexin OS=Homo sapiens OX=9606 GN=CANX PE=1 SV=2	0	142.095	35	26	119	26	592	67.5	4.6	287.38	26	Pf00262	821	ENSG00000127022.14; ENSG00000283777.1	CANX	5; CHR_HG30_PATCH	1.68721e+08	9.759e+07	1.07798e+08	9.49761e+07	9.10896e+07	1.05655e+08	#N/A
Homo sapiens	FALSE	High	Master Protein	Q9NVP1	ATP-dependent RNA helicase DDX18 OS=Homo sapiens OX=9606 GN=DDX18 PE=1 SV=2	0	141.32	28	15	68	15	670	75.4	9.5	180.06	15	Pf00270, Pf00271, Pf04851, Pf13959	8886	ENSG00000088205.12	DDX18	2	6.47043e+07	4.14607e+07	4.60265e+07	3.6739e+07	3.48783e+07	3.85153e+07	#N/A
Homo sapiens	FALSE	High	Master Protein	O43390	Heterogeneous nuclear ribonucleoprotein R OS=Homo sapiens OX=9606 GN=HNRNPR PE=1 SV=1	0	140.926	31	20	96	12	633	70.9	8.13	276.95	20	Pf00076, Pf13893, Pf14259	10236	ENSG00000282958.1; ENSG00000125944.18	HNRNPR	1; CHR_HSCHR1_4_CTG3	4.68639e+07	3.21559e+07	3.69927e+07	3.0647e+07	2.85333e+07	3.11731e+07	#N/A
Homo sapiens	FALSE	High	Master Protein	Q5VYK3	Proteasome adapter and scaffold protein ECM29 OS=Homo sapiens OX=9606 GN=ECPAS PE=1 SV=2	0	140.813	21	33	69	33	1845	204.2	7.12	158.41	33	Pf12755, Pf13001	23392	#N/A	KIAA0368	9	2.92359e+07	1.85904e+07	2.12484e+07	1.77248e+07	1.63512e+07	1.83269e+07	#N/A
Homo sapiens	FALSE	High	Master Protein	P40227	T-complex protein 1 subunit zeta OS=Homo sapiens OX=9606 GN=CCT6A PE=1 SV=3	0	140.468	50	21	115	5	531	58	6.68	298.98	21	Pf00118, Pf05504	908	ENSG00000146731.10	CCT6A	7	2.61543e+06	1.62215e+06	1.90024e+06	1.58727e+06	1.40117e+06	1.5689e+06	#N/A
Homo sapiens	FALSE	High	Master Protein	P58876	Histone H2B type 1-D OS=Homo sapiens OX=9606 GN=H2BC5 PE=1 SV=2	0	140.307	91	21	389	1	126	13.9	10.32	966.29	21	Pf00125, Pf00808	3017	ENSG00000158373.8	HIST1H2BD	6	1.74485e+06	860028	965716	788885	3.30427e+06	888273	Met-loss [N-Term]
Homo sapiens	FALSE	High	Master Protein	Q8TAQ2	SWI/SNF complex subunit SMARCC2 OS=Homo sapiens OX=9606 GN=SMARCC2 PE=1 SV=1	0	140.204	22	25	83	1	1214	132.8	5.69	205.33	25	Pf04433	6601	ENSG00000139613.11	SMARCC2	12	1.14426e+06	638025	658009	593738	587565	653767	#N/A
Homo sapiens	FALSE	High	Master Protein	Q8IWJ2	GRIP and coiled-coil domain-containing protein 2 OS=Homo sapiens OX=9606 GN=GCC2 PE=1 SV=4	0	140.152	19	33	52	30	1684	195.8	5.14	142.98	33	Pf00038, Pf01465, Pf04111, Pf12128	9648	ENSG00000135968.20	GCC2	2	2.96899e+07	1.64077e+07	1.87009e+07	1.49348e+07	1.4557e+07	1.46217e+07	#N/A
Homo sapiens	FALSE	High	Master Protein	Q93079	Histone H2B type 1-H OS=Homo sapiens OX=9606 GN=H2BC9 PE=1 SV=3	0	139.912	91	21	389	1	126	13.9	10.32	969.06	21	Pf00125, Pf00808	8345	ENSG00000275713.2	HIST1H2BH	6	2.60481e+06	1.24361e+06	1.43906e+06	1.2592e+06	4.19242e+06	1.55401e+06	Met-loss [N-Term]
Homo sapiens	FALSE	High	Master Protein	Q08J23	RNA cytosine C(5)-methyltransferase NSUN2 OS=Homo sapiens OX=9606 GN=NSUN2 PE=1 SV=2	0	139.565	37	27	72	27	767	86.4	6.77	189.49	27	Pf01189, Pf13659	54888	ENSG00000037474.14	NSUN2	5	4.8644e+07	2.82065e+07	3.21057e+07	2.65263e+07	2.48134e+07	2.86164e+07	#N/A
Homo sapiens	FALSE	High	Master Protein	P09960	Leukotriene A-4 hydrolase OS=Homo sapiens OX=9606 GN=LTA4H PE=1 SV=2	0	139.369	42	21	54	9	611	69.2	6.18	157.53	21	Pf01433, Pf09127, Pf13485	4048	ENSG00000111144.9	LTA4H	12	3.24368e+07	2.05609e+07	2.29092e+07	1.94063e+07	1.74343e+07	1.97188e+07	#N/A
Homo sapiens	FALSE	High	Master Protein	P54886	Delta-1-pyrroline-5-carboxylate synthase OS=Homo sapiens OX=9606 GN=ALDH18A1 PE=1 SV=2	0	139.17	33	21	56	21	795	87.2	7.12	190.79	21	Pf00171, Pf00696	5832	ENSG00000059573.8	ALDH18A1	10	3.49698e+07	2.29091e+07	2.29763e+07	1.84734e+07	1.67444e+07	1.99388e+07	#N/A
Homo sapiens	FALSE	High	Master Protein	P31040	Succinate dehydrogenase [ubiquinone] flavoprotein subunit, mitochondrial OS=Homo sapiens OX=9606 GN=SDHA PE=1 SV=2	0	139.098	37	19	98	19	664	72.6	7.39	263.19	19	Pf00890, Pf02910	6389	ENSG00000073578.16	SDHA	5	9.93957e+07	6.33096e+07	70549947	5.86739e+07	5.31275e+07	6.07812e+07	#N/A
Homo sapiens	FALSE	High	Master Protein	P17858	ATP-dependent 6-phosphofructokinase, liver type OS=Homo sapiens OX=9606 GN=PFKL PE=1 SV=6	0	139.033	32	22	68	18	780	85	7.5	186.59	22	Pf00365	5211	ENSG00000141959.16	PFKL	21	8.32608e+07	4.68992e+07	5.10854e+07	3.98889e+07	3.90862e+07	4.26597e+07	#N/A
Homo sapiens	FALSE	High	Master Protein	Q16778	Histone H2B type 2-E OS=Homo sapiens OX=9606 GN=H2BC21 PE=1 SV=3	0	139.003	91	20	349	0	126	13.9	10.32	866.53	20	Pf00125, Pf00808	8349	ENSG00000184678.10	HIST2H2BE	1	#N/A	#N/A	#N/A	#N/A	#N/A	#N/A	Met-loss [N-Term]
Homo sapiens	FALSE	High	Master Protein	Q7KZF4	Staphylococcal nuclease domain-containing protein 1 OS=Homo sapiens OX=9606 GN=SND1 PE=1 SV=1	0	138.972	26	24	70	24	910	101.9	7.17	206.43	24	Pf00565, Pf00567	27044	ENSG00000197157.10	SND1	7	7.27378e+07	4.58815e+07	5.16741e+07	4.15832e+07	3.83677e+07	4.32935e+07	#N/A
Mus musculus	FALSE	High	Master Protein	Q99LF4	RNA-splicing ligase RtcB homolog OS=Mus musculus OX=10090 GN=Rtcb PE=1 SV=1	0	138.886	37	16	72	16	505	55.2	7.23	225.59	16	Pf01139	28088	ENSMUSG00000001783.3	D10Wsu52e; Rtcb	10	6.84631e+07	3.97853e+07	4.5245e+07	3.66892e+07	3.3949e+07	3.94545e+07	#N/A
Homo sapiens	FALSE	High	Master Protein	P51991	Heterogeneous nuclear ribonucleoprotein A3 OS=Homo sapiens OX=9606 GN=HNRNPA3 PE=1 SV=2	0	138.86	42	17	139	15	378	39.6	9.01	389.83	17	Pf00076, Pf13893, Pf14259	220988	ENSG00000170144.20	HNRNPA3	2	1.98379e+08	1.14639e+08	1.03526e+08	1.0041e+08	8.83902e+07	1.12431e+08	#N/A
Homo sapiens	FALSE	High	Master Protein	P62820	Ras-related protein Rab-1A OS=Homo sapiens OX=9606 GN=RAB1A PE=1 SV=3	0	138.831	74	17	86	9	205	22.7	6.21	269.48	17	Pf00009, Pf00025, Pf00071, Pf01926, Pf04670, Pf08477, Pf09439	5861	ENSG00000138069.16	RAB1A	2	8.58461e+07	5.89184e+07	6.39368e+07	5.10772e+07	4.87419e+07	5.18505e+07	#N/A
Homo sapiens	FALSE	High	Master Protein	P25705	ATP synthase subunit alpha, mitochondrial OS=Homo sapiens OX=9606 GN=ATP5F1A PE=1 SV=1	0	138.805	38	19	144	19	553	59.7	9.13	412.49	19	Pf00006, Pf00306, Pf02663, Pf02874, Pf05943	498	ENSG00000152234.15	ATP5A1	18	289123719	1.85908e+08	2.11613e+08	1.6869e+08	1.58502e+08	1.81215e+08	#N/A
Homo sapiens	FALSE	High	Master Protein	P33993	DNA replication licensing factor MCM7 OS=Homo sapiens OX=9606 GN=MCM7 PE=1 SV=4	0	138.661	33	23	71	23	719	81.3	6.46	210.18	23	Pf00493, Pf07728, Pf14551	4176	ENSG00000166508.17	MCM7	7	7.68552e+07	4.62244e+07	4.87347e+07	4.17788e+07	3.84855e+07	4.54523e+07	#N/A
Homo sapiens	FALSE	High	Master Protein	P10645	Chromogranin-A OS=Homo sapiens OX=9606 GN=CHGA PE=1 SV=7	0	138.625	52	20	152	20	457	50.7	4.6	392.94	20	Pf01271	1113	ENSG00000100604.12; ENSG00000276781.3	CHGA	14; CHR_HSCHR14_7_CTG1	1.88097e+08	1.07254e+08	1.18849e+08	9.68947e+07	9.6667e+07	1.12787e+08	#N/A
Homo sapiens	FALSE	High	Master Protein	Q92922	SWI/SNF complex subunit SMARCC1 OS=Homo sapiens OX=9606 GN=SMARCC1 PE=1 SV=3	0	138.43	24	26	68	17	1105	122.8	5.76	160.74	26	Pf04433	6599	ENSG00000173473.10	SMARCC1	3	2.2714e+07	1.15541e+07	1.3472e+07	1.06596e+07	1.0024e+07	1.20461e+07	#N/A
Mus musculus	FALSE	High	Master Protein	Q9D662	Protein transport protein Sec23B OS=Mus musculus OX=10090 GN=Sec23b PE=1 SV=1	0	138.408	37	20	70	1	767	86.4	6.96	184.87	20	Pf00626, Pf04810, Pf04811, Pf04815, Pf08033	27054	ENSMUSG00000027429.16	Sec23b	2	#N/A	#N/A	#N/A	#N/A	#N/A	#N/A	Met-loss+Acetyl [N-Term]
Homo sapiens	FALSE	High	Master Protein	P63244	Receptor of activated protein C kinase 1 OS=Homo sapiens OX=9606 GN=RACK1 PE=1 SV=3	0	138.328	63	17	74	17	317	35.1	7.69	245.99	17	Pf00400	10399	ENSG00000204628.11	GNB2L1; RACK1	5	1.3455e+08	8.14824e+07	9.14811e+07	7.33616e+07	6.59945e+07	7.46785e+07	#N/A
Homo sapiens	FALSE	High	Master Protein	P54136	Arginine--tRNA ligase, cytoplasmic OS=Homo sapiens OX=9606 GN=RARS1 PE=1 SV=2	0	138.066	38	23	68	23	660	75.3	6.68	175.99	23	Pf00750, Pf03485, Pf05746	5917	ENSG00000113643.8	RARS	5	1.01474e+08	6.31186e+07	7.21213e+07	5.83198e+07	5.40952e+07	5.93826e+07	#N/A
Homo sapiens	FALSE	High	Master Protein	O60282	Kinesin heavy chain isoform 5C OS=Homo sapiens OX=9606 GN=KIF5C PE=1 SV=1	0	137.883	32	26	63	15	957	109.4	6.19	160.06	26	Pf00225, Pf04156	3800	ENSG00000168280.16	KIF5C	2	2.36539e+07	1.55736e+07	1.3362e+07	1.14487e+07	1.04174e+07	1.24264e+07	#N/A
Homo sapiens	FALSE	High	Master Protein	Q9H3U1-2	Isoform 2 of Protein unc-45 homolog A OS=Homo sapiens OX=9606 GN=UNC45A	0	137.728	27	24	71	24	929	101.6	6.06	196.16	24	Pf00515, Pf07719, Pf11701, Pf12895, Pf13181, Pf13414, Pf13424, Pf13432	55898	ENSG00000140553.17	UNC45A	15	6.98809e+07	4.75153e+07	5.26878e+07	4.34155e+07	3.96709e+07	4.39168e+07	Met-loss [N-Term]
Homo sapiens	FALSE	High	Master Protein	P42356	Phosphatidylinositol 4-kinase alpha OS=Homo sapiens OX=9606 GN=PI4KA PE=1 SV=4	0	137.582	13	27	56	27	2102	236.7	7.06	161.43	27	Pf00454, Pf00613	5297	ENSG00000241973.10	PI4KA	22	2.77559e+07	1.72374e+07	2.00749e+07	1.52359e+07	1.47828e+07	1.60463e+07	#N/A
Homo sapiens	FALSE	High	Master Protein	P43304	Glycerol-3-phosphate dehydrogenase, mitochondrial OS=Homo sapiens OX=9606 GN=GPD2 PE=1 SV=3	0	137.436	36	22	74	22	727	80.8	7.69	206.94	22	Pf00036, Pf00890, Pf01266, Pf03486, Pf07992, Pf12831, Pf13499	2820	ENSG00000115159.15	GPD2	2	5.81778e+07	3.7223e+07	4.1466e+07	3.69588e+07	3.38469e+07	3.81066e+07	#N/A
Homo sapiens	FALSE	High	Master Protein	P28838	Cytosol aminopeptidase OS=Homo sapiens OX=9606 GN=LAP3 PE=1 SV=3	0	137.335	42	21	66	21	519	56.1	7.93	198.1	21	Pf00883, Pf02789	51056	ENSG00000002549.12	LAP3	4	6.77229e+07	4.60479e+07	4.93728e+07	3.92612e+07	3.78052e+07	4.10342e+07	#N/A
Homo sapiens	FALSE	High	Master Protein	P29692-2	Isoform 2 of Elongation factor 1-delta OS=Homo sapiens OX=9606 GN=EEF1D	0	137.274	35	19	91	16	647	71.4	6.42	259.34	19	Pf00736, Pf10587	1936	ENSG00000104529.17; ENSG00000273594.4	EEF1D	8; CHR_HSCHR8_3_CTG7	3.49435e+07	2.3902e+07	2.62552e+07	2.23e+07	1.97082e+07	2.35263e+07	#N/A
Homo sapiens	FALSE	High	Master Protein	O76038	Secretagogin OS=Homo sapiens OX=9606 GN=SCGN PE=1 SV=2	0	136.966	66	19	186	19	276	32	5.41	433.67	19	Pf13405, Pf13499, Pf13833	10590	ENSG00000079689.13	SCGN	6	1.56958e+08	9.81591e+07	1.25641e+08	1.0145e+08	9.24034e+07	1.12103e+08	#N/A
Homo sapiens	FALSE	High	Master Protein	Q92614	Unconventional myosin-XVIIIa OS=Homo sapiens OX=9606 GN=MYO18A PE=1 SV=3	0	136.447	18	34	62	34	2054	233	6.3	159.75	34	Pf00038, Pf00063, Pf00595, Pf00769, Pf01496, Pf01576, Pf02463, Pf02841, Pf03962, Pf04111, Pf04156, Pf04502, Pf04615, Pf05483, Pf05557, Pf05622, Pf05701, Pf05911, Pf06008, Pf06160, Pf06785, Pf06818, Pf07111, Pf07888, Pf08286, Pf09726, Pf09728, Pf09731, Pf09789, Pf10174, Pf12128, Pf12252, Pf12718, Pf13514, Pf13851, Pf14643, Pf14662, Pf14992, Pf15066, Pf15070, Pf15397	399687	ENSG00000196535.15	MYO18A	17	3.28604e+07	2.12163e+07	2.41279e+07	1.96314e+07	1.85021e+07	2.00776e+07	#N/A
Homo sapiens	FALSE	High	Master Protein	Q9UQR0	Sex comb on midleg-like protein 2 OS=Homo sapiens OX=9606 GN=SCML2 PE=1 SV=1	0	136.433	46	25	68	25	700	77.2	8.54	179.02	25	Pf00536, Pf02820, Pf12140	10389	ENSG00000102098.17	SCML2	X	3.90837e+07	2.20564e+07	2.75157e+07	2.28712e+07	2.1704e+07	2.49627e+07	#N/A
Homo sapiens	FALSE	High	Master Protein	Q9Y678	Coatomer subunit gamma-1 OS=Homo sapiens OX=9606 GN=COPG1 PE=1 SV=1	0	136.136	26	20	65	19	874	97.7	5.47	195.3	20	Pf01602, Pf08752	22820	ENSG00000181789.14	COPG1	3	3.77298e+07	2.28683e+07	2.6463e+07	2.18052e+07	2.00941e+07	2.33274e+07	#N/A
Homo sapiens	FALSE	High	Master Protein	P09936	Ubiquitin carboxyl-terminal hydrolase isozyme L1 OS=Homo sapiens OX=9606 GN=UCHL1 PE=1 SV=2	0	136.073	57	10	189	10	223	24.8	5.48	563.49	10	Pf01088	7345	ENSG00000154277.12	UCHL1	4	2.38376e+08	1.56952e+08	1.60011e+08	1.42465e+08	1.28419e+08	1.57226e+08	#N/A
Homo sapiens	FALSE	High	Master Protein	P00390	Glutathione reductase, mitochondrial OS=Homo sapiens OX=9606 GN=GSR PE=1 SV=2	0	135.9	47	16	89	16	522	56.2	8.5	262.99	16	Pf00070, Pf02852, Pf07992, Pf13738	2936	ENSG00000104687.12	GSR	8	9.47801e+07	5.88925e+07	6.80446e+07	5.61178e+07	5.21069e+07	5.92404e+07	#N/A
Homo sapiens	FALSE	High	Master Protein	P35606	Coatomer subunit beta' OS=Homo sapiens OX=9606 GN=COPB2 PE=1 SV=2	0	135.894	35	26	72	26	906	102.4	5.27	221.51	26	Pf00400, Pf04053	9276	ENSG00000184432.9	COPB2	3	8.26934e+07	4.9807e+07	5.3369e+07	4.60306e+07	4.15368e+07	4.76782e+07	#N/A
Homo sapiens	FALSE	High	Master Protein	P35658-3	Isoform 3 of Nuclear pore complex protein Nup214 OS=Homo sapiens OX=9606 GN=NUP214	0	135.845	19	27	63	1	2091	213.6	7.47	162.6	27	#N/A	8021	#N/A	NUP214	9	224293	142948	180068	143122	113884	136138	#N/A
Mus musculus	FALSE	High	Master Protein	P14576	Signal recognition particle 54 kDa protein OS=Mus musculus OX=10090 GN=Srp54 PE=1 SV=2	0	135.618	44	21	81	21	504	55.7	8.75	193.58	21	Pf00448, Pf01656, Pf02881, Pf02978, Pf03205, Pf09974, Pf13207, Pf13671	24067; 665155	ENSMUSG00000073079.5; ENSMUSG00000112449.1	Srp54a; Srp54b	12	6.50786e+07	4.1563e+07	4.79819e+07	3.98816e+07	3.71008e+07	4.15008e+07	Met-loss [N-Term]
Homo sapiens	FALSE	High	Master Protein	O75976	Carboxypeptidase D OS=Homo sapiens OX=9606 GN=CPD PE=1 SV=2	0	135.498	21	26	89	26	1380	152.8	6.05	225.41	26	Pf00246, Pf04952, Pf13620, Pf13715	1362	ENSG00000108582.11	CPD	17	5.79604e+07	3.55518e+07	3.76375e+07	3.16116e+07	2.92133e+07	3.40473e+07	#N/A
Homo sapiens	FALSE	High	Master Protein	P35658	Nuclear pore complex protein Nup214 OS=Homo sapiens OX=9606 GN=NUP214 PE=1 SV=2	0	135.431	19	27	64	1	2090	213.5	7.47	164.21	27	#N/A	8021	ENSG00000126883.16	NUP214	9	706448	474262	573358	439063	403839	464059	#N/A
Homo sapiens	FALSE	High	Master Protein	Q9NZB2	Constitutive coactivator of PPAR-gamma-like protein 1 OS=Homo sapiens OX=9606 GN=FAM120A PE=1 SV=2	0	134.91	24	19	66	17	1118	121.8	8.88	203.53	19	#N/A	23196	ENSG00000048828.16	FAM120A	9	2.83499e+07	1.89466e+07	2.02351e+07	1.60449e+07	1.43198e+07	1.67232e+07	Met-loss [N-Term]
Homo sapiens	FALSE	High	Master Protein	Q9UM54-6	Isoform 6 of Unconventional myosin-VI OS=Homo sapiens OX=9606 GN=MYO6	0	134.903	27	31	66	31	1285	148.6	8.56	168.96	31	Pf00063, Pf00529	4646	#N/A	MYO6	6	5.89978e+07	3.48316e+07	4.01108e+07	3.36042e+07	3.13158e+07	3.5786e+07	#N/A
Homo sapiens	FALSE	High	Master Protein	P33778	Histone H2B type 1-B OS=Homo sapiens OX=9606 GN=H2BC3 PE=1 SV=2	0	134.796	86	19	343	1	126	13.9	10.32	854.17	19	Pf00125, Pf00808	3018	ENSG00000276410.3	HIST1H2BB	6	#N/A	#N/A	#N/A	#N/A	#N/A	#N/A	Met-loss [N-Term]
Homo sapiens	FALSE	High	Master Protein	O60814	Histone H2B type 1-K OS=Homo sapiens OX=9606 GN=H2BC12 PE=1 SV=3	0	134.772	91	20	388	1	126	13.9	10.32	968.18	20	Pf00125, Pf00808	85236	ENSG00000197903.7	HIST1H2BK	6	5.63829e+06	2.9571e+06	3.15895e+06	2.34041e+06	2.58729e+06	2978242	Met-loss [N-Term]
Homo sapiens	FALSE	High	Master Protein	P16401	Histone H1.5 OS=Homo sapiens OX=9606 GN=H1-5 PE=1 SV=3	0	134.627	42	19	158	12	226	22.6	10.92	467.66	19	Pf00538	3009	ENSG00000184357.4	HIST1H1B	6	1.69738e+09	1.1674e+09	1.22951e+09	1.06746e+09	1.00056e+09	1.16428e+09	#N/A
Homo sapiens	FALSE	High	Master Protein	O95071	E3 ubiquitin-protein ligase UBR5 OS=Homo sapiens OX=9606 GN=UBR5 PE=1 SV=2	0	134.442	16	34	47	34	2799	309.2	5.85	131.85	34	Pf00632, Pf00658, Pf02207, Pf11547	51366	ENSG00000104517.12	UBR5	8	2.31818e+07	1.42994e+07	1.71879e+07	1.35152e+07	1.2726e+07	1.46428e+07	Met-loss+Acetyl [N-Term]
Homo sapiens	FALSE	High	Master Protein	P18583-5	Isoform D of Protein SON OS=Homo sapiens OX=9606 GN=SON	0	134.285	15	27	61	9	2459	266.9	5.73	173.94	27	Pf00035, Pf01585, Pf03154, Pf05109, Pf07174, Pf12526, Pf14709	6651	#N/A	SON	21	13953963	8.20307e+06	9.12688e+06	7.2721e+06	6.78653e+06	7.69768e+06	#N/A
Mus musculus	FALSE	High	Master Protein	P49717	DNA replication licensing factor MCM4 OS=Mus musculus OX=10090 GN=Mcm4 PE=1 SV=1	0	134.209	24	20	85	1	862	96.7	7.2	242.9	20	Pf00493, Pf07728, Pf14551	17217	ENSMUSG00000022673.4	Mcm4	16	711888	399680	385549	352508	416583	370046	Met-loss+Acetyl [N-Term]
Homo sapiens	FALSE	High	Master Protein	Q9BUF5	Tubulin beta-6 chain OS=Homo sapiens OX=9606 GN=TUBB6 PE=1 SV=1	0	134.183	42	13	170	5	446	49.8	4.88	379.19	13	Pf00091, Pf03953, Pf10644	84617	ENSG00000176014.12	TUBB6	18	4.43883e+06	2.83828e+06	2.87734e+06	2.53504e+06	2.42728e+06	2.85832e+06	#N/A
Homo sapiens	FALSE	High	Master Protein	P00505	Aspartate aminotransferase, mitochondrial OS=Homo sapiens OX=9606 GN=GOT2 PE=1 SV=3	0	134.044	46	20	68	20	430	47.5	9.01	221.06	20	Pf00155	2806	ENSG00000125166.12	GOT2	16	1.02652e+08	6.03831e+07	7.10919e+07	5.84886e+07	5.5402e+07	6.38805e+07	#N/A
Homo sapiens	FALSE	High	Master Protein	Q9UGI8-2	Isoform 2 of Testin OS=Homo sapiens OX=9606 GN=TES	0	134.021	48	18	81	18	412	46.9	7.59	192.78	18	Pf00412, Pf06297	26136	ENSG00000135269.17	TES	7	7.43195e+07	4.63508e+07	5.14461e+07	4.18847e+07	3.86524e+07	4.53924e+07	Met-loss [N-Term]
Homo sapiens	FALSE	High	Master Protein	O96028	Histone-lysine N-methyltransferase NSD2 OS=Homo sapiens OX=9606 GN=NSD2 PE=1 SV=1	0	133.937	25	31	67	15	1365	152.2	8.69	182.41	31	Pf00505, Pf00628, Pf00855, Pf00856	7468	ENSG00000109685.17	WHSC1; NSD2	4	1.55324e+07	1.07129e+07	1.10606e+07	8.93256e+06	8.06706e+06	9.1662e+06	#N/A
Homo sapiens	FALSE	High	Master Protein	O95757	Heat shock 70 kDa protein 4L OS=Homo sapiens OX=9606 GN=HSPA4L PE=1 SV=3	0	133.86	29	27	71	25	839	94.5	5.88	181.76	27	Pf00012	22824	ENSG00000164070.11	HSPA4L	4	4.55353e+07	3.29182e+07	3.35842e+07	3.10045e+07	2.80648e+07	3.23805e+07	#N/A
Homo sapiens	FALSE	High	Master Protein	Q8WXD2	Secretogranin-3 OS=Homo sapiens OX=9606 GN=SCG3 PE=1 SV=3	0	133.404	37	24	130	7	468	53	5.03	296.04	24	Pf15467	29106	ENSG00000104112.8	SCG3	15	4.38612e+07	2.80964e+07	3.39137e+07	2.87862e+07	2.78081e+07	2.93332e+07	#N/A
Homo sapiens	FALSE	High	Master Protein	P10412	Histone H1.4 OS=Homo sapiens OX=9606 GN=H1-4 PE=1 SV=2	0	133.37	53	24	192	4	219	21.9	11.03	517.16	24	Pf00538	3008	ENSG00000168298.6	HIST1H1E	6	5.48689e+08	2.39203e+08	2.80754e+08	2.50401e+08	2.86687e+08	3.21918e+08	#N/A
Homo sapiens	FALSE	High	Master Protein	Q01780	Exosome component 10 OS=Homo sapiens OX=9606 GN=EXOSC10 PE=1 SV=2	0	133.365	33	26	56	18	885	100.8	8.46	165.53	26	Pf00570, Pf01612, Pf08066	5394	ENSG00000171824.13	EXOSC10	1	1.63561e+07	1.14884e+07	1.26477e+07	1.0691e+07	9.78171e+06	1.10131e+07	Met-loss [N-Term]
Homo sapiens	FALSE	High	Master Protein	Q06124-1	Isoform 2 of Tyrosine-protein phosphatase non-receptor type 11 OS=Homo sapiens OX=9606 GN=PTPN11	0	133.328	47	26	71	26	597	68.4	7.3	187.68	26	Pf00017, Pf00102, Pf00782	5781	ENSG00000179295.17	PTPN11	12	2.88816e+07	1.70681e+07	1.93086e+07	1.62601e+07	1.4947e+07	1.68391e+07	#N/A
Homo sapiens	FALSE	High	Master Protein	P52209	6-phosphogluconate dehydrogenase, decarboxylating OS=Homo sapiens OX=9606 GN=PGD PE=1 SV=3	0	133.313	47	20	128	20	483	53.1	7.23	294.49	20	Pf00393, Pf03446	5226	ENSG00000142657.20	PGD	1	1.69019e+08	1.06703e+08	1.18484e+08	9.56482e+07	9.18523e+07	1.00109e+08	#N/A
Homo sapiens	FALSE	High	Master Protein	O60841	Eukaryotic translation initiation factor 5B OS=Homo sapiens OX=9606 GN=EIF5B PE=1 SV=4	0	133.283	20	25	57	25	1220	138.7	5.49	165.95	25	Pf00009, Pf01926, Pf03144, Pf11987, Pf14578	9669	ENSG00000158417.10	EIF5B	2	4.92807e+07	3.01913e+07	3.3948e+07	2.8029e+07	2.5958e+07	2.92534e+07	#N/A
Homo sapiens	FALSE	High	Master Protein	Q9NU22	Midasin OS=Homo sapiens OX=9606 GN=MDN1 PE=1 SV=2	0	133.168	8	40	54	40	5596	632.4	5.68	143.52	40	Pf00004, Pf00092, Pf02367, Pf07726, Pf07728, Pf13401, Pf13671	23195	ENSG00000112159.11	MDN1	6	1.59018e+07	9.78772e+06	1.10357e+07	9.13175e+06	8.34115e+06	9.66332e+06	#N/A
Mus musculus	FALSE	High	Master Protein	Q9JJZ2	Tubulin alpha-8 chain OS=Mus musculus OX=10090 GN=Tuba8 PE=1 SV=1	0	132.931	36	15	131	3	449	50	5.1	337.58	15	Pf00091, Pf03953	53857	ENSMUSG00000030137.8	Tuba8	6	2.10438e+06	1.23019e+06	1.28172e+06	1.14044e+06	1.005e+06	1.34345e+06	#N/A
Homo sapiens	FALSE	High	Master Protein	Q96KR1	Zinc finger RNA-binding protein OS=Homo sapiens OX=9606 GN=ZFR PE=1 SV=2	0	132.848	28	22	62	22	1074	116.9	9.04	176.88	22	Pf07528, Pf12171, Pf12874	51663	ENSG00000056097.15	ZFR	5	3.09447e+07	1.92143e+07	2.1425e+07	1.696e+07	1.64115e+07	1.78173e+07	#N/A
Homo sapiens	FALSE	High	Master Protein	P56192	Methionine--tRNA ligase, cytoplasmic OS=Homo sapiens OX=9606 GN=MARS1 PE=1 SV=2	0	132.778	29	21	66	21	900	101.1	6.16	188.67	21	Pf00043, Pf00133, Pf00458, Pf09334, Pf10978, Pf13409, Pf13410, Pf14497	4141	ENSG00000166986.14	MARS	12	6.79711e+07	4.36666e+07	4.90629e+07	4.06724e+07	3.83743e+07	4.27683e+07	#N/A
Homo sapiens	FALSE	High	Master Protein	P07910-2	Isoform C1 of Heterogeneous nuclear ribonucleoproteins C1/C2 OS=Homo sapiens OX=9606 GN=HNRNPC	0	132.554	53	19	97	19	293	32.3	5.08	241.58	19	Pf00076, Pf13893, Pf14259	3183	ENSG00000092199.17	HNRNPC	14	1.31991e+08	7.14429e+07	8.0348e+07	6.56862e+07	6.50318e+07	7.09144e+07	#N/A
Homo sapiens	FALSE	High	Master Protein	Q99714	3-hydroxyacyl-CoA dehydrogenase type-2 OS=Homo sapiens OX=9606 GN=HSD17B10 PE=1 SV=3	0	132.316	70	11	69	10	261	26.9	7.78	244.45	11	Pf00106, Pf08659, Pf13561	3028	ENSG00000072506.12	HSD17B10	X	3.10285e+07	1.70725e+07	1.93664e+07	1.76484e+07	1.66459e+07	1.86636e+07	#N/A
Homo sapiens	FALSE	High	Master Protein	Q92973	Transportin-1 OS=Homo sapiens OX=9606 GN=TNPO1 PE=1 SV=2	0	132.299	26	19	71	1	898	102.3	4.98	198.04	19	Pf03810, Pf13513, Pf13646	3842	ENSG00000083312.17	TNPO1	5	3.50572e+06	2.23716e+06	2.64214e+06	2.11781e+06	1.90896e+06	2.25656e+06	#N/A
Homo sapiens	FALSE	High	Master Protein	Q99879	Histone H2B type 1-M OS=Homo sapiens OX=9606 GN=H2BC14 PE=1 SV=3	0	132.127	83	18	381	1	126	14	10.32	954.2	18	Pf00125, Pf00808	8342	ENSG00000273703.1	HIST1H2BM	6	#N/A	#N/A	#N/A	#N/A	#N/A	#N/A	Met-loss [N-Term]
Homo sapiens	FALSE	High	Master Protein	Q7KZ85	Transcription elongation factor SPT6 OS=Homo sapiens OX=9606 GN=SUPT6H PE=1 SV=2	0	132.104	19	30	67	30	1726	198.9	4.91	163.24	30	Pf00017, Pf09371, Pf12836, Pf14633, Pf14635, Pf14639, Pf14641, Pf14878	6830	ENSG00000109111.14	SUPT6H	17	4.09467e+07	2.35685e+07	2.70607e+07	2.1524e+07	2.04889e+07	2.38512e+07	#N/A
Homo sapiens	FALSE	High	Master Protein	O75592	E3 ubiquitin-protein ligase MYCBP2 OS=Homo sapiens OX=9606 GN=MYCBP2 PE=1 SV=4	0	131.932	9	37	51	37	4678	513.3	7.02	141.8	37	#N/A	#N/A	#N/A	#N/A	#N/A	1.79907e+07	1.11439e+07	1.23779e+07	1.00535e+07	9.49731e+06	1.07533e+07	#N/A
Homo sapiens	FALSE	High	Master Protein	P51531	Probable global transcription activator SNF2L2 OS=Homo sapiens OX=9606 GN=SMARCA2 PE=1 SV=2	0	131.819	16	24	56	15	1590	181.2	7.2	155.12	24	Pf00176, Pf00270, Pf00271, Pf00439, Pf07529, Pf07533, Pf08880, Pf11496, Pf14619	6595	ENSG00000080503.22	SMARCA2	9	2.18793e+07	1.43223e+07	1.58118e+07	1.36463e+07	1.23292e+07	1.46799e+07	#N/A
Homo sapiens	FALSE	High	Master Protein	Q14966	Zinc finger protein 638 OS=Homo sapiens OX=9606 GN=ZNF638 PE=1 SV=2	0	131.501	18	31	60	31	1978	220.5	6.38	153.12	31	Pf00076, Pf12171, Pf13893, Pf14259	27332	ENSG00000075292.18	ZNF638	2	5.70187e+07	3.50943e+07	3.80542e+07	3.12964e+07	2.93041e+07	3.3662e+07	#N/A
Homo sapiens	FALSE	High	Master Protein	Q08378	Golgin subfamily A member 3 OS=Homo sapiens OX=9606 GN=GOLGA3 PE=1 SV=2	0	131.398	20	28	55	28	1498	167.3	5.44	147.43	28	Pf00038, Pf01576, Pf02463, Pf04111, Pf05557, Pf07888, Pf10186, Pf12128, Pf12325	2802	ENSG00000090615.14	GOLGA3	12	3.34698e+07	2.21884e+07	2.36072e+07	1.99479e+07	1.81405e+07	2.01969e+07	#N/A
Homo sapiens	FALSE	High	Master Protein	Q14C86	GTPase-activating protein and VPS9 domain-containing protein 1 OS=Homo sapiens OX=9606 GN=GAPVD1 PE=1 SV=2	0	131.233	17	21	49	21	1478	164.9	5.22	139.79	21	Pf00616, Pf02204, Pf03344	26130	ENSG00000165219.21	GAPVD1	9	2.51246e+07	1.60887e+07	1.77891e+07	1.44545e+07	1.33933e+07	1.53409e+07	#N/A
Mus musculus	FALSE	High	Master Protein	Q9QXS1	Plectin OS=Mus musculus OX=10090 GN=Plec PE=1 SV=3	0	130.861	7	33	55	1	4691	533.9	5.96	148	33	Pf00307, Pf00681, Pf03501, Pf07812, Pf11971	18810	ENSMUSG00000022565.15	Plec	15	325489	217935	254512	200086	203760	220819	#N/A
Homo sapiens	FALSE	High	Master Protein	Q13561	Dynactin subunit 2 OS=Homo sapiens OX=9606 GN=DCTN2 PE=1 SV=4	0	130.81	41	13	62	13	401	44.2	5.21	209.58	13	Pf04912	10540	ENSG00000175203.15	DCTN2	12	6.60801e+07	3.85785e+07	4.44765e+07	3.53366e+07	3.31454e+07	3.77177e+07	#N/A
Homo sapiens	FALSE	High	Master Protein	Q07065	Cytoskeleton-associated protein 4 OS=Homo sapiens OX=9606 GN=CKAP4 PE=1 SV=2	0	130.71	35	18	52	17	602	66	5.92	184.84	18	Pf13166	10970	ENSG00000136026.13	CKAP4	12	2.96482e+07	1.77311e+07	2.00255e+07	1.7348e+07	1.65797e+07	1.81232e+07	#N/A
Homo sapiens	FALSE	High	Master Protein	Q5JRX3	Presequence protease, mitochondrial OS=Homo sapiens OX=9606 GN=PITRM1 PE=1 SV=3	0	130.623	29	24	69	24	1037	117.3	6.92	179.45	24	Pf00675, Pf05193, Pf08367	10531	ENSG00000107959.15	PITRM1	10	5.44027e+07	3.19474e+07	3.79448e+07	3.15636e+07	2.87383e+07	3.44743e+07	#N/A
Homo sapiens	FALSE	High	Master Protein	P62258	14-3-3 protein epsilon OS=Homo sapiens OX=9606 GN=YWHAE PE=1 SV=1	0	130.606	55	16	172	14	255	29.2	4.74	485.95	16	Pf00244	7531	ENSG00000108953.16; ENSG00000274474.3	YWHAE	17; CHR_HSCHR17_2_CTG2	2.18009e+08	1.20097e+08	1.27338e+08	1.04061e+08	9.69265e+07	1.10315e+08	#N/A
Mus musculus	FALSE	High	Master Protein	Q9ERU9	E3 SUMO-protein ligase RanBP2 OS=Mus musculus OX=10090 GN=Ranbp2 PE=1 SV=2	0	130.336	11	35	70	2	3053	340.9	6.18	191.92	35	Pf00160, Pf00515, Pf00638, Pf00641, Pf07719, Pf12185, Pf13414, Pf13432	19386	ENSMUSG00000003226.7	Ranbp2	10	1.43735e+06	1.17098e+06	1.35064e+06	1.1437e+06	968846	1.05126e+06	#N/A
Homo sapiens	FALSE	High	Master Protein	Q9UKV3	Apoptotic chromatin condensation inducer in the nucleus OS=Homo sapiens OX=9606 GN=ACIN1 PE=1 SV=2	0	130.262	20	24	66	3	1341	151.8	6.43	200.23	24	Pf02037, Pf13893	22985	ENSG00000100813.14	ACIN1	14	1.12641e+07	6.49958e+06	7.14844e+06	5.63255e+06	5.62137e+06	6.22415e+06	#N/A
Homo sapiens	FALSE	High	Master Protein	P49736	DNA replication licensing factor MCM2 OS=Homo sapiens OX=9606 GN=MCM2 PE=1 SV=4	0	130.197	24	21	67	21	904	101.8	5.52	181.4	21	Pf00493, Pf01078, Pf07728, Pf12619, Pf14551	4171	ENSG00000073111.13	MCM2	3	3.4025e+07	2.26053e+07	2.35774e+07	1.91543e+07	1.73039e+07	2.07543e+07	#N/A
Homo sapiens	FALSE	High	Master Protein	Q14566	DNA replication licensing factor MCM6 OS=Homo sapiens OX=9606 GN=MCM6 PE=1 SV=1	0	130.01	36	29	102	29	821	92.8	5.41	239.19	29	Pf00493, Pf01078, Pf07728, Pf14551	4175	ENSG00000076003.4	MCM6	2	9.08275e+07	5.80541e+07	6.41189e+07	5.11815e+07	4.65834e+07	5.37698e+07	#N/A
Homo sapiens	FALSE	High	Master Protein	P08195	4F2 cell-surface antigen heavy chain OS=Homo sapiens OX=9606 GN=SLC3A2 PE=1 SV=3	0	129.98	27	14	78	14	630	68	5.01	256.41	14	Pf00128	6520	ENSG00000168003.16	SLC3A2	11	8.86418e+07	5.49166e+07	6.13247e+07	5.65843e+07	50726227	6.09873e+07	#N/A
Homo sapiens	FALSE	High	Master Protein	Q9NTJ3	Structural maintenance of chromosomes protein 4 OS=Homo sapiens OX=9606 GN=SMC4 PE=1 SV=2	0	129.796	23	27	63	27	1288	147.1	6.79	168.9	27	Pf02463, Pf04012, Pf04111, Pf04156, Pf06470, Pf12128, Pf13166, Pf13304, Pf13476, Pf13555	10051	ENSG00000113810.15	SMC4	3	4.98417e+07	3.11045e+07	3.49023e+07	2.80384e+07	2.56064e+07	2.91767e+07	#N/A
Mus musculus	FALSE	High	Master Protein	Q9QZQ8	Core histone macro-H2A.1 OS=Mus musculus OX=10090 GN=Macroh2a1 PE=1 SV=3	0	129.784	38	15	83	1	372	39.7	9.8	272.08	15	Pf00125, Pf01661	26914	ENSMUSG00000015937.14	H2afy	13	#N/A	#N/A	#N/A	#N/A	#N/A	#N/A	#N/A
Homo sapiens	FALSE	High	Master Protein	P26358	DNA (cytosine-5)-methyltransferase 1 OS=Homo sapiens OX=9606 GN=DNMT1 PE=1 SV=2	0	129.777	21	29	73	29	1616	183.1	7.75	186.79	29	Pf00145, Pf01426, Pf02008, Pf06464, Pf12047	1786	ENSG00000130816.14	DNMT1	19	3.15032e+07	2.13455e+07	2.19494e+07	1.72859e+07	1.57676e+07	1.80895e+07	#N/A
Homo sapiens	FALSE	High	Master Protein	O94826	Mitochondrial import receptor subunit TOM70 OS=Homo sapiens OX=9606 GN=TOMM70 PE=1 SV=1	0	129.649	42	21	68	6	608	67.4	7.12	190.42	21	Pf00515, Pf07719, Pf13414, Pf13424	9868	ENSG00000154174.7	TOMM70A; TOMM70	3	1.23337e+07	6.91874e+06	8.00946e+06	6.8505e+06	5.94492e+06	7.39728e+06	#N/A
Homo sapiens	FALSE	High	Master Protein	Q15643	Thyroid receptor-interacting protein 11 OS=Homo sapiens OX=9606 GN=TRIP11 PE=1 SV=3	0	129.628	17	30	50	30	1979	227.4	5.26	147.17	30	Pf04111, Pf08317	9321	ENSG00000100815.12	TRIP11	14	2.9331e+07	1.81426e+07	2.01541e+07	1.74517e+07	1.582e+07	1.82166e+07	#N/A
Homo sapiens	FALSE	High	Master Protein	Q14240	Eukaryotic initiation factor 4A-II OS=Homo sapiens OX=9606 GN=EIF4A2 PE=1 SV=2	0	129.542	44	18	83	8	407	46.4	5.48	255.13	18	Pf00270, Pf00271, Pf04851	1974	ENSG00000156976.16	EIF4A2	3	4.02453e+07	2.1491e+07	2.48193e+07	2.0209e+07	1.90399e+07	2.26466e+07	#N/A
Homo sapiens	FALSE	High	Master Protein	P17987	T-complex protein 1 subunit alpha OS=Homo sapiens OX=9606 GN=TCP1 PE=1 SV=1	0	129.517	43	21	79	21	556	60.3	6.11	215.67	21	Pf00118	6950	ENSG00000120438.11	TCP1	6	7.27857e+07	4.75203e+07	4.44378e+07	3.97919e+07	3.51625e+07	4.33043e+07	#N/A
Homo sapiens	FALSE	High	Master Protein	Q14194-2	Isoform LCRMP-1 of Dihydropyrimidinase-related protein 1 OS=Homo sapiens OX=9606 GN=CRMP1	0	129.517	36	19	62	2	686	74.2	6.86	189.7	19	Pf01979, Pf07969, Pf13147, Pf13594	1400	ENSG00000072832.14	CRMP1	4	5.91153e+06	3.81146e+06	4.41938e+06	2.82853e+06	3.29451e+06	3.0768e+06	#N/A
Homo sapiens	FALSE	High	Master Protein	P15311	Ezrin OS=Homo sapiens OX=9606 GN=EZR PE=1 SV=4	0	129.286	33	26	100	13	586	69.4	6.27	253.72	26	Pf00373, Pf00769, Pf09379, Pf09380	7430	ENSG00000092820.17	EZR	6	2.50456e+07	1.40929e+07	1.59181e+07	1.33175e+07	1.21308e+07	1.33694e+07	#N/A
Homo sapiens	FALSE	High	Master Protein	Q8IUD2	ELKS/Rab6-interacting/CAST family member 1 OS=Homo sapiens OX=9606 GN=ERC1 PE=1 SV=1	0	129.028	25	29	57	3	1116	128	5.97	158.16	29	Pf01496, Pf04156, Pf05529, Pf05557, Pf05622, Pf07888, Pf09457, Pf09726, Pf10174, Pf10186, Pf12128, Pf13166	23085	ENSG00000283017.1; ENSG00000082805.19	ERC1	12; CHR_HSCHR12_2_CTG1	1.06452e+06	734778	945373	692328	632621	683204	#N/A
Homo sapiens	FALSE	High	Master Protein	O94855	Protein transport protein Sec24D OS=Homo sapiens OX=9606 GN=SEC24D PE=1 SV=2	0	128.875	26	23	74	22	1032	112.9	7.25	202.59	23	Pf00626, Pf04810, Pf04811, Pf04815, Pf08033	9871	ENSG00000150961.14	SEC24D	4	5.42411e+07	3.15103e+07	3.64626e+07	2.97984e+07	2.79244e+07	3.03368e+07	#N/A
Mus musculus	FALSE	High	Master Protein	Q8VH51	RNA-binding protein 39 OS=Mus musculus OX=10090 GN=Rbm39 PE=1 SV=2	0	128.564	27	12	87	11	530	59.4	10.1	243.39	12	Pf00076, Pf13893, Pf14259, Pf15519	170791	ENSMUSG00000027620.16	Rbm39	2	7.17865e+07	4.42069e+07	5.18032e+07	4.28759e+07	4.04756e+07	4.54593e+07	#N/A
Homo sapiens	FALSE	High	Master Protein	Q9HCE1	Helicase MOV-10 OS=Homo sapiens OX=9606 GN=MOV10 PE=1 SV=2	0	128.491	29	26	64	17	1003	113.6	8.82	179.8	26	Pf13086, Pf13087, Pf13245, Pf13401, Pf13604	4343	ENSG00000155363.18	MOV10	1	3.17307e+07	2.06988e+07	2.42541e+07	2.25449e+07	2.02784e+07	2.30151e+07	#N/A
Homo sapiens	FALSE	High	Master Protein	Q9H4M9	EH domain-containing protein 1 OS=Homo sapiens OX=9606 GN=EHD1 PE=1 SV=2	0	128.453	52	21	65	17	534	60.6	6.83	200.56	21	Pf00350, Pf01926, Pf12763	10938	ENSG00000110047.17	EHD1	11	3.36426e+07	2.00682e+07	2.09271e+07	1.79367e+07	1.69888e+07	1.93969e+07	#N/A
Homo sapiens	FALSE	High	Master Protein	P47897	Glutamine--tRNA ligase OS=Homo sapiens OX=9606 GN=QARS1 PE=1 SV=1	0	128.419	33	21	58	21	775	87.7	7.15	176.51	21	Pf00749, Pf03950, Pf04557, Pf04558	5859	ENSG00000172053.17	QARS	3	3.8759e+07	2.41584e+07	2.68972e+07	2.27753e+07	2.11137e+07	2.40559e+07	#N/A
Homo sapiens	FALSE	High	Master Protein	Q5SSJ5	Heterochromatin protein 1-binding protein 3 OS=Homo sapiens OX=9606 GN=HP1BP3 PE=1 SV=1	0	128.317	34	21	82	21	553	61.2	9.67	209.41	21	Pf00538	50809	ENSG00000127483.17	HP1BP3	1	1.68515e+08	1.06782e+08	1.24309e+08	1.05966e+08	9.75701e+07	1.14362e+08	#N/A
Homo sapiens	FALSE	High	Master Protein	Q12905	Interleukin enhancer-binding factor 2 OS=Homo sapiens OX=9606 GN=ILF2 PE=1 SV=2	0	128.216	26	10	67	10	390	43	5.26	201.35	10	Pf07528	3608	ENSG00000143621.16	ILF2	1	9.87321e+07	5.61689e+07	6.11239e+07	5.21505e+07	5.11501e+07	5.26223e+07	#N/A
Homo sapiens	FALSE	High	Master Protein	Q9BUJ2	Heterogeneous nuclear ribonucleoprotein U-like protein 1 OS=Homo sapiens OX=9606 GN=HNRNPUL1 PE=1 SV=2	0	128.071	28	23	88	23	856	95.7	6.92	184.37	23	Pf00622, Pf02037, Pf13671	11100	ENSG00000105323.16	HNRNPUL1	19	4.12336e+07	2.28335e+07	2.48585e+07	1.97084e+07	1.89158e+07	2.2283e+07	#N/A
Homo sapiens	FALSE	High	Master Protein	Q9HD20	Endoplasmic reticulum transmembrane helix translocase OS=Homo sapiens OX=9606 GN=ATP13A1 PE=1 SV=2	0	127.981	21	20	67	20	1204	132.9	8.13	201.69	20	Pf00122, Pf00702, Pf12710, Pf13246	57130	ENSG00000105726.16	ATP13A1	19	2.10322e+07	1.37308e+07	1.53669e+07	1.3263e+07	1.22325e+07	1.37406e+07	#N/A
Homo sapiens	FALSE	High	Master Protein	O95292	Vesicle-associated membrane protein-associated protein B/C OS=Homo sapiens OX=9606 GN=VAPB PE=1 SV=3	0	127.937	57	15	114	14	243	27.2	7.3	315.79	15	Pf00635, Pf00843	9217	ENSG00000124164.15	VAPB	20	3.30527e+08	2.32658e+08	2.69221e+08	2.3142e+08	2.05417e+08	2.29443e+08	#N/A
Homo sapiens	FALSE	High	Master Protein	Q9NQ94	APOBEC1 complementation factor OS=Homo sapiens OX=9606 GN=A1CF PE=1 SV=1	0	127.565	38	19	64	18	594	65.2	8.47	191.45	19	Pf00076, Pf13893, Pf14259, Pf14709	29974	ENSG00000148584.14	A1CF	10	3.51769e+07	1.95852e+07	2.2456e+07	1.87288e+07	1.74366e+07	2.04802e+07	#N/A
Homo sapiens	FALSE	High	Master Protein	Q12756-2	Isoform 2 of Kinesin-like protein KIF1A OS=Homo sapiens OX=9606 GN=KIF1A	0	127.553	21	30	58	24	1799	202.8	5.54	162.03	30	Pf00169, Pf00225, Pf00498, Pf12423, Pf12473	547	#N/A	KIF1A	2	2.60353e+07	1.5643e+07	1.75139e+07	1.44034e+07	1.30111e+07	1.44311e+07	#N/A
Homo sapiens	FALSE	High	Master Protein	Q8NEY1	Neuron navigator 1 OS=Homo sapiens OX=9606 GN=NAV1 PE=1 SV=2	0	127.508	23	34	59	34	1877	202.3	8.07	144.31	34	Pf00910, Pf02562, Pf12325, Pf13191, Pf13207, Pf13521	89796	ENSG00000134369.15	NAV1	1	2.68472e+07	1.66239e+07	1.91777e+07	1.5135e+07	1.42823e+07	1.61223e+07	#N/A
Homo sapiens	FALSE	High	Master Protein	O14974	Protein phosphatase 1 regulatory subunit 12A OS=Homo sapiens OX=9606 GN=PPP1R12A PE=1 SV=1	0	127.009	25	25	63	24	1030	115.2	5.4	177.46	25	Pf00023, Pf03961, Pf12796, Pf13606, Pf13637, Pf13857	4659	ENSG00000058272.16	PPP1R12A	12	4.14766e+07	2.29411e+07	2.60589e+07	2.2115e+07	2.09009e+07	2.33126e+07	#N/A
Homo sapiens	FALSE	High	Master Protein	P55809	Succinyl-CoA:3-ketoacid coenzyme A transferase 1, mitochondrial OS=Homo sapiens OX=9606 GN=OXCT1 PE=1 SV=1	0	126.958	35	15	91	8	520	56.1	7.46	239.84	15	Pf01144	5019	ENSG00000083720.12	OXCT1	5	1.86496e+07	1.1935e+07	1.33827e+07	1.12592e+07	1.0467e+07	1.15501e+07	#N/A
Homo sapiens	FALSE	High	Master Protein	P61978-3	Isoform 3 of Heterogeneous nuclear ribonucleoprotein K OS=Homo sapiens OX=9606 GN=HNRNPK	0	126.871	42	17	119	17	440	48.5	5.54	329.74	17	Pf00013, Pf08067, Pf13014, Pf13083	3190	#N/A	HNRNPK	9	4.65102e+08	2.9414e+08	3.38611e+08	2.74671e+08	2.51536e+08	2.94639e+08	#N/A
Homo sapiens	FALSE	High	Master Protein	O00425	Insulin-like growth factor 2 mRNA-binding protein 3 OS=Homo sapiens OX=9606 GN=IGF2BP3 PE=1 SV=2	0	126.737	37	19	75	19	579	63.7	8.87	204.96	19	Pf00013, Pf00076, Pf13014, Pf13893, Pf14259, Pf14611	10643	ENSG00000136231.13	IGF2BP3	7	4.04341e+07	2.45535e+07	2.94011e+07	2.56854e+07	2.36056e+07	2.68672e+07	#N/A
Homo sapiens	FALSE	High	Master Protein	P62906	60S ribosomal protein L10a OS=Homo sapiens OX=9606 GN=RPL10A PE=1 SV=2	0	126.611	44	11	95	1	217	24.8	9.94	269.91	11	Pf00687	4736	ENSG00000198755.10	RPL10A	6	3.16873e+07	2.06953e+07	2.30107e+07	1.80832e+07	1.7076e+07	1.99146e+07	#N/A
Homo sapiens	FALSE	High	Master Protein	O00159	Unconventional myosin-Ic OS=Homo sapiens OX=9606 GN=MYO1C PE=1 SV=4	0	126.512	32	32	57	9	1063	121.6	9.41	150.68	32	Pf00063, Pf06017	4641	ENSG00000197879.14	MYO1C	17	8.75772e+06	5.83039e+06	6.16494e+06	4.76544e+06	4.34999e+06	4.99346e+06	#N/A
Homo sapiens	FALSE	High	Master Protein	Q99460	26S proteasome non-ATPase regulatory subunit 1 OS=Homo sapiens OX=9606 GN=PSMD1 PE=1 SV=2	0	126.502	27	22	78	22	953	105.8	5.39	192.33	22	Pf01851, Pf13513, Pf13646	5707	ENSG00000173692.12	PSMD1	2	9.66739e+07	5.95966e+07	6.80313e+07	5.49659e+07	5.13789e+07	5.69567e+07	#N/A
Homo sapiens	FALSE	High	Master Protein	P52948	Nuclear pore complex protein Nup98-Nup96 OS=Homo sapiens OX=9606 GN=NUP98 PE=1 SV=4	0	126.175	16	27	65	11	1817	197.5	6.4	177.01	27	Pf04096, Pf12110, Pf13634	4928	ENSG00000110713.15	NUP98	11	1.22525e+07	7.46061e+06	8.30914e+06	7.05894e+06	6.57821e+06	7.92428e+06	#N/A
Homo sapiens	FALSE	High	Master Protein	P21796	Voltage-dependent anion-selective channel protein 1 OS=Homo sapiens OX=9606 GN=VDAC1 PE=1 SV=2	0	126.013	51	15	79	14	283	30.8	8.54	232.41	15	Pf01459	7416	ENSG00000213585.10	VDAC1	5	1.41454e+08	9.17093e+07	9.20083e+07	8.0438e+07	7.44286e+07	8.43027e+07	#N/A
Homo sapiens	FALSE	High	Master Protein	Q15691	Microtubule-associated protein RP/EB family member 1 OS=Homo sapiens OX=9606 GN=MAPRE1 PE=1 SV=3	0	125.993	45	10	84	7	268	30	5.14	272.91	10	Pf00307, Pf03271	22919	ENSG00000101367.8	MAPRE1	20	4.78255e+07	2.99114e+07	3.37973e+07	2.95807e+07	2.74665e+07	3.12127e+07	Met-loss+Acetyl [N-Term]
Homo sapiens	FALSE	High	Master Protein	Q86U86	Protein polybromo-1 OS=Homo sapiens OX=9606 GN=PBRM1 PE=1 SV=1	0	125.929	16	31	70	31	1689	192.8	6.89	155.94	31	Pf00439, Pf00505, Pf01426	55193	ENSG00000163939.18	PBRM1	3	3.7284e+07	2.224e+07	2.523e+07	2.02688e+07	1.83227e+07	2.17582e+07	#N/A
Homo sapiens	FALSE	High	Master Protein	P23284	Peptidyl-prolyl cis-trans isomerase B OS=Homo sapiens OX=9606 GN=PPIB PE=1 SV=2	0	125.9	58	14	146	4	216	23.7	9.41	372.51	14	Pf00160	5479	ENSG00000166794.4	PPIB	15	4.53733e+07	2.96238e+07	3.18866e+07	2.75989e+07	2.56694e+07	2.69308e+07	#N/A
Homo sapiens	FALSE	High	Master Protein	Q8WYP5	Protein ELYS OS=Homo sapiens OX=9606 GN=AHCTF1 PE=1 SV=3	0	125.856	15	32	50	30	2266	252.3	6.6	143.13	32	Pf13934	25909	#N/A	AHCTF1	1	2.19187e+07	1.42131e+07	1.58973e+07	1.28573e+07	1.21681e+07	1.35652e+07	#N/A
Homo sapiens	FALSE	High	Master Protein	O94760	N(G),N(G)-dimethylarginine dimethylaminohydrolase 1 OS=Homo sapiens OX=9606 GN=DDAH1 PE=1 SV=3	0	125.805	51	13	72	12	285	31.1	5.81	235.57	13	Pf02274	23576	ENSG00000153904.18	DDAH1	1	6.44422e+07	4.02216e+07	4.68728e+07	3.71215e+07	3.3324e+07	3.7726e+07	#N/A
Homo sapiens	FALSE	High	Master Protein	P09622	Dihydrolipoyl dehydrogenase, mitochondrial OS=Homo sapiens OX=9606 GN=DLD PE=1 SV=2	0	125.735	45	15	65	15	509	54.1	7.85	205.2	15	Pf00070, Pf00890, Pf01134, Pf02852, Pf03486, Pf07992, Pf12831, Pf13450	1738	ENSG00000091140.13	DLD	7	7.81754e+07	5.16032e+07	5.69436e+07	5.02091e+07	4.59287e+07	5.07866e+07	#N/A
Homo sapiens	FALSE	High	Master Protein	P16403	Histone H1.2 OS=Homo sapiens OX=9606 GN=H1-2 PE=1 SV=2	0	125.673	52	21	165	7	213	21.4	10.93	447.9	21	Pf00538	3006	ENSG00000187837.3	HIST1H1C	6	9.44156e+08	5.24107e+08	6.07602e+08	5.36846e+08	5.15196e+08	5.64772e+08	#N/A
Homo sapiens	FALSE	High	Master Protein	Q9H0D6	5'-3' exoribonuclease 2 OS=Homo sapiens OX=9606 GN=XRN2 PE=1 SV=1	0	125.541	27	22	52	22	950	108.5	7.47	151.29	22	Pf03159	22803	ENSG00000088930.7	XRN2	20	7.91857e+07	4.39601e+07	5.08743e+07	4.09045e+07	3.82828e+07	4.45618e+07	#N/A
Homo sapiens	FALSE	High	Master Protein	P31689	DnaJ homolog subfamily A member 1 OS=Homo sapiens OX=9606 GN=DNAJA1 PE=1 SV=2	0	125.493	39	15	74	15	397	44.8	7.08	237.34	15	Pf00226, Pf00684, Pf01556	3301	ENSG00000086061.15	DNAJA1	9	1.36486e+08	7.57772e+07	8.19218e+07	6.95659e+07	6.68907e+07	7.97728e+07	#N/A
Homo sapiens	FALSE	High	Master Protein	P49454	Centromere protein F OS=Homo sapiens OX=9606 GN=CENPF PE=1 SV=3	0	125.259	13	36	47	36	3114	357.3	5.1	133.9	36	#N/A	#N/A	#N/A	#N/A	#N/A	1.492e+07	9.60953e+06	1.04858e+07	9.46424e+06	8.51801e+06	9.98982e+06	#N/A
Homo sapiens	FALSE	High	Master Protein	P42858	Huntingtin OS=Homo sapiens OX=9606 GN=HTT PE=1 SV=2	0	125.186	10	29	40	29	3142	347.4	6.2	110.74	29	Pf12372	3064	ENSG00000197386.10	HTT	4	2.11952e+07	1.35725e+07	1.51837e+07	1.2052e+07	1.11856e+07	1.30304e+07	#N/A
Homo sapiens	FALSE	High	Master Protein	Q02218	2-oxoglutarate dehydrogenase, mitochondrial OS=Homo sapiens OX=9606 GN=OGDH PE=1 SV=3	0	124.951	28	25	60	24	1023	115.9	6.86	163.96	25	Pf00676, Pf02779	4967	ENSG00000105953.14	OGDH	7	3.48599e+07	1.94724e+07	2.24908e+07	1.90055e+07	1.75647e+07	1.97484e+07	#N/A
Homo sapiens	FALSE	High	Master Protein	Q9UHG3	Prenylcysteine oxidase 1 OS=Homo sapiens OX=9606 GN=PCYOX1 PE=1 SV=3	0	124.918	35	14	71	14	505	56.6	6.18	209.92	14	Pf01593, Pf07156	51449	ENSG00000116005.11	PCYOX1	2	4.95445e+07	3.22829e+07	3.52752e+07	3.21405e+07	2.92112e+07	3.24962e+07	#N/A
Homo sapiens	FALSE	High	Master Protein	P11216	Glycogen phosphorylase, brain form OS=Homo sapiens OX=9606 GN=PYGB PE=1 SV=5	0	124.881	34	26	57	17	843	96.6	6.86	168.27	26	Pf00343	5834	ENSG00000100994.11	PYGB	20	2.23774e+07	1.50058e+07	1.56651e+07	1.24748e+07	1.17921e+07	1.267e+07	#N/A
Homo sapiens	FALSE	High	Master Protein	P02545	Prelamin-A/C OS=Homo sapiens OX=9606 GN=LMNA PE=1 SV=1	0	124.846	43	24	61	24	664	74.1	7.02	166.62	24	Pf00038, Pf00932	4000	ENSG00000160789.19	LMNA	1	5.43851e+07	2.89986e+07	3.48536e+07	2.70781e+07	2.63839e+07	3.01692e+07	#N/A
Homo sapiens	FALSE	High	Master Protein	P22061	Protein-L-isoaspartate(D-aspartate) O-methyltransferase OS=Homo sapiens OX=9606 GN=PCMT1 PE=1 SV=4	0	124.741	67	12	86	12	227	24.6	7.21	247.78	12	Pf01135, Pf01209, Pf05175, Pf06325, Pf08241, Pf12847, Pf13489, Pf13659, Pf13847	5110	#N/A	PCMT1	6	2.2565e+08	1.33353e+08	1.45865e+08	1.31797e+08	1.19537e+08	1.41744e+08	#N/A
Homo sapiens	FALSE	High	Master Protein	Q01518	Adenylyl cyclase-associated protein 1 OS=Homo sapiens OX=9606 GN=CAP1 PE=1 SV=5	0	124.57	35	20	97	7	475	51.9	8.06	247.39	20	Pf01213, Pf07986, Pf08603	10487	ENSG00000131236.16	CAP1	1	4.88307e+07	3.00495e+07	3.47753e+07	2.9402e+07	2.7729e+07	3.17778e+07	#N/A
Homo sapiens	FALSE	High	Master Protein	P57737-3	Isoform 3 of Coronin-7 OS=Homo sapiens OX=9606 GN=CORO7	0	124.528	27	19	45	16	1048	114.1	6.33	142.25	19	Pf00400, Pf03656, Pf08953, Pf08954	100529144; 79585	ENSG00000103426.12; ENSG00000278760.4	CORO7-PAM16; CORO7	16; CHR_HSCHR16_3_CTG1	1.4311e+07	9.70014e+06	1.06854e+07	9.00411e+06	8.34534e+06	9.31667e+06	#N/A
Homo sapiens	FALSE	High	Master Protein	Q14166	Tubulin--tyrosine ligase-like protein 12 OS=Homo sapiens OX=9606 GN=TTLL12 PE=1 SV=2	0	124.492	37	18	62	18	644	74.4	5.53	171.61	18	Pf03133	23170	ENSG00000100304.12	TTLL12	22	3.41408e+07	2.38774e+07	2.29108e+07	1.95444e+07	1.81398e+07	2.11037e+07	#N/A
Mus musculus	FALSE	High	Master Protein	P53026	60S ribosomal protein L10a OS=Mus musculus OX=10090 GN=Rpl10a PE=1 SV=3	0	123.799	37	11	85	1	217	24.9	9.98	241.67	11	Pf00687	19896	#N/A	Rpl10a	17	3.55978e+06	1.66091e+06	1.94772e+06	1.9649e+06	1.91144e+06	2.29695e+06	#N/A
Homo sapiens	FALSE	High	Master Protein	P11177	Pyruvate dehydrogenase E1 component subunit beta, mitochondrial OS=Homo sapiens OX=9606 GN=PDHB PE=1 SV=3	0	123.676	42	11	88	4	359	39.2	6.65	253.83	11	Pf02779, Pf02780	5162	ENSG00000168291.12	PDHB	3	9.28743e+07	4.11178e+07	5.0115e+07	3.84268e+07	3.94117e+07	4.18215e+07	#N/A
Homo sapiens	FALSE	High	Master Protein	P08865	40S ribosomal protein SA OS=Homo sapiens OX=9606 GN=RPSA PE=1 SV=4	0	123.52	54	13	54	13	295	32.8	4.87	167.94	13	Pf00318	3921	ENSG00000168028.13	RPSA	3	4.60127e+07	2.80401e+07	2.97285e+07	2.46962e+07	2.39937e+07	2.62374e+07	Met-loss+Acetyl [N-Term]
Homo sapiens	FALSE	High	Master Protein	Q9Y4W6	AFG3-like protein 2 OS=Homo sapiens OX=9606 GN=AFG3L2 PE=1 SV=2	0	123.414	32	26	75	6	797	88.5	8.66	186.94	26	Pf00004, Pf01078, Pf01434, Pf05496, Pf06068, Pf06480, Pf07724, Pf07728, Pf13191, Pf13401	10939	ENSG00000141385.9	AFG3L2	18	3.54156e+07	2.21047e+07	2.55283e+07	2.18024e+07	1.90358e+07	2.23237e+07	#N/A
Homo sapiens	FALSE	High	Master Protein	P34897	Serine hydroxymethyltransferase, mitochondrial OS=Homo sapiens OX=9606 GN=SHMT2 PE=1 SV=3	0	123.249	43	20	73	19	504	56	8.53	190.32	20	Pf00464	6472	ENSG00000182199.10	SHMT2	12	6.41236e+07	4.28892e+07	4.45476e+07	3.79266e+07	3.48477e+07	4.23907e+07	#N/A
Homo sapiens	FALSE	High	Master Protein	Q9Y2H6	Fibronectin type-III domain-containing protein 3A OS=Homo sapiens OX=9606 GN=FNDC3A PE=1 SV=4	0	123.168	25	23	55	23	1198	131.8	6.71	144.91	23	Pf00041	22862	ENSG00000102531.16	FNDC3A	13	3.60777e+07	2.31804e+07	2.65362e+07	2.65125e+07	2.43773e+07	2.75915e+07	#N/A
Homo sapiens	FALSE	High	Master Protein	Q9UHD8	Septin-9 OS=Homo sapiens OX=9606 GN=SEPTIN9 PE=1 SV=2	0	123.157	41	26	76	26	586	65.4	8.97	209.13	26	Pf00735, Pf01926, Pf03193, Pf04548	10801	ENSG00000184640.17	SEPT9	17	7.66963e+07	5.05483e+07	5.45466e+07	4.43878e+07	3.92629e+07	4.4832e+07	#N/A
Homo sapiens	FALSE	High	Master Protein	P54577	Tyrosine--tRNA ligase, cytoplasmic OS=Homo sapiens OX=9606 GN=YARS1 PE=1 SV=4	0	122.854	46	26	71	26	528	59.1	7.05	186.46	26	Pf00579, Pf01588	8565	ENSG00000134684.10	YARS	1	8.04607e+07	4.72104e+07	5.25518e+07	4.38673e+07	4.10084e+07	4.47192e+07	#N/A
Homo sapiens	FALSE	High	Master Protein	Q9BSJ8	Extended synaptotagmin-1 OS=Homo sapiens OX=9606 GN=ESYT1 PE=1 SV=1	0	122.844	25	24	74	24	1104	122.8	5.83	232.79	24	Pf00168	23344	ENSG00000139641.12	ESYT1	12	9.06672e+07	5.52558e+07	6.67616e+07	5.81152e+07	5.39462e+07	6.36026e+07	#N/A
Homo sapiens	FALSE	High	Master Protein	Q9BQG0	Myb-binding protein 1A OS=Homo sapiens OX=9606 GN=MYBBP1A PE=1 SV=2	0	122.763	17	24	63	24	1328	148.8	9.28	166.65	24	Pf04931, Pf05793, Pf11593, Pf12815	10514	ENSG00000132382.14	MYBBP1A	17	2.91354e+07	1.86105e+07	2.14348e+07	1.77519e+07	1.66854e+07	1.90309e+07	#N/A
Homo sapiens	FALSE	High	Master Protein	P17980	26S proteasome regulatory subunit 6A OS=Homo sapiens OX=9606 GN=PSMC3 PE=1 SV=3	0	122.68	43	17	80	17	439	49.2	5.24	205.32	17	Pf00004, Pf01078, Pf05496, Pf07724, Pf07728, Pf13191	5702	ENSG00000165916.8	PSMC3	11	7.46422e+07	4.42666e+07	5.08624e+07	4.36526e+07	4.07468e+07	4.61832e+07	#N/A
Homo sapiens	FALSE	High	Master Protein	O14497	AT-rich interactive domain-containing protein 1A OS=Homo sapiens OX=9606 GN=ARID1A PE=1 SV=3	0	122.615	17	27	68	25	2285	241.9	6.7	148.05	27	Pf01388, Pf12031	8289	ENSG00000117713.18	ARID1A	1	2.56976e+07	1.65902e+07	1.80182e+07	1.45347e+07	1.34929e+07	1.54358e+07	#N/A
Homo sapiens	FALSE	High	Master Protein	P07737	Profilin-1 OS=Homo sapiens OX=9606 GN=PFN1 PE=1 SV=2	0	122.554	79	14	138	14	140	15	8.27	369.75	14	Pf00235	5216	ENSG00000108518.7	PFN1	17	2.49802e+08	1.77735e+08	1.93723e+08	1.52158e+08	1.42499e+08	1.67414e+08	#N/A
Homo sapiens	FALSE	High	Master Protein	Q96KP1	Exocyst complex component 2 OS=Homo sapiens OX=9606 GN=EXOC2 PE=1 SV=1	0	122.528	26	27	54	27	924	104	6.9	157.36	27	Pf01833, Pf15469	55770	ENSG00000112685.13	EXOC2	6	2.78002e+07	1.77497e+07	1.9965e+07	1.63474e+07	1.48642e+07	1.71087e+07	#N/A
Homo sapiens	FALSE	High	Master Protein	Q5JPE7	Nodal modulator 2 OS=Homo sapiens OX=9606 GN=NOMO2 PE=1 SV=1	0	122.496	21	20	50	20	1267	139.4	5.76	154.41	20	Pf09430, Pf13620, Pf13715, Pf14686	283820	ENSG00000185164.14	NOMO2	16	1.6956e+07	1.1503e+07	1.22483e+07	1.06779e+07	9.80428e+06	1.1118e+07	#N/A
Homo sapiens	FALSE	High	Master Protein	Q13177	Serine/threonine-protein kinase PAK 2 OS=Homo sapiens OX=9606 GN=PAK2 PE=1 SV=3	0	122.467	40	18	55	10	524	58	5.96	183.18	18	Pf00069, Pf00786, Pf07714, Pf14531	5062	ENSG00000180370.10	PAK2	3	1.75987e+07	1.03625e+07	1.13327e+07	1.00772e+07	9.79684e+06	1.00572e+07	#N/A
Homo sapiens	FALSE	High	Master Protein	Q9P2K5-2	Isoform 2 of Myelin expression factor 2 OS=Homo sapiens OX=9606 GN=MYEF2	0	122.451	34	18	69	4	576	61.9	8.62	199.41	18	Pf00076, Pf11608, Pf13893, Pf14259	50804	#N/A	MYEF2	15	3.34766e+06	1.95367e+06	2.1639e+06	1.70584e+06	1.6935e+06	1.96219e+06	#N/A
Homo sapiens	FALSE	High	Master Protein	Q12789	General transcription factor 3C polypeptide 1 OS=Homo sapiens OX=9606 GN=GTF3C1 PE=1 SV=4	0	122.2	16	29	60	29	2109	238.7	7.3	161.27	29	Pf04182	2975	ENSG00000077235.17	GTF3C1	16	2.3196e+07	1.43129e+07	1.63029e+07	1.31995e+07	1.23365e+07	1.40463e+07	#N/A
Homo sapiens	FALSE	High	Master Protein	P27797	Calreticulin OS=Homo sapiens OX=9606 GN=CALR PE=1 SV=1	0	122.147	52	17	109	17	417	48.1	4.44	281.48	17	Pf00262	811	ENSG00000179218.13	CALR	19	1.35262e+08	8.87835e+07	9.9074e+07	8.66778e+07	8.11805e+07	9.16256e+07	#N/A
Homo sapiens	FALSE	High	Master Protein	P24534	Elongation factor 1-beta OS=Homo sapiens OX=9606 GN=EEF1B2 PE=1 SV=3	0	122.058	73	16	116	4	225	24.7	4.67	302.6	16	Pf00736, Pf14497	1933	ENSG00000283391.1; ENSG00000114942.13	EEF1B2	2; CHR_HSCHR2_6_CTG7_2	8.69338e+07	5.42189e+07	6.05257e+07	4.99262e+07	4.70755e+07	5.17865e+07	Met-loss [N-Term]
Homo sapiens	FALSE	High	Master Protein	Q01581	Hydroxymethylglutaryl-CoA synthase, cytoplasmic OS=Homo sapiens OX=9606 GN=HMGCS1 PE=1 SV=2	0	121.931	28	15	72	15	520	57.3	5.41	179.03	15	Pf01154, Pf08540	3157	ENSG00000112972.14	HMGCS1	5	7.37818e+07	5.38689e+07	5.24269e+07	4.50416e+07	4.1597e+07	4.60836e+07	Met-loss [N-Term]
Homo sapiens	FALSE	High	Master Protein	Q8NFD5	AT-rich interactive domain-containing protein 1B OS=Homo sapiens OX=9606 GN=ARID1B PE=1 SV=2	0	121.761	13	22	44	20	2236	236	6.73	124.3	22	Pf01388, Pf03153, Pf09770, Pf12031	57492	ENSG00000049618.22	ARID1B	6	1.35569e+07	8.34757e+06	9.38305e+06	8.08547e+06	7.25149e+06	8.42234e+06	#N/A
Homo sapiens	FALSE	High	Master Protein	Q96HC4	PDZ and LIM domain protein 5 OS=Homo sapiens OX=9606 GN=PDLIM5 PE=1 SV=5	0	121.749	34	16	73	3	596	63.9	8.21	213.81	16	Pf00412, Pf00595, Pf13180	10611	ENSG00000163110.14	PDLIM5	4	1.56123e+07	1.34333e+07	1.32221e+07	1.33055e+07	1.21196e+07	1.33937e+07	#N/A
Homo sapiens	FALSE	High	Master Protein	P31930	Cytochrome b-c1 complex subunit 1, mitochondrial OS=Homo sapiens OX=9606 GN=UQCRC1 PE=1 SV=3	0	121.577	50	17	58	17	480	52.6	6.37	195.41	17	Pf00675, Pf05193, Pf08367	7384	ENSG00000010256.10	UQCRC1	3	4.30786e+07	2.61734e+07	2.86079e+07	2.54577e+07	2.27855e+07	2.83168e+07	#N/A
Homo sapiens	FALSE	High	Master Protein	P62195	26S proteasome regulatory subunit 8 OS=Homo sapiens OX=9606 GN=PSMC5 PE=1 SV=1	0	121.559	55	21	105	20	406	45.6	7.55	258.85	21	Pf00004, Pf00910, Pf01057, Pf01078, Pf05496, Pf06068, Pf06414, Pf07724, Pf07726, Pf07728, Pf13191, Pf13207, Pf13401	5705	ENSG00000087191.12	PSMC5	17	5.3148e+07	3.27974e+07	3.78965e+07	3.11542e+07	2.89912e+07	3.28e+07	#N/A
Homo sapiens	FALSE	High	Master Protein	Q5UIP0	Telomere-associated protein RIF1 OS=Homo sapiens OX=9606 GN=RIF1 PE=1 SV=2	0	121.392	14	33	58	33	2472	274.3	5.52	162.66	33	Pf12231	55183	ENSG00000080345.17	RIF1	2	3.49841e+07	2.27324e+07	2.56701e+07	2.0879e+07	1.9284e+07	2.14685e+07	#N/A
Homo sapiens	FALSE	High	Master Protein	O43795	Unconventional myosin-Ib OS=Homo sapiens OX=9606 GN=MYO1B PE=1 SV=3	0	121.124	27	29	53	4	1136	131.9	9.38	141.5	29	Pf00063, Pf06017	4430	ENSG00000128641.18	MYO1B	2	9.2376e+06	5.92066e+06	6.11867e+06	5.96523e+06	5.31001e+06	6.37669e+06	#N/A
Homo sapiens	FALSE	High	Master Protein	Q9UKV3-5	Isoform 4 of Apoptotic chromatin condensation inducer in the nucleus OS=Homo sapiens OX=9606 GN=ACIN1	0	120.291	18	22	62	1	1328	150.5	6.43	187.64	22	Pf02037, Pf13893	22985	ENSG00000100813.14	ACIN1	14	17487600	12298314	14436652	11485509	11474782	11454365	#N/A
Mus musculus	FALSE	High	Master Protein	Q99MI1	ELKS/Rab6-interacting/CAST family member 1 OS=Mus musculus OX=10090 GN=Erc1 PE=1 SV=1	0	120.232	23	28	57	2	1120	128.3	5.87	163.06	28	Pf04156, Pf05529, Pf05557, Pf05622, Pf09457, Pf09726, Pf10174, Pf12128, Pf13166	111173	#N/A	Erc1	6	2.00059e+06	1.18333e+06	1.36724e+06	1.021e+06	921421	1.03213e+06	#N/A
Homo sapiens	FALSE	High	Master Protein	P23396	40S ribosomal protein S3 OS=Homo sapiens OX=9606 GN=RPS3 PE=1 SV=2	0	120.202	69	20	78	20	243	26.7	9.66	232.96	20	Pf00189, Pf07650	6188	ENSG00000149273.14	RPS3	11	2.52673e+08	1.9061e+08	1.95778e+08	1.56734e+08	1.3699e+08	1.59023e+08	Met-loss [N-Term]
Homo sapiens	FALSE	High	Master Protein	Q02252	Methylmalonate-semialdehyde dehydrogenase [acylating], mitochondrial OS=Homo sapiens OX=9606 GN=ALDH6A1 PE=1 SV=2	0	120.193	45	22	49	22	535	57.8	8.5	151.4	22	Pf00171	4329	ENSG00000119711.12	ALDH6A1	14	2.73718e+07	1.75616e+07	2.0384e+07	1.67678e+07	1.57595e+07	1.74859e+07	#N/A
Homo sapiens	FALSE	High	Master Protein	P62491	Ras-related protein Rab-11A OS=Homo sapiens OX=9606 GN=RAB11A PE=1 SV=3	0	120.025	53	12	81	2	216	24.4	6.57	231.34	12	Pf00025, Pf00071, Pf01926, Pf08477, Pf13401	8766	ENSG00000103769.9	RAB11A	15	6.09667e+06	3.90069e+06	4.48856e+06	3.83502e+06	3.57232e+06	4.2126e+06	#N/A
Homo sapiens	FALSE	High	Master Protein	P61764	Syntaxin-binding protein 1 OS=Homo sapiens OX=9606 GN=STXBP1 PE=1 SV=1	0	119.911	37	23	76	22	594	67.5	6.96	187.76	23	Pf00995	6812	ENSG00000136854.19	STXBP1	9	5.86043e+07	3.56985e+07	3.98388e+07	3.27836e+07	3.03799e+07	3.43288e+07	#N/A
Homo sapiens	FALSE	High	Master Protein	Q14103-3	Isoform 3 of Heterogeneous nuclear ribonucleoprotein D0 OS=Homo sapiens OX=9606 GN=HNRNPD	0	119.746	45	16	74	1	306	32.8	8.16	217.83	16	Pf00076, Pf13893, Pf14259	3184	ENSG00000138668.18	HNRNPD	4	117190	195538	98577.8	131724	102520	148595	#N/A
Contaminant library	FALSE	High	Master Protein	P04264	Keratin, type II cytoskeletal 1 OS=Homo sapiens OX=9606 GN=KRT1 PE=1 SV=6	0	119.694	31	21	62	17	644	66	8.12	184.88	21	Pf00038, Pf01576, Pf05103, Pf05957, Pf12128, Pf13166, Pf13514	3848	ENSG00000167768.4	KRT1	12	8.68845e+07	4.21355e+07	3.34988e+07	2.9807e+07	4.2012e+07	4.19535e+07	#N/A
Homo sapiens	FALSE	High	Master Protein	Q9UKG1	DCC-interacting protein 13-alpha OS=Homo sapiens OX=9606 GN=APPL1 PE=1 SV=1	0	119.661	30	20	54	20	709	79.6	5.41	171.78	20	Pf00169, Pf00640	26060	ENSG00000157500.10	APPL1	3	5.59996e+07	3.58781e+07	4.06033e+07	3.36051e+07	3.06221e+07	3.49983e+07	#N/A
Mus musculus	FALSE	High	Master Protein	P47757-4	Isoform 3 of F-actin-capping protein subunit beta OS=Mus musculus OX=10090 GN=Capzb	0	119.53	46	19	124	18	301	33.7	6.43	354.7	19	Pf01115	12345	ENSMUSG00000028745.18	Capzb	4	1.45536e+08	9.22402e+07	1.02151e+08	8.34231e+07	7.84639e+07	9.2604e+07	#N/A
Mus musculus	FALSE	High	Master Protein	P17751	Triosephosphate isomerase OS=Mus musculus OX=10090 GN=Tpi1 PE=1 SV=5	0	119.472	49	12	123	1	249	26.7	7.3	323.6	12	Pf00121	21991	#N/A	Tpi1	6	253112	157956	199824	151876	148179	173624	#N/A
Homo sapiens	FALSE	High	Master Protein	P24752	Acetyl-CoA acetyltransferase, mitochondrial OS=Homo sapiens OX=9606 GN=ACAT1 PE=1 SV=1	0	119.202	46	16	64	16	427	45.2	8.85	153.3	16	Pf00108, Pf00109, Pf02803	38	ENSG00000075239.13	ACAT1	11	4.25653e+07	2.83166e+07	3.08757e+07	2.68294e+07	2.40439e+07	2.89103e+07	#N/A
Homo sapiens	FALSE	High	Master Protein	Q8WWM7	Ataxin-2-like protein OS=Homo sapiens OX=9606 GN=ATXN2L PE=1 SV=2	0	119.191	22	22	66	21	1075	113.3	8.59	180.15	22	Pf06741, Pf07145, Pf09770, Pf14438	11273	ENSG00000168488.18	ATXN2L	16	3.01334e+07	1.91655e+07	2.18279e+07	1.79982e+07	1.69751e+07	1.9244e+07	#N/A
Homo sapiens	FALSE	High	Master Protein	Q7Z2K8	G protein-regulated inducer of neurite outgrowth 1 OS=Homo sapiens OX=9606 GN=GPRIN1 PE=1 SV=2	0	119.15	35	34	69	34	1008	102.3	8.06	127.68	34	Pf15235	114787	ENSG00000169258.6	GPRIN1	5	2.66748e+07	1.64495e+07	1.9072e+07	1.50586e+07	1.37867e+07	1.51787e+07	#N/A
Homo sapiens	FALSE	High	Master Protein	P23786	Carnitine O-palmitoyltransferase 2, mitochondrial OS=Homo sapiens OX=9606 GN=CPT2 PE=1 SV=2	0	119.057	27	17	76	17	658	73.7	8.18	223.97	17	Pf00755	1376	ENSG00000157184.6	CPT2	1	7.66093e+07	4.63909e+07	5.76318e+07	4.68205e+07	4.37047e+07	4.88367e+07	#N/A
Homo sapiens	FALSE	High	Master Protein	P30048	Thioredoxin-dependent peroxide reductase, mitochondrial OS=Homo sapiens OX=9606 GN=PRDX3 PE=1 SV=3	0	118.958	38	7	81	7	256	27.7	7.78	258.16	7	Pf00578, Pf08534, Pf10417, Pf13905	10935	ENSG00000165672.6	PRDX3	10	6.34919e+07	3.75956e+07	4.37157e+07	3.8708e+07	3.54641e+07	3.94645e+07	#N/A
Homo sapiens	FALSE	High	Master Protein	Q9ULV4	Coronin-1C OS=Homo sapiens OX=9606 GN=CORO1C PE=1 SV=1	0	118.803	35	20	57	19	474	53.2	7.08	142.99	20	Pf00400, Pf08953, Pf08954	23603	ENSG00000110880.10	CORO1C	12	6.36664e+07	3.86189e+07	4.47636e+07	3.59856e+07	3.2729e+07	3.71183e+07	#N/A
Homo sapiens	FALSE	High	Master Protein	P14868	Aspartate--tRNA ligase, cytoplasmic OS=Homo sapiens OX=9606 GN=DARS1 PE=1 SV=2	0	118.774	47	24	67	24	501	57.1	6.55	170.17	24	Pf00152, Pf01336	1615	ENSG00000115866.10	DARS	2	6.89138e+07	4.14572e+07	4.73857e+07	3.9223e+07	3.66906e+07	4.003e+07	Met-loss [N-Term]
Homo sapiens	FALSE	High	Master Protein	P50395	Rab GDP dissociation inhibitor beta OS=Homo sapiens OX=9606 GN=GDI2 PE=1 SV=2	0	118.641	48	20	62	12	445	50.6	6.47	179.71	20	Pf00996	2665	ENSG00000057608.16	GDI2	10	4.18603e+07	2.68939e+07	3.06996e+07	2.43791e+07	2.28256e+07	2.5442e+07	#N/A
Homo sapiens	FALSE	High	Master Protein	P36776	Lon protease homolog, mitochondrial OS=Homo sapiens OX=9606 GN=LONP1 PE=1 SV=2	0	118.153	19	15	80	15	959	106.4	6.39	231.61	15	Pf00004, Pf00910, Pf01695, Pf02190, Pf05362, Pf05496, Pf07724, Pf07728, Pf08298, Pf13173, Pf13191, Pf13207, Pf13401, Pf13541	9361	ENSG00000196365.11	LONP1	19	6.8262e+07	4.39131e+07	5.16225e+07	4.23159e+07	3.93193e+07	4.24212e+07	#N/A
Mus musculus	FALSE	High	Master Protein	Q71LX4	Talin-2 OS=Mus musculus OX=10090 GN=Tln2 PE=1 SV=3	0	118.126	13	27	51	1	2375	253.5	5.8	144.12	27	Pf00373, Pf01608, Pf02174, Pf08913, Pf09141, Pf09379	70549	#N/A	Tln2	9	227710	146464	145275	140595	118954	142418	Met-loss [N-Term]
Homo sapiens	FALSE	High	Master Protein	Q14194	Dihydropyrimidinase-related protein 1 OS=Homo sapiens OX=9606 GN=CRMP1 PE=1 SV=1	0	118.06	41	18	62	1	572	62.1	7.03	179.06	18	Pf01979, Pf07969, Pf13147, Pf13594	1400	ENSG00000072832.14	CRMP1	4	1776506	1.19695e+06	1.0315e+06	1.01127e+06	981215	1.20476e+06	#N/A
Homo sapiens	FALSE	High	Master Protein	P22695	Cytochrome b-c1 complex subunit 2, mitochondrial OS=Homo sapiens OX=9606 GN=UQCRC2 PE=1 SV=3	0	117.973	42	15	67	15	453	48.4	8.63	208.66	15	Pf00675, Pf05193	7385	ENSG00000140740.10; ENSG00000284493.1	UQCRC2	16; CHR_HG926_PATCH	7.87622e+07	5.10261e+07	5.47226e+07	4.72985e+07	4.34856e+07	4.94472e+07	#N/A
Homo sapiens	FALSE	High	Master Protein	Q8N3C0	Activating signal cointegrator 1 complex subunit 3 OS=Homo sapiens OX=9606 GN=ASCC3 PE=1 SV=3	0	117.95	17	33	49	19	2202	251.3	7.09	134.94	33	Pf00270, Pf00271, Pf02889, Pf13401	10973	ENSG00000112249.13	ASCC3	6	1.38191e+07	9.16051e+06	1.08037e+07	9.00177e+06	8.26722e+06	9.54838e+06	#N/A
Homo sapiens	FALSE	High	Master Protein	O75717	WD repeat and HMG-box DNA-binding protein 1 OS=Homo sapiens OX=9606 GN=WDHD1 PE=1 SV=1	0	117.871	22	23	56	23	1129	125.9	5.62	160.48	23	Pf00400, Pf00505, Pf08662	11169	ENSG00000198554.11	WDHD1	14	2.18418e+07	1.45573e+07	1.64172e+07	1.3224e+07	1.20786e+07	1.37959e+07	#N/A
Homo sapiens	FALSE	High	Master Protein	Q1KMD3	Heterogeneous nuclear ribonucleoprotein U-like protein 2 OS=Homo sapiens OX=9606 GN=HNRNPUL2 PE=1 SV=1	0	117.592	29	21	62	21	747	85.1	4.91	155.77	21	Pf00622, Pf02037, Pf08433, Pf13671	221092	ENSG00000214753.2	HNRNPUL2	11	5.91111e+07	3.89617e+07	4.58271e+07	3.63809e+07	3.36209e+07	3.80445e+07	#N/A
Homo sapiens	FALSE	High	Master Protein	Q9NQT8	Kinesin-like protein KIF13B OS=Homo sapiens OX=9606 GN=KIF13B PE=1 SV=2	0	117.36	18	30	48	27	1826	202.7	5.88	132.52	30	Pf00225, Pf00498, Pf01302, Pf12423, Pf12473	23303	ENSG00000197892.12	KIF13B	8	2.97205e+07	1.8384e+07	2.08255e+07	1.57153e+07	1.43975e+07	1.57498e+07	#N/A
Homo sapiens	FALSE	High	Master Protein	O75934	Pre-mRNA-splicing factor SPF27 OS=Homo sapiens OX=9606 GN=BCAS2 PE=1 SV=1	0	117.158	65	13	62	13	225	26.1	5.66	148.46	13	Pf05700	10286	ENSG00000116752.5	BCAS2	1	2.50275e+07	1.61918e+07	1.73544e+07	1.49121e+07	1.37528e+07	1.6137e+07	#N/A
Homo sapiens	FALSE	High	Master Protein	P11310	Medium-chain specific acyl-CoA dehydrogenase, mitochondrial OS=Homo sapiens OX=9606 GN=ACADM PE=1 SV=1	0	117.131	40	15	74	15	421	46.6	8.37	178.42	15	Pf00441, Pf02770, Pf02771, Pf08028, Pf11794	34	ENSG00000117054.13	ACADM	1	3.98954e+07	2.51476e+07	2.81987e+07	2.42614e+07	2.20576e+07	2.49662e+07	#N/A
Mus musculus	FALSE	High	Master Protein	P42932	T-complex protein 1 subunit theta OS=Mus musculus OX=10090 GN=Cct8 PE=1 SV=3	0	116.845	23	14	99	2	548	59.5	5.62	276.72	14	Pf00118	12469	ENSMUSG00000025613.13	Cct8	16	3.6699e+07	2.13243e+07	2.47195e+07	1.89416e+07	1.73601e+07	1.90141e+07	#N/A
Homo sapiens	FALSE	High	Master Protein	Q14103-4	Isoform 4 of Heterogeneous nuclear ribonucleoprotein D0 OS=Homo sapiens OX=9606 GN=HNRNPD	0	116.693	46	16	74	1	287	30.7	8.41	214.93	16	Pf00076, Pf13893, Pf14259	3184	#N/A	HNRNPD	4	171423	164855	171916	162245	148068	165518	#N/A
Homo sapiens	FALSE	High	Master Protein	Q06210	Glutamine--fructose-6-phosphate aminotransferase [isomerizing] 1 OS=Homo sapiens OX=9606 GN=GFPT1 PE=1 SV=3	0	116.424	33	22	66	22	699	78.8	7.11	172.6	22	Pf00310, Pf01380, Pf13230, Pf13522, Pf13537, Pf13580	2673	ENSG00000198380.12	GFPT1	2	4.29236e+07	2.76589e+07	2.80499e+07	2.73593e+07	2.49866e+07	2.76992e+07	#N/A
Homo sapiens	FALSE	High	Master Protein	P15531	Nucleoside diphosphate kinase A OS=Homo sapiens OX=9606 GN=NME1 PE=1 SV=1	0	116.362	86	11	90	9	152	17.1	6.19	213.34	11	Pf00334	4830	ENSG00000239672.7	NME1	17	1.34996e+08	8.12321e+07	9.27172e+07	6.99286e+07	6.78436e+07	7.44888e+07	#N/A
Homo sapiens	FALSE	High	Master Protein	O75179	Ankyrin repeat domain-containing protein 17 OS=Homo sapiens OX=9606 GN=ANKRD17 PE=1 SV=3	0	116.131	13	27	42	21	2603	274.1	6.52	127.56	27	Pf00013, Pf00023, Pf05109, Pf07223, Pf12796, Pf13014, Pf13606, Pf13637, Pf13857	26057	ENSG00000132466.18	ANKRD17	4	1.1056e+07	7.789e+06	8.4482e+06	6.84077e+06	6.07666e+06	7.03558e+06	#N/A
Homo sapiens	FALSE	High	Master Protein	Q5T2W1	Na(+)/H(+) exchange regulatory cofactor NHE-RF3 OS=Homo sapiens OX=9606 GN=PDZK1 PE=1 SV=2	0	115.83	40	17	54	17	519	57.1	5.55	171.92	17	Pf00231, Pf00595, Pf13180	5174	ENSG00000174827.13	PDZK1	1	7.49301e+07	4.63894e+07	5.42146e+07	4.19418e+07	3.82289e+07	4.24091e+07	#N/A
Homo sapiens	FALSE	High	Master Protein	O75376	Nuclear receptor corepressor 1 OS=Homo sapiens OX=9606 GN=NCOR1 PE=1 SV=2	0	115.809	13	30	51	29	2440	270	7.11	141.04	30	Pf00249, Pf13921	9611	ENSG00000141027.20	NCOR1	17	2.72342e+07	1.63775e+07	1.90827e+07	1.55682e+07	1.48486e+07	1.65089e+07	#N/A
Homo sapiens	FALSE	High	Master Protein	Q13464	Rho-associated protein kinase 1 OS=Homo sapiens OX=9606 GN=ROCK1 PE=1 SV=1	0	115.742	21	30	55	27	1354	158.1	5.9	142.66	30	Pf00069, Pf00130, Pf00169, Pf00433, Pf01576, Pf02463, Pf03962, Pf04111, Pf04156, Pf05557, Pf05622, Pf06160, Pf07714, Pf07888, Pf08912, Pf09726, Pf09789, Pf10174, Pf12128, Pf12795, Pf14531, Pf14915, Pf15619	6093	ENSG00000067900.7	ROCK1	18	2.55772e+07	1.40074e+07	1.6599e+07	1.37487e+07	1.26757e+07	1.53871e+07	#N/A
Homo sapiens	FALSE	High	Master Protein	O75116	Rho-associated protein kinase 2 OS=Homo sapiens OX=9606 GN=ROCK2 PE=1 SV=4	0	115.585	19	28	55	25	1388	160.8	6.02	157.99	28	Pf00069, Pf00130, Pf01576, Pf01636, Pf02185, Pf02463, Pf04111, Pf04156, Pf05557, Pf05622, Pf05667, Pf06160, Pf07714, Pf07888, Pf08912, Pf09726, Pf09731, Pf11559, Pf12128, Pf12718, Pf12795, Pf13166, Pf14531, Pf14915	9475	ENSG00000134318.13	ROCK2	2	5.28545e+07	2.99113e+07	3.26631e+07	2.44234e+07	2.32998e+07	2.6124e+07	#N/A
Homo sapiens	FALSE	High	Master Protein	Q9Y4I1	Unconventional myosin-Va OS=Homo sapiens OX=9606 GN=MYO5A PE=1 SV=2	0	115.58	16	30	50	25	1855	215.3	8.48	128.14	30	Pf00063, Pf00612, Pf00769, Pf01442, Pf01576, Pf01843, Pf02463, Pf04111, Pf04156, Pf05262, Pf05557, Pf06160, Pf07888, Pf07926, Pf09726, Pf09731, Pf10174, Pf12128, Pf12718, Pf13851, Pf14992, Pf15035, Pf15070	4644	ENSG00000197535.14	MYO5A	15	3.16464e+07	1.88141e+07	2.13293e+07	1.84167e+07	1.74099e+07	1.91765e+07	#N/A
Homo sapiens	FALSE	High	Master Protein	Q16851	UTP--glucose-1-phosphate uridylyltransferase OS=Homo sapiens OX=9606 GN=UGP2 PE=1 SV=5	0	115.512	40	19	44	19	508	56.9	8.15	131.37	19	Pf01704	7360	ENSG00000169764.15	UGP2	2	2.9352e+07	1.9217e+07	2.20904e+07	1.72999e+07	1.65404e+07	1.82839e+07	#N/A
Homo sapiens	FALSE	High	Master Protein	A3KMH1	von Willebrand factor A domain-containing protein 8 OS=Homo sapiens OX=9606 GN=VWA8 PE=1 SV=2	0	115.506	17	29	54	29	1905	214.7	7.4	140.02	29	Pf00092, Pf07728, Pf13191, Pf13519	23078	ENSG00000102763.17	VWA8	13	2.1895e+07	1.35321e+07	1.53569e+07	1.29563e+07	1.16731e+07	1.33104e+07	#N/A
Homo sapiens	FALSE	High	Master Protein	Q7Z5L9	Interferon regulatory factor 2-binding protein 2 OS=Homo sapiens OX=9606 GN=IRF2BP2 PE=1 SV=2	0	115.477	35	12	53	9	587	61	8.69	147.67	12	Pf11261	359948	ENSG00000168264.10	IRF2BP2	1	1.19332e+07	7.45457e+06	8.61137e+06	6.978e+06	6.24401e+06	7.10441e+06	#N/A
Homo sapiens	FALSE	High	Master Protein	P08183	ATP-dependent translocase ABCB1 OS=Homo sapiens OX=9606 GN=ABCB1 PE=1 SV=3	0	115.389	18	25	63	18	1280	141.4	9	155.96	25	Pf00005, Pf00664, Pf09818, Pf13558	5243	ENSG00000085563.14	ABCB1	7	4.46911e+07	2.72433e+07	3.39145e+07	2.91762e+07	2.68124e+07	3.0626e+07	#N/A
Homo sapiens	FALSE	High	Master Protein	Q8WWQ0	PH-interacting protein OS=Homo sapiens OX=9606 GN=PHIP PE=1 SV=2	0	115.06	18	28	55	26	1821	206.6	8.85	144.31	28	Pf00400, Pf00439	55023	ENSG00000146247.13	PHIP	6	1.60211e+07	1.07252e+07	11831465	1.01961e+07	9.21603e+06	1.10384e+07	#N/A
Homo sapiens	FALSE	High	Master Protein	P61160	Actin-related protein 2 OS=Homo sapiens OX=9606 GN=ACTR2 PE=1 SV=1	0	115.031	30	12	58	12	394	44.7	6.74	177.75	12	Pf00022	10097	ENSG00000138071.13	ACTR2	2	3.31507e+07	2.01002e+07	2.21168e+07	1.76816e+07	1.67107e+07	1.90528e+07	#N/A
Homo sapiens	FALSE	High	Master Protein	P78406	mRNA export factor OS=Homo sapiens OX=9606 GN=RAE1 PE=1 SV=1	0	114.992	50	13	58	13	368	40.9	7.83	181.58	13	Pf00400	8480	ENSG00000101146.12	RAE1	20	5.53141e+07	3.37313e+07	3.87534e+07	3.11227e+07	2.97274e+07	3.4105e+07	#N/A
Homo sapiens	FALSE	High	Master Protein	Q6PKG0	La-related protein 1 OS=Homo sapiens OX=9606 GN=LARP1 PE=1 SV=2	0	114.958	28	26	56	22	1096	123.4	8.82	139.8	26	Pf05383	23367	#N/A	LARP1	5	2.57797e+07	1.66804e+07	1.73788e+07	1.3914e+07	1.26579e+07	1.4929e+07	#N/A
Homo sapiens	FALSE	High	Master Protein	P16152	Carbonyl reductase [NADPH] 1 OS=Homo sapiens OX=9606 GN=CBR1 PE=1 SV=3	0	114.935	61	14	70	12	277	30.4	8.32	197.6	14	Pf00106, Pf01370, Pf08659, Pf13561	873; 54093	ENSG00000159228.12	CBR1; SETD4	21	1.13044e+08	6.16937e+07	6.86186e+07	5.72782e+07	5.41175e+07	6.01564e+07	Met-loss+Acetyl [N-Term]
Mus musculus	FALSE	High	Master Protein	P26043	Radixin OS=Mus musculus OX=10090 GN=Rdx PE=1 SV=3	0	114.922	24	21	82	9	583	68.5	6.2	218.33	21	Pf00373, Pf00769, Pf09379, Pf09380	19684	ENSMUSG00000032050.17	Rdx	9	4.92171e+07	2.61039e+07	2.96232e+07	2.7154e+07	2.55069e+07	2.94729e+07	#N/A
Homo sapiens	FALSE	High	Master Protein	P34931	Heat shock 70 kDa protein 1-like OS=Homo sapiens OX=9606 GN=HSPA1L PE=1 SV=2	0	114.892	34	19	149	2	641	70.3	6.02	376.96	19	Pf00012, Pf06723	3305	ENSG00000234258.6; ENSG00000204390.9	HSPA1L	6; CHR_HSCHR6_MHC_DBB_CTG1	9735.87	6909.4	10036.6	9082.84	10674.4	13542.1	#N/A
Homo sapiens	FALSE	High	Master Protein	Q9Y618	Nuclear receptor corepressor 2 OS=Homo sapiens OX=9606 GN=NCOR2 PE=1 SV=3	0	114.711	13	26	51	25	2514	273.5	7.59	130.22	26	#N/A	#N/A	#N/A	#N/A	#N/A	1.79192e+07	1.09286e+07	1.20059e+07	9.49224e+06	9.14504e+06	1.03104e+07	#N/A
Mus musculus	FALSE	High	Master Protein	Q61316	Heat shock 70 kDa protein 4 OS=Mus musculus OX=10090 GN=Hspa4 PE=1 SV=1	0	114.485	18	18	84	1	841	94.1	5.24	209.29	18	Pf00012, Pf06723	15525	#N/A	Hspa4	11	340504	166077	185888	164837	138182	182936	#N/A
Homo sapiens	FALSE	High	Master Protein	Q07157	Tight junction protein ZO-1 OS=Homo sapiens OX=9606 GN=TJP1 PE=1 SV=3	0	114.316	17	23	44	2	1748	195.3	6.7	118.47	23	Pf00018, Pf00595, Pf00625, Pf00791, Pf07653, Pf13180	7082	ENSG00000104067.16	TJP1	15	2.67053e+06	1.64953e+06	1.78521e+06	1.68707e+06	1.50307e+06	1.82505e+06	#N/A
Homo sapiens	FALSE	High	Master Protein	P54920	Alpha-soluble NSF attachment protein OS=Homo sapiens OX=9606 GN=NAPA PE=1 SV=3	0	114.208	53	14	53	13	295	33.2	5.36	146.04	14	Pf14938	8775	ENSG00000105402.7	NAPA	19	3.67468e+07	2.27706e+07	2.69973e+07	2.12876e+07	1.88632e+07	2.14651e+07	#N/A
Homo sapiens	FALSE	High	Master Protein	P21283	V-type proton ATPase subunit C 1 OS=Homo sapiens OX=9606 GN=ATP6V1C1 PE=1 SV=4	0	113.877	44	20	88	20	382	43.9	7.46	230.02	20	Pf03223	528	ENSG00000155097.11	ATP6V1C1	8	5.53645e+07	3.42644e+07	3.85067e+07	3.09359e+07	2.91131e+07	3.29856e+07	#N/A
Mus musculus	FALSE	High	Master Protein	Q6PIC6	Sodium/potassium-transporting ATPase subunit alpha-3 OS=Mus musculus OX=10090 GN=Atp1a3 PE=1 SV=1	0	113.843	17	21	54	3	1013	111.6	5.41	155.53	21	Pf00122, Pf00689, Pf00690, Pf00702, Pf08282, Pf12710, Pf13246	232975	ENSMUSG00000040907.15	Atp1a3	7	1.47823e+06	972057	968324	835834	753688	923881	#N/A
Homo sapiens	FALSE	High	Master Protein	Q15459	Splicing factor 3A subunit 1 OS=Homo sapiens OX=9606 GN=SF3A1 PE=1 SV=1	0	113.82	25	17	64	17	793	88.8	5.22	177.11	17	Pf00240, Pf01805, Pf12230, Pf14560	10291	ENSG00000099995.18	SF3A1	22	3.51115e+07	2.33666e+07	2.50584e+07	2.13992e+07	2.00422e+07	2.22638e+07	#N/A
Homo sapiens	FALSE	High	Master Protein	P62191	26S proteasome regulatory subunit 4 OS=Homo sapiens OX=9606 GN=PSMC1 PE=1 SV=1	0	113.751	49	17	78	16	440	49.2	6.21	214.34	17	Pf00004, Pf00910, Pf01078, Pf05496, Pf05673, Pf05729, Pf07724, Pf07726, Pf07728, Pf13191, Pf13401	5700	ENSG00000100764.13	PSMC1	14	1.22177e+08	6.63551e+07	7.81797e+07	6.40701e+07	6.16785e+07	7.04966e+07	#N/A
Homo sapiens	FALSE	High	Master Protein	Q96PK6	RNA-binding protein 14 OS=Homo sapiens OX=9606 GN=RBM14 PE=1 SV=2	0	113.458	33	20	75	20	669	69.4	9.67	183.86	20	Pf00076, Pf13893, Pf14259	10432; 100526737	ENSG00000239306.4	RBM14; RBM14-RBM4	11	3.17328e+07	2.27337e+07	2.37081e+07	1.87774e+07	1.75218e+07	2.00127e+07	#N/A
Homo sapiens	FALSE	High	Master Protein	O43747	AP-1 complex subunit gamma-1 OS=Homo sapiens OX=9606 GN=AP1G1 PE=1 SV=5	0	113.389	20	14	50	14	822	91.3	6.8	128.43	14	Pf01602, Pf02883	164	ENSG00000166747.12	AP1G1	16	3.40442e+07	2.0155e+07	2.45163e+07	1.99093e+07	1.8019e+07	2.05502e+07	#N/A
Homo sapiens	FALSE	High	Master Protein	Q12959	Disks large homolog 1 OS=Homo sapiens OX=9606 GN=DLG1 PE=1 SV=2	0	113.369	34	21	41	15	904	100.4	5.76	119.89	21	Pf00018, Pf00595, Pf00625, Pf07653, Pf09058, Pf10600, Pf10608, Pf13180	1739	ENSG00000075711.20	DLG1	3	1.35542e+07	8.48052e+06	9.29725e+06	7.85708e+06	7.33894e+06	8.49258e+06	#N/A
Homo sapiens	FALSE	High	Master Protein	P27816-4	Isoform 4 of Microtubule-associated protein 4 OS=Homo sapiens OX=9606 GN=MAP4	0	113.248	27	20	72	1	872	91.1	9.42	186.79	20	Pf00418	4134	#N/A	MAP4	3	53108	33007.8	32637.8	30208.6	26615.1	37304.9	#N/A
Homo sapiens	FALSE	High	Master Protein	P11137-4	Isoform 4 of Microtubule-associated protein 2 OS=Homo sapiens OX=9606 GN=MAP2	0	113.202	40	20	93	5	559	58.9	9.72	244.19	20	Pf00418	4133	ENSG00000078018.19	MAP2	2	1.6853e+07	1.31629e+07	1.34958e+07	1.50633e+07	1.42831e+07	1.52952e+07	#N/A
Contaminant library	FALSE	High	Master Protein	P15497	SWISS-PROT:P15497 (Bos taurus) Apolipoprotein A-I precursor	0	113.162	51	17	54	17	265	30.3	5.97	173.1	17	Pf01442	281631	ENSBTAG00000002258.2	APOA1	15	8.10789e+07	4.05564e+07	4.56499e+07	4.02529e+07	4.02604e+07	4.33534e+07	#N/A
Homo sapiens	FALSE	High	Master Protein	P30153	Serine/threonine-protein phosphatase 2A 65 kDa regulatory subunit A alpha isoform OS=Homo sapiens OX=9606 GN=PPP2R1A PE=1 SV=4	0	113.155	31	14	81	12	589	65.3	5.11	203.69	14	Pf02985, Pf13513, Pf13646	5518	ENSG00000105568.17	PPP2R1A	19	5.06039e+07	3.46893e+07	3.17344e+07	2.91077e+07	2.57649e+07	3.25285e+07	#N/A
Homo sapiens	FALSE	High	Master Protein	O60264	SWI/SNF-related matrix-associated actin-dependent regulator of chromatin subfamily A member 5 OS=Homo sapiens OX=9606 GN=SMARCA5 PE=1 SV=1	0	113.152	24	25	57	14	1052	121.8	8.09	161.15	25	Pf00176, Pf00270, Pf00271, Pf04851, Pf09110, Pf09111, Pf11496	8467	ENSG00000153147.5	SMARCA5	4	4.40844e+07	2.89399e+07	3.21399e+07	2.56626e+07	2.40926e+07	2.72118e+07	#N/A
Mus musculus	FALSE	High	Master Protein	O88844	Isocitrate dehydrogenase [NADP] cytoplasmic OS=Mus musculus OX=10090 GN=Idh1 PE=1 SV=2	0	113.045	32	15	119	1	414	46.6	7.17	280.06	15	Pf00180, Pf01960	15926	ENSMUSG00000025950.16	Idh1	1	2.35756e+06	1.0517e+06	1.2565e+06	1.07955e+06	932829	1.19017e+06	#N/A
Homo sapiens	FALSE	High	Master Protein	Q9UDT6	CAP-Gly domain-containing linker protein 2 OS=Homo sapiens OX=9606 GN=CLIP2 PE=1 SV=1	0	112.967	24	22	46	19	1046	115.8	6.73	146.77	22	Pf01302, Pf01576, Pf02463, Pf04111, Pf05557, Pf08317, Pf10174, Pf12128, Pf15070	7461	ENSG00000106665.15	CLIP2	7	1.51356e+07	9.02655e+06	1.01631e+07	8.71226e+06	8.22729e+06	9.26519e+06	#N/A
Homo sapiens	FALSE	High	Master Protein	O75351	Vacuolar protein sorting-associated protein 4B OS=Homo sapiens OX=9606 GN=VPS4B PE=1 SV=2	0	112.903	46	19	62	14	444	49.3	7.23	174.32	19	Pf00004, Pf00910, Pf01078, Pf01695, Pf04212, Pf04389, Pf06068, Pf07724, Pf07728, Pf09336, Pf13173, Pf13207, Pf13401	9525	ENSG00000119541.9	VPS4B	18	5.5003e+07	3.246e+07	3.61026e+07	3.19049e+07	2.99129e+07	3.34821e+07	Met-loss+Acetyl [N-Term]
Homo sapiens	FALSE	High	Master Protein	O00462	Beta-mannosidase OS=Homo sapiens OX=9606 GN=MANBA PE=1 SV=3	0	112.892	23	19	41	18	879	100.8	5.52	116.74	19	Pf02836, Pf02837	4126	ENSG00000109323.8	MANBA	4	2.72625e+07	1.68039e+07	1.97715e+07	1.68318e+07	1.53257e+07	1.78671e+07	#N/A
Homo sapiens	FALSE	High	Master Protein	Q9HAV4	Exportin-5 OS=Homo sapiens OX=9606 GN=XPO5 PE=1 SV=1	0	112.885	16	17	63	17	1204	136.2	5.8	141.06	17	Pf08389	57510	ENSG00000124571.17	XPO5	6	3.19312e+07	2.22196e+07	2.35339e+07	2.00861e+07	1.79372e+07	2.11011e+07	#N/A
Homo sapiens	FALSE	High	Master Protein	Q6SZW1	NAD(+) hydrolase SARM1 OS=Homo sapiens OX=9606 GN=SARM1 PE=1 SV=1	0	112.619	35	20	47	8	724	79.3	6.55	140.86	20	Pf00536, Pf07647, Pf13676	23098	ENSG00000004139.13	SARM1	17	4.26784e+06	2.71884e+06	2.971e+06	2.3978e+06	2.23282e+06	2.59771e+06	#N/A
Homo sapiens	FALSE	High	Master Protein	Q9P258	Protein RCC2 OS=Homo sapiens OX=9606 GN=RCC2 PE=1 SV=2	0	112.49	49	21	56	21	522	56	8.78	181.13	21	Pf00415, Pf13540	55920	ENSG00000281540.2; ENSG00000179051.13	RCC2	1; CHR_HG2095_PATCH	9.47248e+07	5.96126e+07	6.81659e+07	5.49954e+07	4.70891e+07	6.07399e+07	#N/A
Homo sapiens	FALSE	High	Master Protein	Q8N1F7	Nuclear pore complex protein Nup93 OS=Homo sapiens OX=9606 GN=NUP93 PE=1 SV=2	0	112.413	28	23	65	23	819	93.4	5.72	175.92	23	Pf04097	9688	ENSG00000102900.12	NUP93	16	8.14565e+07	5.22227e+07	5.89348e+07	4.93119e+07	4.46527e+07	5.19645e+07	#N/A
Mus musculus	FALSE	High	Master Protein	P09103	Protein disulfide-isomerase OS=Mus musculus OX=10090 GN=P4hb PE=1 SV=2	0	112.314	33	20	148	1	509	57	4.88	355.89	20	Pf00085, Pf01216, Pf13098, Pf13848, Pf13899, Pf13905	18453	ENSMUSG00000025130.11	P4hb	11	#N/A	#N/A	#N/A	#N/A	#N/A	#N/A	#N/A
Homo sapiens	FALSE	High	Master Protein	P48444	Coatomer subunit delta OS=Homo sapiens OX=9606 GN=ARCN1 PE=1 SV=1	0	112.302	37	19	65	19	511	57.2	6.21	188.16	19	Pf00928	372	ENSG00000095139.13	ARCN1	11	4.09079e+07	2.38541e+07	2.77098e+07	2.40512e+07	2.2579e+07	2.50552e+07	#N/A
Homo sapiens	FALSE	High	Master Protein	Q9UKX7	Nuclear pore complex protein Nup50 OS=Homo sapiens OX=9606 GN=NUP50 PE=1 SV=2	0	112.278	42	15	46	13	468	50.1	7.06	143.15	15	Pf00638, Pf08911	10762	ENSG00000093000.18	NUP50	22	4.34991e+07	3.04136e+07	2.87969e+07	2.06663e+07	1.96437e+07	2.28981e+07	#N/A
Homo sapiens	FALSE	High	Master Protein	P30740	Leukocyte elastase inhibitor OS=Homo sapiens OX=9606 GN=SERPINB1 PE=1 SV=1	0	112.208	35	14	62	14	379	42.7	6.28	179.4	14	Pf00079	1992	ENSG00000021355.12	SERPINB1	6	6.44389e+07	3.3821e+07	3.78185e+07	3.19674e+07	3.02521e+07	3.39546e+07	#N/A
Contaminant library	FALSE	High	Master Protein	H-INV:HIT000292931	Tax_Id=9606 Gene_Symbol=- Similar to Keratin, type II cytoskeletal 8	0	112.184	39	16	83	1	443	49.4	5.2	228.15	16	#N/A	#N/A	#N/A	#N/A	#N/A	155956	58767.2	131611	95105.1	100137	87293.4	#N/A
Homo sapiens	FALSE	High	Master Protein	Q13796	Protein Shroom2 OS=Homo sapiens OX=9606 GN=SHROOM2 PE=1 SV=1	0	112.009	21	26	44	26	1616	176.3	7.09	111.81	26	Pf00595, Pf08687, Pf08688	357	ENSG00000146950.12	SHROOM2	X	1.91069e+07	1.1133e+07	1.30894e+07	1.06358e+07	9.86881e+06	1.15664e+07	#N/A
Homo sapiens	FALSE	High	Master Protein	P80404	4-aminobutyrate aminotransferase, mitochondrial OS=Homo sapiens OX=9606 GN=ABAT PE=1 SV=3	0	111.924	36	15	44	15	500	56.4	7.96	137.49	15	Pf00202, Pf13481	18	ENSG00000183044.11	ABAT	16	2.91837e+07	1.94059e+07	2.11576e+07	1.61207e+07	1.53194e+07	1.7137e+07	#N/A
Homo sapiens	FALSE	High	Master Protein	P16402	Histone H1.3 OS=Homo sapiens OX=9606 GN=H1-3 PE=1 SV=2	0	111.896	49	20	146	6	221	22.3	11.02	397.21	20	Pf00538	3007	ENSG00000124575.6	HIST1H1D	6	3.37261e+07	2.71124e+07	2.84081e+07	2.53741e+07	2.29248e+07	2.58213e+07	#N/A
Homo sapiens	FALSE	High	Master Protein	Q8WWI1-3	Isoform 3 of LIM domain only protein 7 OS=Homo sapiens OX=9606 GN=LMO7	0	111.895	22	23	44	23	1349	153.6	7.75	103.75	23	Pf00307, Pf00412, Pf00595, Pf13180	4008	ENSG00000136153.19	LMO7	13	1.557e+07	1.06473e+07	1.13035e+07	9.2198e+06	8.38077e+06	9.55588e+06	#N/A
Homo sapiens	FALSE	High	Master Protein	Q96A49	Synapse-associated protein 1 OS=Homo sapiens OX=9606 GN=SYAP1 PE=1 SV=1	0	111.741	33	12	38	10	352	39.9	4.53	152.24	12	Pf03909	94056	ENSG00000169895.5	SYAP1	X	3.28995e+07	1.76309e+07	1.83717e+07	1.63675e+07	1.65857e+07	1.73341e+07	#N/A
Homo sapiens	FALSE	High	Master Protein	Q6KC79	Nipped-B-like protein OS=Homo sapiens OX=9606 GN=NIPBL PE=1 SV=2	0	111.732	11	29	59	29	2804	315.9	7.91	138.31	29	Pf03154, Pf03344, Pf05110, Pf05793, Pf07420, Pf10243, Pf11489, Pf12765, Pf12830	25836	ENSG00000164190.17	NIPBL	5	2.16167e+07	1.18721e+07	1.41304e+07	1.14823e+07	1.10714e+07	1.21933e+07	#N/A
Contaminant library	FALSE	High	Master Protein	P00761 SWISS-PROT:P00761	Trypsin - Sus scrofa (Pig).	0	111.65	39	8	194	7	231	24.4	7.18	560.66	8	#N/A	#N/A	#N/A	#N/A	#N/A	2.36877e+08	2.42656e+08	3.35293e+08	2.4154e+08	2.23739e+08	3.28545e+08	#N/A
Homo sapiens	FALSE	High	Master Protein	Q9Y263	Phospholipase A-2-activating protein OS=Homo sapiens OX=9606 GN=PLAA PE=1 SV=2	0	111.611	28	18	45	18	795	87.1	6.37	132.84	18	Pf00400, Pf08324, Pf09070	9373	ENSG00000137055.14	PLAA	9	2.89277e+07	2.12426e+07	2.217e+07	1.91389e+07	1.71077e+07	1.98333e+07	#N/A
Homo sapiens	FALSE	High	Master Protein	P53041	Serine/threonine-protein phosphatase 5 OS=Homo sapiens OX=9606 GN=PPP5C PE=1 SV=1	0	111.373	33	19	72	19	499	56.8	6.28	190.39	19	Pf00149, Pf00515, Pf07719, Pf08321, Pf12895, Pf13371, Pf13414, Pf13424, Pf13432, Pf14559	5536	ENSG00000011485.14	PPP5C	19	3.7486e+07	2.37355e+07	2.65264e+07	2.20439e+07	2.05699e+07	2.23232e+07	#N/A
Homo sapiens	FALSE	High	Master Protein	P49748	Very long-chain specific acyl-CoA dehydrogenase, mitochondrial OS=Homo sapiens OX=9606 GN=ACADVL PE=1 SV=1	0	111.296	38	19	41	19	655	70.3	8.75	139.4	19	Pf00441, Pf02770, Pf02771, Pf08028	37	ENSG00000072778.19	ACADVL	17	4.05326e+07	2.57792e+07	3.07979e+07	2.53503e+07	2.36684e+07	2.60131e+07	#N/A
Homo sapiens	FALSE	High	Master Protein	Q13308	Inactive tyrosine-protein kinase 7 OS=Homo sapiens OX=9606 GN=PTK7 PE=1 SV=2	0	111.18	28	22	44	22	1070	118.3	7.09	133.15	22	Pf00047, Pf00069, Pf07679, Pf07714, Pf13895, Pf13927, Pf14575	5754	ENSG00000112655.15	PTK7	6	2.56745e+07	1.52481e+07	1.84493e+07	1.38529e+07	1.35164e+07	1.42236e+07	#N/A
Homo sapiens	FALSE	High	Master Protein	Q5VT25	Serine/threonine-protein kinase MRCK alpha OS=Homo sapiens OX=9606 GN=CDC42BPA PE=1 SV=1	0	111.141	16	25	48	8	1732	197.2	6.58	129.6	25	Pf00038, Pf00069, Pf00130, Pf00169, Pf00433, Pf00769, Pf00780, Pf01442, Pf01576, Pf02463, Pf03999, Pf04012, Pf04111, Pf04156, Pf05483, Pf05557, Pf05622, Pf05667, Pf05701, Pf05911, Pf06160, Pf06785, Pf07714, Pf07888, Pf08317, Pf08826, Pf09726, Pf09730, Pf09755, Pf10174, Pf10498, Pf12037, Pf12128, Pf12718, Pf12795, Pf13514, Pf13851, Pf13868, Pf14362, Pf14531, Pf14915, Pf15558, Pf15619	8476	ENSG00000143776.18	CDC42BPA	1	2.80748e+06	2.32121e+06	1.92692e+06	1.84708e+06	1.57137e+06	2.05885e+06	#N/A
Homo sapiens	FALSE	High	Master Protein	Q96M96	FYVE, RhoGEF and PH domain-containing protein 4 OS=Homo sapiens OX=9606 GN=FGD4 PE=1 SV=2	0	111.102	30	21	47	20	766	86.6	6.13	140.64	21	Pf00169, Pf00621, Pf01363	121512	ENSG00000139132.14	FGD4	12	3.25076e+07	1.73525e+07	2.06879e+07	1.77601e+07	1.71715e+07	2.00837e+07	#N/A
Mus musculus	FALSE	High	Master Protein	Q9WU78	Programmed cell death 6-interacting protein OS=Mus musculus OX=10090 GN=Pdcd6ip PE=1 SV=3	0	111.062	23	21	73	1	869	96	6.52	199.5	21	Pf03097, Pf08391, Pf13949	18571	ENSMUSG00000032504.15	Pdcd6ip	9	4.20366e+06	2.73769e+06	3.20346e+06	2.5818e+06	2.48536e+06	2.74364e+06	#N/A
Homo sapiens	FALSE	High	Master Protein	O94906	Pre-mRNA-processing factor 6 OS=Homo sapiens OX=9606 GN=PRPF6 PE=1 SV=1	0	110.995	28	25	68	25	941	106.9	8.25	178.49	25	Pf06424, Pf13414, Pf14559	24148	ENSG00000101161.7	PRPF6	20	5.53784e+07	3.55957e+07	4.05842e+07	3.37179e+07	3.14766e+07	3.59045e+07	#N/A
Homo sapiens	FALSE	High	Master Protein	P43490	Nicotinamide phosphoribosyltransferase OS=Homo sapiens OX=9606 GN=NAMPT PE=1 SV=1	0	110.916	52	20	77	9	491	55.5	7.15	215.03	20	Pf04095	10135	ENSG00000105835.11	NAMPT	7	2.81464e+07	1.80912e+07	2.09906e+07	1.69472e+07	1.59543e+07	1.75037e+07	#N/A
Homo sapiens	FALSE	High	Master Protein	Q9NRY4	Rho GTPase-activating protein 35 OS=Homo sapiens OX=9606 GN=ARHGAP35 PE=1 SV=3	0	110.9	23	29	52	29	1499	170.4	6.64	134.5	29	Pf00071, Pf00620, Pf02421	2909	ENSG00000160007.18	ARHGAP35	19	3.2974e+07	2.11728e+07	2.25512e+07	1.88683e+07	1.73831e+07	1.97593e+07	#N/A
Homo sapiens	FALSE	High	Master Protein	Q96JG6	Syndetin OS=Homo sapiens OX=9606 GN=VPS50 PE=1 SV=3	0	110.898	24	25	45	25	964	111.1	6.2	116.32	25	Pf10474, Pf10475	55610	ENSG00000004766.15	CCDC132; VPS50	7	2.8631e+07	1.75613e+07	1.97369e+07	1.63889e+07	1.56036e+07	1.73359e+07	#N/A
Homo sapiens	FALSE	High	Master Protein	Q9BPU6	Dihydropyrimidinase-related protein 5 OS=Homo sapiens OX=9606 GN=DPYSL5 PE=1 SV=1	0	110.876	35	17	41	17	564	61.4	7.2	130.2	17	Pf01979, Pf13147, Pf13594	56896	ENSG00000157851.16	DPYSL5	2	5.47102e+07	3.60908e+07	3.85845e+07	2.96889e+07	2.71125e+07	3.03286e+07	#N/A
Mus musculus	FALSE	High	Master Protein	P24369	Peptidyl-prolyl cis-trans isomerase B OS=Mus musculus OX=10090 GN=Ppib PE=1 SV=2	0	110.837	47	11	123	1	216	23.7	9.55	309.32	11	Pf00160	19035	ENSMUSG00000032383.7	Ppib	9	3.83909e+06	2.26914e+06	2.5256e+06	2.17542e+06	2.00075e+06	2.21419e+06	#N/A
Mus musculus	FALSE	High	Master Protein	Q8BFY9	Transportin-1 OS=Mus musculus OX=10090 GN=Tnpo1 PE=1 SV=2	0	110.728	26	19	58	1	898	102.3	4.98	163.19	19	Pf03810, Pf13513	238799	ENSMUSG00000009470.16	Tnpo1	13	109991	68029.2	77982.6	68489.3	69176.4	85355.6	#N/A
Homo sapiens	FALSE	High	Master Protein	Q13620-1	Isoform 2 of Cullin-4B OS=Homo sapiens OX=9606 GN=CUL4B	0	110.565	27	23	61	16	895	102.2	7.94	153.43	23	Pf00888, Pf10557	8450	ENSG00000158290.16	CUL4B	X	2.5789e+07	1.62337e+07	1.88807e+07	1.53604e+07	1.40827e+07	1.60353e+07	#N/A
Homo sapiens	FALSE	High	Master Protein	Q12965	Unconventional myosin-Ie OS=Homo sapiens OX=9606 GN=MYO1E PE=1 SV=2	0	110.556	20	22	50	19	1108	127	8.92	128.49	22	Pf00018, Pf00063, Pf06017, Pf07653, Pf14604	4643	ENSG00000157483.8	MYO1E	15	2.18197e+07	12951621	1.55519e+07	1.41863e+07	1.27781e+07	1.50465e+07	#N/A
Homo sapiens	FALSE	High	Master Protein	Q8NFP9	Neurobeachin OS=Homo sapiens OX=9606 GN=NBEA PE=1 SV=3	0	110.53	15	27	41	25	2946	327.6	6.18	115.69	27	Pf02138, Pf06469, Pf13385, Pf14844	26960	ENSG00000172915.18	NBEA	13	1.91468e+07	1.19079e+07	1.31957e+07	1.16e+07	1.01474e+07	1.27492e+07	#N/A
Mus musculus	FALSE	High	Master Protein	P68254	14-3-3 protein theta OS=Mus musculus OX=10090 GN=Ywhaq PE=1 SV=1	0	110.472	58	16	138	1	245	27.8	4.78	325.34	16	Pf00244	22630; 102634437; 214444	ENSMUSG00000076432.12	Ywhaq; LOC102634437; Gm11226; Ywhaq-ps3; Cdk5rap2	12; 4	706297	397695	408047	350793	372302	394445	#N/A
Homo sapiens	FALSE	High	Master Protein	Q8NC51-3	Isoform 3 of Plasminogen activator inhibitor 1 RNA-binding protein OS=Homo sapiens OX=9606 GN=SERBP1	0	110.382	35	16	87	16	393	43.1	8.44	266.61	16	Pf04774	26135	ENSG00000142864.14	SERBP1	1	7.05026e+07	5.20744e+07	5.42914e+07	4.52676e+07	4.35588e+07	4.78192e+07	Met-loss [N-Term]
Homo sapiens	FALSE	High	Master Protein	Q9C0C9	(E3-independent) E2 ubiquitin-conjugating enzyme OS=Homo sapiens OX=9606 GN=UBE2O PE=1 SV=3	0	110.358	18	20	45	20	1292	141.2	5.12	126.28	20	Pf00179	63893	ENSG00000175931.12	UBE2O	17	1.31313e+07	8.12872e+06	8.993e+06	7.69646e+06	6.92533e+06	8.14955e+06	#N/A
Homo sapiens	FALSE	High	Master Protein	P25205	DNA replication licensing factor MCM3 OS=Homo sapiens OX=9606 GN=MCM3 PE=1 SV=3	0	110.018	32	25	62	25	808	90.9	5.77	146.55	25	Pf00493, Pf01078, Pf07728, Pf14551	4172	ENSG00000112118.18	MCM3	6	1.41101e+08	8.50044e+07	1.01083e+08	7.63445e+07	7.19573e+07	8.0229e+07	#N/A
Homo sapiens	FALSE	High	Master Protein	P50570	Dynamin-2 OS=Homo sapiens OX=9606 GN=DNM2 PE=1 SV=2	0	109.927	32	24	57	11	870	98	7.44	138.24	24	Pf00169, Pf00350, Pf01031, Pf02212	1785	ENSG00000079805.16	DNM2	19	1.18683e+07	7.69903e+06	8.73739e+06	6.97511e+06	6.38239e+06	7.03909e+06	#N/A
Homo sapiens	FALSE	High	Master Protein	P47755	F-actin-capping protein subunit alpha-2 OS=Homo sapiens OX=9606 GN=CAPZA2 PE=1 SV=3	0	109.901	48	10	66	8	286	32.9	5.85	242.52	10	Pf01267	830	ENSG00000198898.13	CAPZA2	7	3.3817e+07	2.0622e+07	2.31587e+07	1.99402e+07	1.84682e+07	2.16675e+07	#N/A
Homo sapiens	FALSE	High	Master Protein	Q13011	Delta(3,5)-Delta(2,4)-dienoyl-CoA isomerase, mitochondrial OS=Homo sapiens OX=9606 GN=ECH1 PE=1 SV=2	0	109.768	43	11	57	11	328	35.8	8	170.84	11	Pf00378	1891	ENSG00000282853.1; ENSG00000104823.8	ECH1	19; CHR_HG26_PATCH	2.95691e+07	1.84441e+07	2.23867e+07	1.75971e+07	1.62758e+07	1.7963e+07	#N/A
Homo sapiens	FALSE	High	Master Protein	Q12830	Nucleosome-remodeling factor subunit BPTF OS=Homo sapiens OX=9606 GN=BPTF PE=1 SV=3	0	109.71	10	30	61	30	3046	338.1	6.54	160.41	30	Pf00439, Pf00628, Pf02791, Pf15612	2186	ENSG00000171634.16	BPTF	17	2.36594e+07	1.5091e+07	1.71481e+07	1.35083e+07	1.24175e+07	1.43749e+07	#N/A
Homo sapiens	FALSE	High	Master Protein	P51659	Peroxisomal multifunctional enzyme type 2 OS=Homo sapiens OX=9606 GN=HSD17B4 PE=1 SV=3	0	109.421	33	23	56	23	736	79.6	8.84	156.81	23	Pf00106, Pf01575, Pf02036, Pf08659, Pf13452, Pf13561, Pf14864	3295	ENSG00000133835.14	HSD17B4	5	4.68347e+07	2.93332e+07	3.39705e+07	2.91632e+07	2.63318e+07	2.99607e+07	#N/A
Homo sapiens	FALSE	High	Master Protein	B5ME19	Eukaryotic translation initiation factor 3 subunit C-like protein OS=Homo sapiens OX=9606 GN=EIF3CL PE=1 SV=1	0	109.407	23	20	77	20	914	105.4	5.64	212.19	20	Pf01399, Pf05470	728689	ENSG00000205609.12	EIF3CL	16	4.11256e+07	2.38758e+07	2.54382e+07	2.11935e+07	2.0099e+07	2.24905e+07	#N/A
Mus musculus	FALSE	High	Master Protein	P46735	Unconventional myosin-Ib OS=Mus musculus OX=10090 GN=Myo1b PE=1 SV=3	0	109.276	25	26	52	1	1107	128.5	9.26	137.01	26	Pf00063, Pf06017	17912	ENSMUSG00000018417.14	Myo1b	1	5.32503e+06	3.63319e+06	3.75767e+06	3.33531e+06	2.96985e+06	3.47384e+06	#N/A
Homo sapiens	FALSE	High	Master Protein	Q13310-3	Isoform 3 of Polyadenylate-binding protein 4 OS=Homo sapiens OX=9606 GN=PABPC4	0	109.236	38	19	66	13	660	72.3	9.35	185.16	19	Pf00076, Pf00658, Pf13893, Pf14259	8761	ENSG00000090621.13	PABPC4	1	5.57263e+07	3.36308e+07	3.78249e+07	2.78704e+07	2.55756e+07	2.86515e+07	#N/A
Homo sapiens	FALSE	High	Master Protein	Q05086	Ubiquitin-protein ligase E3A OS=Homo sapiens OX=9606 GN=UBE3A PE=1 SV=4	0	109.108	20	18	56	18	875	100.6	5.22	160.93	18	Pf00632	7337	ENSG00000114062.18	UBE3A	15	3.70523e+07	2.304e+07	2.64043e+07	2.14827e+07	1.98943e+07	2.27777e+07	#N/A
Homo sapiens	FALSE	High	Master Protein	Q6P3W7	SCY1-like protein 2 OS=Homo sapiens OX=9606 GN=SCYL2 PE=1 SV=1	0	108.957	22	19	54	19	929	103.6	8.22	147.87	19	Pf00069	55681	ENSG00000136021.18	SCYL2	12	2.87413e+07	1.77826e+07	2.02663e+07	1.73701e+07	1.63013e+07	1.82636e+07	#N/A
Homo sapiens	FALSE	High	Master Protein	O75146	Huntingtin-interacting protein 1-related protein OS=Homo sapiens OX=9606 GN=HIP1R PE=1 SV=2	0	108.897	21	20	42	13	1068	119.3	6.67	124.85	20	Pf01417, Pf01576, Pf01608, Pf02463, Pf04111, Pf05701, Pf07651, Pf09731, Pf12128	9026	ENSG00000130787.13	HIP1R	12	2.72714e+07	1.40972e+07	1.77138e+07	1.32037e+07	1.24712e+07	1.40113e+07	#N/A
Homo sapiens	FALSE	High	Master Protein	P15170-3	Isoform 3 of Eukaryotic peptide chain release factor GTP-binding subunit ERF3A OS=Homo sapiens OX=9606 GN=GSPT1	0	108.709	28	18	77	7	637	68.7	5.33	207.03	18	Pf00009, Pf03143, Pf03144, Pf07145	2935	ENSG00000103342.12	GSPT1	16	5.22574e+07	3.12655e+07	3.50093e+07	3.19174e+07	2.92824e+07	3.15736e+07	#N/A
Homo sapiens	FALSE	High	Master Protein	Q9UJ72	Annexin A10 OS=Homo sapiens OX=9606 GN=ANXA10 PE=1 SV=3	0	108.576	48	14	117	14	324	37.3	5.33	303.18	14	Pf00191	11199	ENSG00000109511.11	ANXA10	4	1.01422e+08	7.77065e+07	7.2833e+07	6.33061e+07	5.35579e+07	7.22364e+07	#N/A
Homo sapiens	FALSE	High	Master Protein	Q13867	Bleomycin hydrolase OS=Homo sapiens OX=9606 GN=BLMH PE=1 SV=1	0	108.544	31	13	73	13	455	52.5	6.27	198.12	13	Pf03051	642	ENSG00000108578.14	BLMH	17	5.2949e+07	3.23604e+07	3.66386e+07	2.98508e+07	2.74664e+07	3.18805e+07	#N/A
Homo sapiens	FALSE	High	Master Protein	Q92797	Symplekin OS=Homo sapiens OX=9606 GN=SYMPK PE=1 SV=2	0	108.487	15	19	55	19	1274	141.1	6.13	157.02	19	Pf11935, Pf12295	8189	ENSG00000125755.18	SYMPK	19	3.91731e+07	2.49402e+07	2.91409e+07	2.39424e+07	2.22509e+07	2.43492e+07	#N/A
Homo sapiens	FALSE	High	Master Protein	P32119	Peroxiredoxin-2 OS=Homo sapiens OX=9606 GN=PRDX2 PE=1 SV=5	0	108.269	74	15	99	14	198	21.9	5.97	293.37	15	Pf00578, Pf08534, Pf10417	7001	ENSG00000167815.11	PRDX2	19	1.21141e+08	8.0667e+07	8.61196e+07	6.61125e+07	6.21317e+07	7.46605e+07	#N/A
Homo sapiens	FALSE	High	Master Protein	Q6PGP7	Tetratricopeptide repeat protein 37 OS=Homo sapiens OX=9606 GN=TTC37 PE=1 SV=1	0	108.225	16	27	47	27	1564	175.4	7.53	112.45	27	Pf00515, Pf13414, Pf13424, Pf13429, Pf13432, Pf14559	9652	ENSG00000198677.10	TTC37	5	2.90975e+07	1.76888e+07	1.9192e+07	1.60926e+07	1.4912e+07	1.6795e+07	#N/A
Homo sapiens	FALSE	High	Master Protein	P78559	Microtubule-associated protein 1A OS=Homo sapiens OX=9606 GN=MAP1A PE=1 SV=6	0	108.016	12	31	47	31	2803	305.3	4.92	132.72	31	Pf12072, Pf12128	4130	ENSG00000166963.12	MAP1A	15	2.31305e+07	1.59635e+07	1.66127e+07	1.26586e+07	1.2049e+07	1.30382e+07	#N/A
Homo sapiens	FALSE	High	Master Protein	P10909	Clusterin OS=Homo sapiens OX=9606 GN=CLU PE=1 SV=1	0	107.822	35	14	89	14	449	52.5	6.27	244.07	14	Pf01093	1191	ENSG00000120885.21	CLU	8	7.22378e+07	4.37651e+07	4.7245e+07	3.94412e+07	3.67626e+07	4.31372e+07	#N/A
Homo sapiens	FALSE	High	Master Protein	O15027	Protein transport protein Sec16A OS=Homo sapiens OX=9606 GN=SEC16A PE=1 SV=4	0	107.757	15	28	51	28	2357	251.7	5.8	137.84	28	#N/A	#N/A	#N/A	#N/A	#N/A	3.69522e+07	2.41227e+07	2.67072e+07	2.11449e+07	1.96309e+07	2.18161e+07	#N/A
Mus musculus	FALSE	High	Master Protein	P80317	T-complex protein 1 subunit zeta OS=Mus musculus OX=10090 GN=Cct6a PE=1 SV=3	0	107.7	34	17	80	1	531	58	7.08	218.12	17	Pf00118, Pf05504	12466	#N/A	Cct6a	5	250840	172512	188033	188816	160235	166717	#N/A
Mus musculus	FALSE	High	Master Protein	P80314	T-complex protein 1 subunit beta OS=Mus musculus OX=10090 GN=Cct2 PE=1 SV=4	0	107.518	36	16	72	1	535	57.4	6.4	204.72	16	Pf00118	12461	ENSMUSG00000034024.8	Cct2	10	#N/A	#N/A	#N/A	#N/A	#N/A	#N/A	#N/A
Homo sapiens	FALSE	High	Master Protein	Q92609	TBC1 domain family member 5 OS=Homo sapiens OX=9606 GN=TBC1D5 PE=1 SV=1	0	107.485	31	19	44	19	795	88.9	6.54	131.76	19	Pf00566	9779	ENSG00000131374.14	TBC1D5	3	1.09263e+07	7.82536e+06	8.00247e+06	7.0377e+06	6.67359e+06	7.12817e+06	#N/A
Homo sapiens	FALSE	High	Master Protein	P52907	F-actin-capping protein subunit alpha-1 OS=Homo sapiens OX=9606 GN=CAPZA1 PE=1 SV=3	0	107.399	44	7	69	5	286	32.9	5.69	265.93	7	Pf01267	829	ENSG00000116489.12	CAPZA1	1	2.01096e+07	1.23957e+07	1.4453e+07	1.18215e+07	1.13686e+07	1.31477e+07	#N/A
Homo sapiens	FALSE	High	Master Protein	O15382	Branched-chain-amino-acid aminotransferase, mitochondrial OS=Homo sapiens OX=9606 GN=BCAT2 PE=1 SV=2	0	107.306	49	14	58	14	392	44.3	8.65	173.65	14	Pf01063	587	ENSG00000105552.14	BCAT2	19	8.45215e+07	5.7198e+07	6.13546e+07	5.07411e+07	4.76522e+07	5.34147e+07	#N/A
Homo sapiens	FALSE	High	Master Protein	Q8IX12	Cell division cycle and apoptosis regulator protein 1 OS=Homo sapiens OX=9606 GN=CCAR1 PE=1 SV=2	0	107.223	16	15	67	15	1150	132.7	5.76	144.15	15	Pf02037, Pf14443, Pf14444	55749	ENSG00000060339.13	CCAR1	10	3.37976e+07	2.20981e+07	2.59153e+07	2.18302e+07	1.96528e+07	2.18973e+07	#N/A
Homo sapiens	FALSE	High	Master Protein	Q14157	Ubiquitin-associated protein 2-like OS=Homo sapiens OX=9606 GN=UBAP2L PE=1 SV=2	0	107.034	25	16	50	16	1087	114.5	7.11	140.58	16	Pf00627, Pf12478, Pf14555	9898	ENSG00000143569.18	UBAP2L	1	3.99358e+07	2.61153e+07	2.85337e+07	2.22164e+07	2.14375e+07	2.33235e+07	#N/A
Homo sapiens	FALSE	High	Master Protein	Q92621	Nuclear pore complex protein Nup205 OS=Homo sapiens OX=9606 GN=NUP205 PE=1 SV=3	0	106.776	13	25	48	25	2012	227.8	6.19	126.14	25	Pf11894	23165	ENSG00000155561.14	NUP205	7	4.61878e+07	3.03476e+07	3.25747e+07	2.78339e+07	2.62365e+07	3.00706e+07	#N/A
Homo sapiens	FALSE	High	Master Protein	Q5H9R7	Serine/threonine-protein phosphatase 6 regulatory subunit 3 OS=Homo sapiens OX=9606 GN=PPP6R3 PE=1 SV=2	0	106.75	23	19	44	19	873	97.6	4.6	120.96	19	Pf04499	55291	ENSG00000110075.14	PPP6R3	11	3.11566e+07	1.93579e+07	2.12872e+07	2.07604e+07	1.90657e+07	2.202e+07	#N/A
Homo sapiens	FALSE	High	Master Protein	A0FGR8-6	Isoform 6 of Extended synaptotagmin-2 OS=Homo sapiens OX=9606 GN=ESYT2	0	106.551	24	19	44	19	942	104.6	9.33	128.81	19	Pf00168	57488	#N/A	ESYT2	7	2.68038e+07	1.73445e+07	1.87835e+07	1.69123e+07	1.56667e+07	1.73087e+07	#N/A
Homo sapiens	FALSE	High	Master Protein	Q9HC38-2	Isoform 2 of Glyoxalase domain-containing protein 4 OS=Homo sapiens OX=9606 GN=GLOD4	0	106.435	50	13	75	13	298	33.2	5.6	184.1	13	Pf00903, Pf12681	51031	ENSG00000167699.13	GLOD4	17	1.03834e+08	6.31035e+07	73858356	5.9519e+07	5.52484e+07	5.93009e+07	#N/A
Homo sapiens	FALSE	High	Master Protein	Q15020	Squamous cell carcinoma antigen recognized by T-cells 3 OS=Homo sapiens OX=9606 GN=SART3 PE=1 SV=1	0	106.189	28	23	56	13	963	109.9	5.57	126.28	23	Pf00076, Pf13893, Pf14259	9733	ENSG00000075856.11	SART3	12	1.55257e+07	9.93703e+06	1.02573e+07	9.08567e+06	7.67152e+06	8.42216e+06	#N/A
Homo sapiens	FALSE	High	Master Protein	P46060	Ran GTPase-activating protein 1 OS=Homo sapiens OX=9606 GN=RANGAP1 PE=1 SV=1	0	106.166	34	17	55	17	587	63.5	4.68	167.02	17	Pf07834, Pf13855	5905	ENSG00000100401.19	RANGAP1	22	4.12866e+07	2.55089e+07	2.6882e+07	2.33637e+07	2.12071e+07	2.39048e+07	#N/A
Homo sapiens	FALSE	High	Master Protein	Q07157-2	Isoform Short of Tight junction protein ZO-1 OS=Homo sapiens OX=9606 GN=TJP1	0	106.141	17	22	38	1	1668	186.9	6.79	106.83	22	Pf00018, Pf00595, Pf00625, Pf00791, Pf07653, Pf13180	7082	ENSG00000104067.16	TJP1	15	#N/A	#N/A	#N/A	#N/A	#N/A	#N/A	#N/A
Homo sapiens	FALSE	High	Master Protein	Q13283	Ras GTPase-activating protein-binding protein 1 OS=Homo sapiens OX=9606 GN=G3BP1 PE=1 SV=1	0	106.075	33	12	87	11	466	52.1	5.52	264.97	12	Pf00076, Pf02136, Pf13893, Pf14259	10146	ENSG00000145907.14	G3BP1	5	2.96338e+07	1.87278e+07	2.00155e+07	1.64576e+07	1.53963e+07	1.7869e+07	#N/A
Homo sapiens	FALSE	High	Master Protein	P21127-2	Isoform SV1 of Cyclin-dependent kinase 11B OS=Homo sapiens OX=9606 GN=CDK11B	0	105.928	28	22	43	22	782	91.2	5.5	121.43	22	#N/A	#N/A	#N/A	#N/A	#N/A	4.86025e+07	2.72788e+07	2.99664e+07	2.45498e+07	2.31577e+07	2.86306e+07	#N/A
Homo sapiens	FALSE	High	Master Protein	P35998	26S proteasome regulatory subunit 7 OS=Homo sapiens OX=9606 GN=PSMC2 PE=1 SV=3	0	105.789	38	16	59	16	433	48.6	5.95	156.94	16	Pf00004, Pf00158, Pf07724, Pf07726, Pf07728, Pf13191, Pf13401	5701	ENSG00000161057.11	PSMC2	7	7.51386e+07	5.26864e+07	6.1149e+07	4.64773e+07	4.38335e+07	4.6316e+07	Met-loss [N-Term]
Homo sapiens	FALSE	High	Master Protein	Q6P996	Pyridoxal-dependent decarboxylase domain-containing protein 1 OS=Homo sapiens OX=9606 GN=PDXDC1 PE=1 SV=2	0	105.787	30	16	45	8	788	86.7	5.38	131.23	16	Pf00282, Pf01212	23042; 102724985	ENSG00000275498.5; ENSG00000179889.18	PDXDC1; LOC102724985	16; CHR_HSCHR16_1_CTG1	6.59357e+06	3.52092e+06	3.86136e+06	3.47135e+06	3.19693e+06	3.84191e+06	#N/A
Homo sapiens	FALSE	High	Master Protein	P12004	Proliferating cell nuclear antigen OS=Homo sapiens OX=9606 GN=PCNA PE=1 SV=1	0	105.728	51	14	120	14	261	28.8	4.69	284.18	14	Pf00705, Pf02747	5111	ENSG00000132646.10	PCNA	20	2.86242e+08	1.85361e+08	1.93513e+08	1.59431e+08	1.46618e+08	1.63842e+08	#N/A
Homo sapiens	FALSE	High	Master Protein	O00429	Dynamin-1-like protein OS=Homo sapiens OX=9606 GN=DNM1L PE=1 SV=2	0	105.715	29	20	53	20	736	81.8	6.81	153	20	Pf00350, Pf01031, Pf02212	10059	ENSG00000087470.17	DNM1L	12	4.67232e+07	3.03697e+07	3.33291e+07	2.86801e+07	2.65747e+07	3.0239e+07	#N/A
Homo sapiens	FALSE	High	Master Protein	O43172	U4/U6 small nuclear ribonucleoprotein Prp4 OS=Homo sapiens OX=9606 GN=PRPF4 PE=1 SV=2	0	105.603	43	20	54	1	522	58.4	7.42	143.55	20	Pf00400, Pf08799	9128	ENSG00000136875.12	PRPF4	9	200719	152206	163315	165973	149128	148235	#N/A
Homo sapiens	FALSE	High	Master Protein	Q9NVI7-2	Isoform 2 of ATPase family AAA domain-containing protein 3A OS=Homo sapiens OX=9606 GN=ATAD3A	0	105.58	37	21	90	21	586	66.2	9.25	190.83	21	Pf00004, Pf00910, Pf01078, Pf05707, Pf06745, Pf07728, Pf12037, Pf13207, Pf13401	55210	ENSG00000197785.13	ATAD3A	1	4.87751e+07	2.98315e+07	3.35774e+07	2.67989e+07	2.46813e+07	2.89192e+07	#N/A
Homo sapiens	FALSE	High	Master Protein	P23528	Cofilin-1 OS=Homo sapiens OX=9606 GN=CFL1 PE=1 SV=3	0	105.456	88	20	107	15	166	18.5	8.09	277.78	20	Pf00241	1072	ENSG00000172757.12	CFL1	11	5.89834e+08	2.92503e+08	3.41239e+08	3.11495e+08	3.07299e+08	2.99084e+08	Met-loss [N-Term]; Met-loss+Acetyl [N-Term]
Homo sapiens	FALSE	High	Master Protein	P12532	Creatine kinase U-type, mitochondrial OS=Homo sapiens OX=9606 GN=CKMT1A PE=1 SV=1	0	105.331	35	11	74	11	417	47	8.34	203.69	11	Pf00217, Pf02807	1159; 548596	ENSG00000223572.9; ENSG00000237289.9	CKMT1B; CKMT1A	15	4.55918e+07	2.6624e+07	3.03614e+07	2.52975e+07	2.36952e+07	2.70887e+07	#N/A
Homo sapiens	FALSE	High	Master Protein	P61247	40S ribosomal protein S3a OS=Homo sapiens OX=9606 GN=RPS3A PE=1 SV=2	0	105.292	58	19	95	19	264	29.9	9.73	226.72	19	Pf01015	6189	ENSG00000145425.9	RPS3A	4	1.38369e+08	8.67654e+07	9.52741e+07	7.87118e+07	7.42253e+07	8.32115e+07	#N/A
Homo sapiens	FALSE	High	Master Protein	P42566	Epidermal growth factor receptor substrate 15 OS=Homo sapiens OX=9606 GN=EPS15 PE=1 SV=2	0	105.165	25	18	38	18	896	98.6	4.64	129.01	18	Pf00769, Pf01576, Pf02609, Pf03131, Pf03938, Pf03962, Pf04111, Pf04156, Pf04849, Pf05557, Pf05701, Pf06160, Pf06818, Pf07321, Pf07926, Pf08317, Pf10186, Pf11559, Pf12325, Pf12763, Pf12795, Pf13863, Pf14282, Pf15035, Pf15619	2060	ENSG00000085832.16	EPS15	1	2.96359e+07	1.83743e+07	2.16375e+07	1.67158e+07	1.55163e+07	1.75089e+07	#N/A
Homo sapiens	FALSE	High	Master Protein	O43172-2	Isoform 2 of U4/U6 small nuclear ribonucleoprotein Prp4 OS=Homo sapiens OX=9606 GN=PRPF4	0	105.124	43	20	54	1	521	58.3	7.42	147.71	20	Pf00400, Pf08799	9128	ENSG00000136875.12	PRPF4	9	2.48557e+06	1.89219e+06	2.25216e+06	2.02669e+06	1.87796e+06	2.15571e+06	#N/A
Mus musculus	FALSE	High	Master Protein	Q9DAW9	Calponin-3 OS=Mus musculus OX=10090 GN=Cnn3 PE=1 SV=1	0	104.989	35	8	50	8	330	36.4	5.72	120.77	8	Pf00307, Pf00402	71994	ENSMUSG00000053931.11	Cnn3	3	3.41559e+07	2.42508e+07	2.53594e+07	2.36687e+07	2.22603e+07	2.46297e+07	#N/A
Homo sapiens	FALSE	High	Master Protein	P42224	Signal transducer and activator of transcription 1-alpha/beta OS=Homo sapiens OX=9606 GN=STAT1 PE=1 SV=2	0	104.893	29	20	47	20	750	87.3	6.05	119.33	20	Pf00017, Pf01017, Pf02864, Pf02865, Pf12162, Pf13204	6772	ENSG00000115415.18	STAT1	2	2.98059e+07	1.91245e+07	2.07123e+07	1.63293e+07	1.5608e+07	1.72928e+07	#N/A
Homo sapiens	FALSE	High	Master Protein	Q7L014	Probable ATP-dependent RNA helicase DDX46 OS=Homo sapiens OX=9606 GN=DDX46 PE=1 SV=2	0	104.891	28	28	58	2	1031	117.3	9.29	144.76	28	Pf00270, Pf00271	9879	ENSG00000145833.15	DDX46	5	3.06052e+06	2.05241e+06	2.55451e+06	2.31797e+06	2.15468e+06	2.28028e+06	#N/A
Homo sapiens	FALSE	High	Master Protein	P12236	ADP/ATP translocase 3 OS=Homo sapiens OX=9606 GN=SLC25A6 PE=1 SV=4	0	104.784	54	18	99	3	298	32.8	9.74	239.45	18	Pf00153	293	ENSG00000169100.13	SLC25A6	X|Y; X	1.08125e+07	6.40038e+06	7.59862e+06	6.43918e+06	6.01297e+06	6.59465e+06	#N/A
Homo sapiens	FALSE	High	Master Protein	Q15648	Mediator of RNA polymerase II transcription subunit 1 OS=Homo sapiens OX=9606 GN=MED1 PE=1 SV=4	0	104.747	23	26	43	26	1581	168.4	8.73	111.09	26	Pf10744	5469	ENSG00000125686.11	MED1	17	1.40992e+07	8.94671e+06	9.40052e+06	7.92047e+06	7.22628e+06	8.50196e+06	#N/A
Homo sapiens	FALSE	High	Master Protein	O43175	D-3-phosphoglycerate dehydrogenase OS=Homo sapiens OX=9606 GN=PHGDH PE=1 SV=4	0	104.719	26	13	64	13	533	56.6	6.71	173.11	13	Pf00389, Pf02826	26227	ENSG00000092621.11	PHGDH	1	5.37845e+07	3.54538e+07	3.92467e+07	3.15155e+07	2.88386e+07	3.28795e+07	#N/A
Mus musculus	FALSE	High	Master Protein	P08249	Malate dehydrogenase, mitochondrial OS=Mus musculus OX=10090 GN=Mdh2 PE=1 SV=3	0	104.538	41	15	68	1	338	35.6	8.68	187.25	15	Pf00056, Pf01073, Pf01118, Pf02866, Pf13460	17448	ENSMUSG00000019179.10	Mdh2	5	795980	411423	434613	328398	326089	411213	#N/A
Homo sapiens	FALSE	High	Master Protein	Q9Y2Q0-3	Isoform 3 of Phospholipid-transporting ATPase IA OS=Homo sapiens OX=9606 GN=ATP8A1	0	104.483	20	20	48	20	1149	129.6	7.33	139.84	20	Pf00122, Pf13246	10396	ENSG00000124406.16	ATP8A1	4	5.44375e+07	3.20293e+07	3.72263e+07	3.07199e+07	2.84051e+07	3.17331e+07	#N/A
Homo sapiens	FALSE	High	Master Protein	Q12802	A-kinase anchor protein 13 OS=Homo sapiens OX=9606 GN=AKAP13 PE=1 SV=2	0	104.476	12	28	39	28	2813	307.4	5.24	101.41	28	Pf00130, Pf00169, Pf00621	11214	ENSG00000170776.21	AKAP13	15	1.57398e+07	1.00257e+07	1.1056e+07	8.94348e+06	8.50983e+06	9.13993e+06	#N/A
Homo sapiens	FALSE	High	Master Protein	P51532	Transcription activator BRG1 OS=Homo sapiens OX=9606 GN=SMARCA4 PE=1 SV=2	0	104.308	15	24	49	15	1647	184.5	7.88	130.93	24	Pf00176, Pf00270, Pf00271, Pf00439, Pf07529, Pf07533, Pf08880, Pf11496, Pf14619	6597	ENSG00000127616.17	SMARCA4	19	2.66404e+07	1.64459e+07	1.90041e+07	1.48142e+07	1.38525e+07	1.60341e+07	#N/A
Homo sapiens	FALSE	High	Master Protein	P22033	Methylmalonyl-CoA mutase, mitochondrial OS=Homo sapiens OX=9606 GN=MMUT PE=1 SV=4	0	104.291	30	17	56	4	750	83.1	6.93	168.94	17	Pf01642, Pf02310	4594	ENSG00000146085.7	MUT	6	4.24882e+06	1.69323e+06	2.16507e+06	1.61725e+06	1.70706e+06	2.15384e+06	#N/A
Mus musculus	FALSE	High	Master Protein	P08003	Protein disulfide-isomerase A4 OS=Mus musculus OX=10090 GN=Pdia4 PE=1 SV=3	0	104.276	18	15	92	1	638	71.9	5.31	235.01	15	Pf00085, Pf01216, Pf13098, Pf13848, Pf13905	12304	#N/A	Pdia4	6	779336	480000	604074	473514	471395	451972	#N/A
Homo sapiens	FALSE	High	Master Protein	Q9Y266	Nuclear migration protein nudC OS=Homo sapiens OX=9606 GN=NUDC PE=1 SV=1	0	104.237	37	15	68	15	331	38.2	5.38	197.82	15	Pf04969, Pf14050	10726	ENSG00000090273.13	NUDC	1	6.8444e+07	4.25283e+07	3.92203e+07	3.32487e+07	3.02269e+07	3.81886e+07	#N/A
Homo sapiens	FALSE	High	Master Protein	P55327-5	Isoform 5 of Tumor protein D52 OS=Homo sapiens OX=9606 GN=TPD52	0	104.111	60	13	67	2	238	25.9	4.96	210.81	13	Pf04201	7163	ENSG00000076554.15	TPD52	8	2.54745e+07	1.52189e+07	1.72886e+07	1.44639e+07	1.3969e+07	1.53119e+07	#N/A
Homo sapiens	FALSE	High	Master Protein	Q9NW13	RNA-binding protein 28 OS=Homo sapiens OX=9606 GN=RBM28 PE=1 SV=3	0	104.064	31	23	46	23	759	85.7	9.22	114.91	23	Pf00076, Pf13893, Pf14259	55131	ENSG00000106344.8	RBM28	7	3.1406e+07	1.90999e+07	2.25671e+07	1.78837e+07	1.68589e+07	1.87982e+07	#N/A
Homo sapiens	FALSE	High	Master Protein	P07686	Beta-hexosaminidase subunit beta OS=Homo sapiens OX=9606 GN=HEXB PE=1 SV=3	0	104.012	28	16	71	15	556	63.1	6.76	207.82	16	Pf00728, Pf14845	3074	#N/A	HEXB	5	1.06246e+08	6.40694e+07	7.39432e+07	6.47685e+07	5.8716e+07	6.7018e+07	#N/A
Homo sapiens	FALSE	High	Master Protein	Q14160-3	Isoform 3 of Protein scribble homolog OS=Homo sapiens OX=9606 GN=SCRIB	0	103.978	16	23	40	22	1655	177.6	5.11	110.01	23	Pf00595, Pf12799, Pf13180, Pf13855, Pf14580	23513	#N/A	SCRIB	8	2.25601e+07	1.40565e+07	1.58377e+07	1.31206e+07	1.19368e+07	1.36216e+07	#N/A
Homo sapiens	FALSE	High	Master Protein	Q92932	Receptor-type tyrosine-protein phosphatase N2 OS=Homo sapiens OX=9606 GN=PTPRN2 PE=1 SV=2	0	103.965	22	15	41	15	1015	111.2	5.83	141.96	15	Pf00102, Pf11548, Pf14948	5799	ENSG00000155093.17	PTPRN2	7	1.41961e+07	9.30922e+06	9.96347e+06	8.22956e+06	7.63384e+06	8.61779e+06	#N/A
Homo sapiens	FALSE	High	Master Protein	Q14247	Src substrate cortactin OS=Homo sapiens OX=9606 GN=CTTN PE=1 SV=2	0	103.945	36	21	68	21	550	61.5	5.4	174.23	21	Pf00018, Pf02218, Pf07653, Pf14604	2017	ENSG00000085733.15	CTTN	11	6.04427e+07	3.93375e+07	4.12746e+07	3.58676e+07	3.47844e+07	3.7168e+07	#N/A
Homo sapiens	FALSE	High	Master Protein	Q9Y2J2-4	Isoform 4 of Band 4.1-like protein 3 OS=Homo sapiens OX=9606 GN=EPB41L3	0	103.931	25	20	45	15	883	98.4	5.34	126.51	20	Pf00373, Pf04382, Pf05902, Pf08736, Pf09379, Pf09380	23136	ENSG00000082397.17	EPB41L3	18	1.77838e+07	1.05845e+07	1.11981e+07	1.00023e+07	9.73882e+06	1.08635e+07	#N/A
Homo sapiens	FALSE	High	Master Protein	P17480	Nucleolar transcription factor 1 OS=Homo sapiens OX=9606 GN=UBTF PE=1 SV=1	0	103.832	30	23	59	2	764	89.4	5.81	150.51	23	Pf00505, Pf09011, Pf14887	7343	ENSG00000108312.14	UBTF	17	8.48176e+06	5.38991e+06	5.5849e+06	4.85798e+06	4.35223e+06	5.04713e+06	#N/A
Homo sapiens	FALSE	High	Master Protein	P51003	Poly(A) polymerase alpha OS=Homo sapiens OX=9606 GN=PAPOLA PE=1 SV=4	0	103.63	31	20	41	19	745	82.8	7.37	117.81	20	Pf01909, Pf04926, Pf04928	10914	ENSG00000090060.17	PAPOLA	14	1.34854e+07	8.84618e+06	9.84977e+06	8.48526e+06	7.85696e+06	8.53578e+06	Met-loss [N-Term]
Homo sapiens	FALSE	High	Master Protein	O95613	Pericentrin OS=Homo sapiens OX=9606 GN=PCNT PE=1 SV=4	0	103.594	10	31	42	31	3336	377.8	5.55	106.95	31	Pf01576, Pf09726, Pf09731, Pf10495	5116	ENSG00000160299.16	PCNT	21	1.63553e+07	1.00063e+07	1.15309e+07	9.82036e+06	8.69218e+06	1.0122e+07	#N/A
Homo sapiens	FALSE	High	Master Protein	Q14651	Plastin-1 OS=Homo sapiens OX=9606 GN=PLS1 PE=1 SV=2	0	103.562	28	16	69	7	629	70.2	5.41	185.44	16	Pf00036, Pf00307, Pf13202, Pf13405, Pf13499, Pf13833	5357	ENSG00000120756.12	PLS1	3	3.16588e+07	1.86352e+07	2.31851e+07	1.95373e+07	1.80133e+07	2.01116e+07	#N/A
Mus musculus	FALSE	High	Master Protein	Q60737	Casein kinase II subunit alpha OS=Mus musculus OX=10090 GN=Csnk2a1 PE=1 SV=2	0	103.514	51	16	69	16	391	45.1	7.74	183.33	16	Pf00069, Pf01633, Pf01636, Pf07714	12995	ENSMUSG00000101523.1; ENSMUSG00000074698.10	Csnk2a1	2; 1	4.90909e+07	3.2987e+07	3.33827e+07	2.93448e+07	2.61316e+07	3.21063e+07	#N/A
Homo sapiens	FALSE	High	Master Protein	O14617	AP-3 complex subunit delta-1 OS=Homo sapiens OX=9606 GN=AP3D1 PE=1 SV=1	0	103.383	17	18	56	18	1153	130.1	8.48	160.08	18	Pf01602, Pf06375	8943	ENSG00000065000.15	AP3D1	19	3.81211e+07	2.48451e+07	2.76088e+07	2.23408e+07	2.09516e+07	2.34816e+07	#N/A
Homo sapiens	FALSE	High	Master Protein	P09417	Dihydropteridine reductase OS=Homo sapiens OX=9606 GN=QDPR PE=1 SV=2	0	103.351	46	9	66	9	244	25.8	7.37	207.34	9	#N/A	5860	ENSG00000151552.11	QDPR	4	7.68433e+07	5.42375e+07	5.48268e+07	4.6836e+07	4.26438e+07	4.93306e+07	#N/A
Homo sapiens	FALSE	High	Master Protein	P53675	Clathrin heavy chain 2 OS=Homo sapiens OX=9606 GN=CLTCL1 PE=1 SV=2	0	103.313	12	17	74	7	1640	186.9	5.85	177.81	17	Pf00637, Pf01394, Pf04053, Pf09268, Pf13838	8218	ENSG00000070371.15	CLTCL1	22	2.1322e+06	1.21549e+06	1.53206e+06	1.1746e+06	1.14795e+06	1.19908e+06	#N/A
Homo sapiens	FALSE	High	Master Protein	Q9BXJ9	N-alpha-acetyltransferase 15, NatA auxiliary subunit OS=Homo sapiens OX=9606 GN=NAA15 PE=1 SV=1	0	103.263	29	23	57	18	866	101.2	7.42	149.71	23	Pf12569, Pf13414	80155	ENSG00000164134.12	NAA15	4	6.3824e+07	4.228e+07	4.57481e+07	3.97496e+07	3.59672e+07	3.95682e+07	#N/A
Homo sapiens	FALSE	High	Master Protein	P46087	Probable 28S rRNA (cytosine(4447)-C(5))-methyltransferase OS=Homo sapiens OX=9606 GN=NOP2 PE=1 SV=2	0	103.252	26	20	48	20	812	89.2	9.23	117.68	20	Pf01189, Pf12847	4839	ENSG00000111641.11	NOP2	12	2.15039e+07	1.41782e+07	1.56009e+07	1.29641e+07	1.18702e+07	1.37394e+07	#N/A
Homo sapiens	FALSE	High	Master Protein	Q96Q15	Serine/threonine-protein kinase SMG1 OS=Homo sapiens OX=9606 GN=SMG1 PE=1 SV=3	0	103.19	8	26	45	10	3661	410.2	6.46	120.48	26	Pf00454, Pf02260	23049	ENSG00000157106.16	SMG1	16	6.78637e+06	4.33796e+06	4.65012e+06	4.16734e+06	3.92619e+06	4.36628e+06	#N/A
Homo sapiens	FALSE	High	Master Protein	P05091	Aldehyde dehydrogenase, mitochondrial OS=Homo sapiens OX=9606 GN=ALDH2 PE=1 SV=2	0	103.183	38	15	60	8	517	56.3	7.05	170.99	15	Pf00171	217	ENSG00000111275.12	ALDH2	12	2.22474e+07	1.4065e+07	1.64944e+07	1.28485e+07	1.16162e+07	1.36102e+07	#N/A
Homo sapiens	FALSE	High	Master Protein	P09884	DNA polymerase alpha catalytic subunit OS=Homo sapiens OX=9606 GN=POLA1 PE=1 SV=2	0	102.966	22	27	39	27	1462	165.8	5.85	109.48	27	Pf00136, Pf03104, Pf08996, Pf12254	5422	ENSG00000101868.10	POLA1	X	2.77452e+07	1.73263e+07	1.91433e+07	1.51854e+07	1.40611e+07	1.65034e+07	#N/A
Homo sapiens	FALSE	High	Master Protein	P05141	ADP/ATP translocase 2 OS=Homo sapiens OX=9606 GN=SLC25A5 PE=1 SV=7	0	102.846	48	18	109	7	298	32.8	9.69	272.94	18	Pf00153	292	ENSG00000005022.5	SLC25A5	X	3.34556e+07	2.19318e+07	2.12443e+07	1.75069e+07	1.65848e+07	1.86371e+07	#N/A
Homo sapiens	FALSE	High	Master Protein	Q15059	Bromodomain-containing protein 3 OS=Homo sapiens OX=9606 GN=BRD3 PE=1 SV=1	0	102.845	27	20	47	14	726	79.5	9.36	136.29	20	Pf00439	8019	ENSG00000169925.16	BRD3	9	2.05596e+07	1.27568e+07	1.44019e+07	1.15932e+07	1.06277e+07	1.24378e+07	#N/A
Homo sapiens	FALSE	High	Master Protein	Q9ULT8	E3 ubiquitin-protein ligase HECTD1 OS=Homo sapiens OX=9606 GN=HECTD1 PE=1 SV=3	0	102.628	11	25	35	25	2610	289.2	5.35	103.6	25	Pf00023, Pf00632, Pf00754, Pf06701, Pf07738, Pf12796, Pf13606, Pf13637, Pf13857	25831	#N/A	HECTD1	14	2.40107e+07	1.43469e+07	1.61122e+07	1.2877e+07	1.23179e+07	1.35959e+07	#N/A
Homo sapiens	FALSE	High	Master Protein	Q9Y2X7-3	Isoform 3 of ARF GTPase-activating protein GIT1 OS=Homo sapiens OX=9606 GN=GIT1	0	102.507	44	24	52	21	770	85.4	7.01	129.84	24	Pf00023, Pf01412, Pf08518, Pf12205, Pf12796, Pf13637, Pf13857	28964	ENSG00000108262.15	GIT1	17	1.9754e+07	1.14477e+07	1.41391e+07	1.11631e+07	1.00855e+07	1.12673e+07	#N/A
Homo sapiens	FALSE	High	Master Protein	O43432	Eukaryotic translation initiation factor 4 gamma 3 OS=Homo sapiens OX=9606 GN=EIF4G3 PE=1 SV=2	0	102.505	12	19	54	13	1585	176.5	5.38	142.75	19	Pf02020, Pf02847, Pf02854	8672	ENSG00000075151.20	EIF4G3	1	1.36388e+07	8.50019e+06	9.9774e+06	7.8182e+06	7.55753e+06	8.0045e+06	#N/A
Homo sapiens	FALSE	High	Master Protein	P30519	Heme oxygenase 2 OS=Homo sapiens OX=9606 GN=HMOX2 PE=1 SV=2	0	102.431	47	12	52	12	316	36	5.41	159.76	12	Pf01126	3163	ENSG00000103415.11; ENSG00000277424.4	HMOX2	16; CHR_HSCHR16_3_CTG1	3.11619e+07	1.75056e+07	2.01607e+07	1.61031e+07	1.5637e+07	1.72054e+07	#N/A
Homo sapiens	FALSE	High	Master Protein	Q96JB2	Conserved oligomeric Golgi complex subunit 3 OS=Homo sapiens OX=9606 GN=COG3 PE=1 SV=3	0	102.209	26	19	42	19	828	94	5.57	123.28	19	Pf04136	83548	ENSG00000136152.14	COG3	13	2.88536e+07	1.67837e+07	1.87882e+07	1.69185e+07	1.55824e+07	1.74677e+07	#N/A
Homo sapiens	FALSE	High	Master Protein	Q8IX01	SURP and G-patch domain-containing protein 2 OS=Homo sapiens OX=9606 GN=SUGP2 PE=1 SV=2	0	102.148	21	22	54	22	1082	120.1	7.28	140.13	22	Pf01585, Pf01805, Pf12656	10147	ENSG00000064607.16	SUGP2	19	3.95604e+07	2.43894e+07	2.88421e+07	2.26936e+07	2.06518e+07	2.33153e+07	#N/A
Homo sapiens	FALSE	High	Master Protein	O94875-11	Isoform 11 of Sorbin and SH3 domain-containing protein 2 OS=Homo sapiens OX=9606 GN=SORBS2	0	102.088	19	19	41	18	1200	134.5	8.53	110.75	19	Pf00018, Pf02208, Pf07653, Pf14604	8470	ENSG00000154556.17	SORBS2	4	7.88959e+07	4.89273e+07	5.40707e+07	4.98673e+07	4.61267e+07	5.1999e+07	#N/A
Homo sapiens	FALSE	High	Master Protein	P02786	Transferrin receptor protein 1 OS=Homo sapiens OX=9606 GN=TFRC PE=1 SV=2	0	101.848	27	21	50	21	760	84.8	6.61	140.67	21	Pf02225, Pf04253, Pf04389	7037	ENSG00000072274.12	TFRC	3	4.79018e+07	3.82678e+07	3.6441e+07	3.01964e+07	2.77343e+07	3.12962e+07	#N/A
Homo sapiens	FALSE	High	Master Protein	P28288	ATP-binding cassette sub-family D member 3 OS=Homo sapiens OX=9606 GN=ABCD3 PE=1 SV=1	0	101.793	28	19	69	19	659	75.4	9.36	168.01	19	Pf00005, Pf06472	5825	ENSG00000117528.11	ABCD3	1	7.63246e+07	5.05649e+07	5.80559e+07	4.77217e+07	4.57002e+07	5.10641e+07	#N/A
Mus musculus	FALSE	High	Master Protein	P50580	Proliferation-associated protein 2G4 OS=Mus musculus OX=10090 GN=Pa2g4 PE=1 SV=3	0	101.792	36	11	62	11	394	43.7	6.86	185.02	11	Pf00557	18813	ENSMUSG00000025364.13	Pa2g4	10	6.23741e+07	3.96728e+07	4.4699e+07	3.72276e+07	3.39963e+07	3.8108e+07	#N/A
Homo sapiens	FALSE	High	Master Protein	P30084	Enoyl-CoA hydratase, mitochondrial OS=Homo sapiens OX=9606 GN=ECHS1 PE=1 SV=4	0	101.766	51	13	59	13	290	31.4	8.07	146.25	13	Pf00378, Pf01343	1892	ENSG00000127884.4	ECHS1	10	4.76154e+07	3.24106e+07	3.47602e+07	2.80871e+07	2.62236e+07	2.85321e+07	#N/A
Homo sapiens	FALSE	High	Master Protein	Q92538	Golgi-specific brefeldin A-resistance guanine nucleotide exchange factor 1 OS=Homo sapiens OX=9606 GN=GBF1 PE=1 SV=2	0	101.728	16	29	57	29	1859	206.3	5.73	136.01	29	Pf01369, Pf12783	8729	ENSG00000107862.4	GBF1	10	2.63655e+07	1.65376e+07	1.84611e+07	1.53411e+07	1.39344e+07	1.63466e+07	#N/A
Homo sapiens	FALSE	High	Master Protein	Q9Y6G9	Cytoplasmic dynein 1 light intermediate chain 1 OS=Homo sapiens OX=9606 GN=DYNC1LI1 PE=1 SV=3	0	101.566	38	21	53	20	523	56.5	6.42	141.9	21	Pf00005, Pf05783	51143	ENSG00000144635.8	DYNC1LI1	3	2.90358e+07	1.67823e+07	1.95082e+07	1.64065e+07	1.53174e+07	1.74619e+07	#N/A
Homo sapiens	FALSE	High	Master Protein	O94874	E3 UFM1-protein ligase 1 OS=Homo sapiens OX=9606 GN=UFL1 PE=1 SV=2	0	101.51	29	23	49	9	794	89.5	6.79	134.07	23	Pf09743	23376	ENSG00000014123.9	UFL1	6	1.55255e+07	1.02727e+07	1.17221e+07	9.939e+06	8.98839e+06	9.91883e+06	#N/A
Homo sapiens	FALSE	High	Master Protein	Q562R1	Beta-actin-like protein 2 OS=Homo sapiens OX=9606 GN=ACTBL2 PE=1 SV=2	0	101.452	23	9	530	1	376	42	5.59	1316.73	9	Pf00022	345651	ENSG00000169067.3	ACTBL2	5	#N/A	#N/A	#N/A	#N/A	#N/A	#N/A	#N/A
Homo sapiens	FALSE	High	Master Protein	Q9UIA9	Exportin-7 OS=Homo sapiens OX=9606 GN=XPO7 PE=1 SV=3	0	101.418	24	22	50	22	1087	123.8	6.32	137.18	22	Pf03810	23039	ENSG00000130227.16	XPO7	8	2.08502e+07	1.31285e+07	1.56617e+07	1.2377e+07	1.13515e+07	1.2989e+07	Met-loss+Acetyl [N-Term]
Homo sapiens	FALSE	High	Master Protein	Q99666	RANBP2-like and GRIP domain-containing protein 5/6 OS=Homo sapiens OX=9606 GN=RGPD5 PE=1 SV=3	0	101.416	14	26	49	2	1765	198.8	6.42	133.87	26	Pf00515, Pf00638, Pf01465, Pf07719, Pf13414, Pf13432	729540; 84220	ENSG00000015568.12; ENSG00000183054.11	RGPD6; RGPD5	2	283221	203903	228192	182841	168485	188954	#N/A
Homo sapiens	FALSE	High	Master Protein	P38919	Eukaryotic initiation factor 4A-III OS=Homo sapiens OX=9606 GN=EIF4A3 PE=1 SV=4	0	101.415	36	18	45	15	411	46.8	6.73	110.75	18	Pf00270, Pf00271	9775	ENSG00000141543.9	EIF4A3	17	3.63772e+07	2.41306e+07	2.75007e+07	2.14232e+07	2.02732e+07	2.16221e+07	#N/A
Homo sapiens	FALSE	High	Master Protein	Q8NI27	THO complex subunit 2 OS=Homo sapiens OX=9606 GN=THOC2 PE=1 SV=2	0	101.404	14	22	67	22	1593	182.7	8.44	154.73	22	Pf11262, Pf11732	57187	ENSG00000125676.19	THOC2	X	3.23929e+07	2.05652e+07	2.4322e+07	1.98642e+07	1.84852e+07	2.13414e+07	#N/A
Homo sapiens	FALSE	High	Master Protein	Q9UGP8	Translocation protein SEC63 homolog OS=Homo sapiens OX=9606 GN=SEC63 PE=1 SV=2	0	101.399	26	19	48	19	760	87.9	5.31	147.75	19	Pf00183, Pf00226, Pf02724, Pf02889, Pf04774, Pf04889	11231	ENSG00000025796.13	SEC63	6	4.06532e+07	2.50695e+07	2.8274e+07	2.58165e+07	2.36589e+07	2.77462e+07	#N/A
Homo sapiens	FALSE	High	Master Protein	Q99459	Cell division cycle 5-like protein OS=Homo sapiens OX=9606 GN=CDC5L PE=1 SV=2	0	101.315	27	16	37	16	802	92.2	8.18	128	16	Pf00249, Pf11831, Pf13921	988	ENSG00000096401.7	CDC5L	6	3.79567e+07	2.18681e+07	2.54596e+07	1.97212e+07	1.89413e+07	2.12828e+07	#N/A
Homo sapiens	FALSE	High	Master Protein	O14745	Na(+)/H(+) exchange regulatory cofactor NHE-RF1 OS=Homo sapiens OX=9606 GN=SLC9A3R1 PE=1 SV=4	0	101.314	46	14	66	14	358	38.8	5.77	196.11	14	Pf00595, Pf09007, Pf13180	9368	ENSG00000109062.11	SLC9A3R1	17	7.36694e+07	4.65989e+07	4.91523e+07	4.06086e+07	3.81701e+07	4.19226e+07	#N/A
Homo sapiens	FALSE	High	Master Protein	P31946	14-3-3 protein beta/alpha OS=Homo sapiens OX=9606 GN=YWHAB PE=1 SV=3	0	100.999	53	13	95	6	246	28.1	4.83	221.85	13	Pf00244	7529	ENSG00000166913.12	YWHAB	20	9.56896e+06	5.21589e+06	6.47075e+06	5.45957e+06	5.74581e+06	5.29653e+06	#N/A
Homo sapiens	FALSE	High	Master Protein	Q9NYF8	Bcl-2-associated transcription factor 1 OS=Homo sapiens OX=9606 GN=BCLAF1 PE=1 SV=2	0	100.873	23	20	75	20	920	106.1	9.98	170.67	20	Pf15440	9774	ENSG00000029363.16	BCLAF1	6	7.05378e+07	4.78388e+07	5.05568e+07	4.36442e+07	3.99264e+07	4.67357e+07	#N/A
Homo sapiens	FALSE	High	Master Protein	Q16630-2	Isoform 2 of Cleavage and polyadenylation specificity factor subunit 6 OS=Homo sapiens OX=9606 GN=CPSF6	0	100.843	27	15	57	15	588	63.4	7.71	157	15	Pf00076, Pf14259	11052	ENSG00000111605.16	CPSF6	12	1.94282e+07	1.10551e+07	1.25224e+07	9.87899e+06	9.65288e+06	1.08695e+07	#N/A
Homo sapiens	FALSE	High	Master Protein	Q9UJC3	Protein Hook homolog 1 OS=Homo sapiens OX=9606 GN=HOOK1 PE=1 SV=2	0	100.822	27	17	45	17	728	84.6	5.15	149.01	17	Pf04156, Pf05622	51361	ENSG00000134709.10	HOOK1	1	4.36062e+07	2.37036e+07	2.63712e+07	2.27959e+07	2.12193e+07	2.46338e+07	#N/A
Homo sapiens	FALSE	High	Master Protein	P42285	Exosome RNA helicase MTR4 OS=Homo sapiens OX=9606 GN=MTREX PE=1 SV=3	0	100.707	21	22	57	22	1042	117.7	6.52	136	22	Pf00270, Pf04851, Pf08148, Pf13234	23517	ENSG00000039123.15	SKIV2L2	5	3.56213e+07	2.1079e+07	2.50565e+07	1.99887e+07	1.91165e+07	2.15685e+07	#N/A
Homo sapiens	FALSE	High	Master Protein	P36871	Phosphoglucomutase-1 OS=Homo sapiens OX=9606 GN=PGM1 PE=1 SV=3	0	100.693	35	17	59	17	562	61.4	6.76	151.92	17	Pf00408, Pf02878, Pf02879, Pf02880	5236	ENSG00000079739.15	PGM1	1	5.76406e+07	3.81017e+07	4.1809e+07	3.4808e+07	3.17337e+07	3.59763e+07	#N/A
Homo sapiens	FALSE	High	Master Protein	Q8TEQ6	Gem-associated protein 5 OS=Homo sapiens OX=9606 GN=GEMIN5 PE=1 SV=3	0	100.519	21	30	45	30	1508	168.5	6.62	99.81	30	Pf00400	25929	ENSG00000082516.8	GEMIN5	5	2.68637e+07	1.71251e+07	1.79863e+07	1.78376e+07	1.64472e+07	1.85461e+07	#N/A
Homo sapiens	FALSE	High	Master Protein	O75746	Calcium-binding mitochondrial carrier protein Aralar1 OS=Homo sapiens OX=9606 GN=SLC25A12 PE=1 SV=2	0	100.431	28	18	48	9	678	74.7	8.38	143.3	18	Pf00153, Pf13499	8604	ENSG00000115840.13	SLC25A12	2	8.5757e+06	5.18816e+06	6.44801e+06	5.05803e+06	4.53859e+06	5.24446e+06	#N/A
Homo sapiens	FALSE	High	Master Protein	Q6NUK1	Calcium-binding mitochondrial carrier protein SCaMC-1 OS=Homo sapiens OX=9606 GN=SLC25A24 PE=1 SV=2	0	100.327	40	20	55	20	477	53.3	6.33	151.47	20	Pf00036, Pf00153, Pf10591, Pf12763, Pf13405, Pf13499, Pf13833	29957	ENSG00000085491.15; ENSG00000284468.1	SLC25A24	1; CHR_HSCHR1_6_CTG3	6.92174e+07	4.19391e+07	4.75555e+07	3.86179e+07	3.62344e+07	3.83206e+07	#N/A
Mus musculus	FALSE	High	Master Protein	P39053	Dynamin-1 OS=Mus musculus OX=10090 GN=Dnm1 PE=1 SV=2	0	100.273	22	20	44	10	867	97.7	7.74	127.68	20	Pf00169, Pf00350, Pf01031, Pf02212	13429	ENSMUSG00000026825.17	Dnm1	2	16178205	9.84682e+06	1.06132e+07	8.73677e+06	8.0193e+06	9.02824e+06	#N/A
Homo sapiens	FALSE	High	Master Protein	Q9H2U1	ATP-dependent DNA/RNA helicase DHX36 OS=Homo sapiens OX=9606 GN=DHX36 PE=1 SV=2	0	99.969	25	24	49	14	1008	114.7	7.68	115.76	24	Pf00270, Pf00271, Pf02562, Pf04408, Pf07717	170506	ENSG00000174953.13	DHX36	3	1.70406e+07	1.01761e+07	1.14184e+07	9.57735e+06	9.07155e+06	1.04671e+07	#N/A
Homo sapiens	FALSE	High	Master Protein	Q8NEU8	DCC-interacting protein 13-beta OS=Homo sapiens OX=9606 GN=APPL2 PE=1 SV=3	0	99.88	31	17	48	17	664	74.4	4.94	143.08	17	Pf00169, Pf00640	55198	ENSG00000136044.11	APPL2	12	3.72319e+07	2.33226e+07	2.61288e+07	2.19414e+07	2.00484e+07	2.34462e+07	#N/A
Homo sapiens	FALSE	High	Master Protein	P00367	Glutamate dehydrogenase 1, mitochondrial OS=Homo sapiens OX=9606 GN=GLUD1 PE=1 SV=2	0	99.825	33	16	56	16	558	61.4	7.8	173.04	16	Pf00208, Pf02812	2746	ENSG00000148672.8	GLUD1	10	6.19555e+07	3.97522e+07	4.57678e+07	3.84206e+07	3.474e+07	3.88307e+07	#N/A
Homo sapiens	FALSE	High	Master Protein	Q14978	Nucleolar and coiled-body phosphoprotein 1 OS=Homo sapiens OX=9606 GN=NOLC1 PE=1 SV=2	0	99.677	25	22	73	22	699	73.6	9.47	166.37	22	Pf05022	9221	ENSG00000166197.16	NOLC1	10	7.5258e+07	4.55738e+07	4.87788e+07	4.20445e+07	4.13299e+07	4.77899e+07	#N/A
Homo sapiens	FALSE	High	Master Protein	P49915	GMP synthase [glutamine-hydrolyzing] OS=Homo sapiens OX=9606 GN=GMPS PE=1 SV=1	0	99.674	35	21	48	21	693	76.7	6.87	137.73	21	Pf00117, Pf00733, Pf00958, Pf01171, Pf02540, Pf03054, Pf06508, Pf07722	8833	ENSG00000163655.15	GMPS	3	4.16059e+07	2.65284e+07	2.92412e+07	2.43837e+07	2.21823e+07	2.51289e+07	#N/A
Homo sapiens	FALSE	High	Master Protein	P30405	Peptidyl-prolyl cis-trans isomerase F, mitochondrial OS=Homo sapiens OX=9606 GN=PPIF PE=1 SV=1	0	99.557	61	11	55	9	207	22	9.38	169.11	11	Pf00160	10105	ENSG00000108179.13	PPIF	10	3.64899e+07	2.22406e+07	2.55347e+07	2.04338e+07	1.92502e+07	2.22767e+07	#N/A
Homo sapiens	FALSE	High	Master Protein	P35637	RNA-binding protein FUS OS=Homo sapiens OX=9606 GN=FUS PE=1 SV=1	0	99.501	22	12	99	11	526	53.4	9.36	257.04	12	Pf00076, Pf00641, Pf13893, Pf14259	2521	ENSG00000089280.18	FUS	16	1.62592e+08	1.02707e+08	1.05736e+08	8.97717e+07	8.84671e+07	9.84819e+07	#N/A
Homo sapiens	FALSE	High	Master Protein	Q9HCK8	Chromodomain-helicase-DNA-binding protein 8 OS=Homo sapiens OX=9606 GN=CHD8 PE=1 SV=5	0	99.421	14	29	50	23	2581	290.3	6.47	123.54	29	Pf00176, Pf00271, Pf00385, Pf07533, Pf11496	57680	ENSG00000100888.12	CHD8	14	1.1157e+07	7.34023e+06	7.9441e+06	6.64579e+06	6.25634e+06	6.99368e+06	#N/A
Homo sapiens	FALSE	High	Master Protein	P55010	Eukaryotic translation initiation factor 5 OS=Homo sapiens OX=9606 GN=EIF5 PE=1 SV=2	0	99.372	28	13	60	13	431	49.2	5.58	159.99	13	Pf01873, Pf02020	1983	ENSG00000100664.10	EIF5	14	4.31216e+07	2.67969e+07	2.93083e+07	2.34495e+07	2.16538e+07	2.43559e+07	#N/A
Homo sapiens	FALSE	High	Master Protein	O00203	AP-3 complex subunit beta-1 OS=Homo sapiens OX=9606 GN=AP3B1 PE=1 SV=3	0	99.208	19	25	54	14	1094	121.2	6.04	142.14	25	Pf01602, Pf13646, Pf14796, Pf14797	8546	ENSG00000132842.13	AP3B1	5	1.00354e+07	6.30938e+06	7.48543e+06	6.28981e+06	5.95178e+06	6.4246e+06	#N/A
Homo sapiens	FALSE	High	Master Protein	Q5VZ89	DENN domain-containing protein 4C OS=Homo sapiens OX=9606 GN=DENND4C PE=1 SV=3	0	99.144	14	24	44	23	1909	212.6	6.83	112.29	24	Pf02141, Pf03455, Pf03456, Pf13041	55667	ENSG00000137145.20	DENND4C	9	20414165	1.32972e+07	1.48664e+07	1.211e+07	1.11463e+07	1.32518e+07	#N/A
Homo sapiens	FALSE	High	Master Protein	O00507	Probable ubiquitin carboxyl-terminal hydrolase FAF-Y OS=Homo sapiens OX=9606 GN=USP9Y PE=2 SV=2	0	99.118	10	25	50	3	2555	290.9	5.86	132.28	25	Pf00443, Pf13423	8287	ENSG00000114374.12	USP9Y	Y	940393	534797	701630	485150	474544	531625	#N/A
Homo sapiens	FALSE	High	Master Protein	Q8N1G2	Cap-specific mRNA (nucleoside-2'-O-)-methyltransferase 1 OS=Homo sapiens OX=9606 GN=CMTR1 PE=1 SV=1	0	99.114	22	18	37	12	835	95.3	7.05	100.91	18	Pf01585, Pf01728	23070	ENSG00000137200.12	CMTR1; FTSJD2	6	1.21056e+07	7.38963e+06	8.2674e+06	6.4551e+06	5.92852e+06	7.12464e+06	#N/A
Mus musculus	FALSE	High	Master Protein	P50516	V-type proton ATPase catalytic subunit A OS=Mus musculus OX=10090 GN=Atp6v1a PE=1 SV=2	0	99.1	37	17	54	1	617	68.3	5.58	145.24	17	Pf00006, Pf00306, Pf02874	11964	ENSMUSG00000052459.13	Atp6v1a	16	#N/A	#N/A	#N/A	#N/A	#N/A	#N/A	#N/A
Homo sapiens	FALSE	High	Master Protein	C9J798	Ras GTPase-activating protein 4B OS=Homo sapiens OX=9606 GN=RASA4B PE=3 SV=2	0	98.946	32	25	48	1	803	90.4	7.74	126.07	25	Pf00168, Pf00169, Pf00616, Pf00779	100271927	ENSG00000170667.14	RASA4B	7	1.26684e+06	824413	937641	739768	688729	751674	#N/A
Mus musculus	FALSE	High	Master Protein	P12970	60S ribosomal protein L7a OS=Mus musculus OX=10090 GN=Rpl7a PE=1 SV=2	0	98.897	42	15	62	15	266	30	10.56	180.35	15	Pf01248	27176	ENSMUSG00000062647.16	Rpl7a	2	1.16628e+08	8.69724e+07	9.26965e+07	7.63772e+07	7.09343e+07	7.7506e+07	#N/A
Homo sapiens	FALSE	High	Master Protein	P08243	Asparagine synthetase [glutamine-hydrolyzing] OS=Homo sapiens OX=9606 GN=ASNS PE=1 SV=4	0	98.742	38	18	54	18	561	64.3	6.86	140.39	18	Pf00310, Pf00733, Pf12481, Pf13522, Pf13537	440	ENSG00000070669.16	ASNS	7	4.72011e+07	2.85118e+07	3.30345e+07	2.81955e+07	2.81084e+07	3.05345e+07	#N/A
Homo sapiens	FALSE	High	Master Protein	P28340	DNA polymerase delta catalytic subunit OS=Homo sapiens OX=9606 GN=POLD1 PE=1 SV=2	0	98.713	21	20	38	20	1107	123.6	7.03	109.37	20	Pf00136, Pf03104, Pf14260	5424	ENSG00000062822.12	POLD1	19	2.57731e+07	1.62973e+07	1.79706e+07	1.35314e+07	1.28064e+07	1.43573e+07	#N/A
Homo sapiens	FALSE	High	Master Protein	Q9NQC3	Reticulon-4 OS=Homo sapiens OX=9606 GN=RTN4 PE=1 SV=2	0	98.686	15	12	57	8	1192	129.9	4.5	182.47	12	Pf02453	57142	ENSG00000115310.17	RTN4	2	5.43162e+06	4.1635e+06	4.52249e+06	4.02721e+06	3.56426e+06	3.90881e+06	#N/A
Homo sapiens	FALSE	High	Master Protein	P53597	Succinate--CoA ligase [ADP/GDP-forming] subunit alpha, mitochondrial OS=Homo sapiens OX=9606 GN=SUCLG1 PE=1 SV=4	0	98.677	35	10	57	10	346	36.2	8.79	150.08	10	Pf00549, Pf02629, Pf13607	8802	ENSG00000163541.11	SUCLG1	2	3.72075e+07	2.3458e+07	2.62728e+07	2.19989e+07	2.10159e+07	2.35029e+07	#N/A
Homo sapiens	FALSE	High	Master Protein	Q9UBL3	Set1/Ash2 histone methyltransferase complex subunit ASH2 OS=Homo sapiens OX=9606 GN=ASH2L PE=1 SV=1	0	98.625	36	20	53	20	628	68.7	5.69	155.6	20	Pf00622	9070	ENSG00000129691.15	ASH2L	8	2.34048e+07	1.47108e+07	1.62464e+07	1.27404e+07	1.19465e+07	1.37985e+07	#N/A
Homo sapiens	FALSE	High	Master Protein	Q14669	E3 ubiquitin-protein ligase TRIP12 OS=Homo sapiens OX=9606 GN=TRIP12 PE=1 SV=1	0	98.521	13	25	40	25	1992	220.3	8.48	102.59	25	Pf00632, Pf02825	9320	ENSG00000153827.13	TRIP12	2	2.04975e+07	1.29435e+07	1.52286e+07	1.2329e+07	1.19298e+07	1.31347e+07	#N/A
Homo sapiens	FALSE	High	Master Protein	P30622	CAP-Gly domain-containing linker protein 1 OS=Homo sapiens OX=9606 GN=CLIP1 PE=1 SV=2	0	98.495	16	23	44	8	1438	162.1	5.36	125.17	23	Pf01302, Pf01576, Pf02463, Pf04111, Pf05557, Pf05622, Pf05667, Pf05701, Pf06160, Pf07111, Pf10174, Pf12128, Pf13166, Pf15254	6249	ENSG00000130779.19	CLIP1	12	1.21311e+07	6.71115e+06	7.08904e+06	6.10433e+06	5.82835e+06	6.57541e+06	#N/A
Homo sapiens	FALSE	High	Master Protein	Q86U44	N6-adenosine-methyltransferase catalytic subunit OS=Homo sapiens OX=9606 GN=METTL3 PE=1 SV=2	0	98.475	39	17	35	17	580	64.4	6.42	109.83	17	Pf05063	56339	ENSG00000165819.11	METTL3	14	1.59554e+07	9.06204e+06	1.02849e+07	8.83605e+06	8.45201e+06	9.59215e+06	Met-loss+Acetyl [N-Term]
Homo sapiens	FALSE	High	Master Protein	P17480-2	Isoform UBF2 of Nucleolar transcription factor 1 OS=Homo sapiens OX=9606 GN=UBTF	0	98.432	30	22	56	1	727	84.9	5.55	142.98	22	Pf00505, Pf09011, Pf14887	7343	ENSG00000108312.14	UBTF	17	2.85684e+06	1.53624e+06	1.69079e+06	1.48154e+06	1.30366e+06	1.6025e+06	#N/A
Homo sapiens	FALSE	High	Master Protein	Q9P1Y5-2	Isoform 2 of Calmodulin-regulated spectrin-associated protein 3 OS=Homo sapiens OX=9606 GN=CAMSAP3	0	98.381	25	24	49	24	1276	137.8	8.5	147.8	24	Pf00307, Pf08683, Pf11971	57662	ENSG00000076826.9	CAMSAP3	19	2.37032e+07	1.59327e+07	1.60941e+07	1.31709e+07	1.2249e+07	1.42781e+07	#N/A
Homo sapiens	FALSE	High	Master Protein	P49257	Protein ERGIC-53 OS=Homo sapiens OX=9606 GN=LMAN1 PE=1 SV=2	0	98.26	30	10	47	10	510	57.5	6.77	168.58	10	Pf03388	3998	ENSG00000074695.5	LMAN1	18	2.70311e+07	1.69727e+07	1.53925e+07	1.51681e+07	1.32706e+07	1.72871e+07	#N/A
Homo sapiens	FALSE	High	Master Protein	P62805	Histone H4 OS=Homo sapiens OX=9606 GN=H4C1 PE=1 SV=2	0	98.111	58	11	140	11	103	11.4	11.36	385.76	11	Pf00125, Pf02969, Pf15630	8359; 8361; 8360; 8363; 8370; 554313; 8365; 8364; 121504; 8367; 8294; 8366; 8362; 8368	ENSG00000197061.4; ENSG00000275126.1; ENSG00000273542.1; ENSG00000197238.4; ENSG00000197837.3; ENSG00000276966.2; ENSG00000158406.4; ENSG00000270882.2; ENSG00000274618.1; ENSG00000278637.1; ENSG00000277157.1; ENSG00000278705.1; ENSG00000270276.2; ENSG00000276180.1	HIST1H4A; HIST1H4F; HIST1H4D; HIST1H4J; HIST2H4A; HIST2H4B; HIST1H4H; HIST1H4C; HIST4H4; HIST1H4E; HIST1H4I; HIST1H4B; HIST1H4K; HIST1H4L	6; 1; 12	5.55846e+08	3.08906e+08	3.34459e+08	2.92264e+08	2.52677e+08	2.99366e+08	#N/A
Homo sapiens	FALSE	High	Master Protein	Q9Y617	Phosphoserine aminotransferase OS=Homo sapiens OX=9606 GN=PSAT1 PE=1 SV=2	0	98.079	44	16	40	12	370	40.4	7.66	118.9	16	Pf00266	29968	ENSG00000135069.13	PSAT1	9	3.08559e+07	1.95559e+07	2.26408e+07	1.83724e+07	1.74538e+07	1.95125e+07	#N/A
Homo sapiens	FALSE	High	Master Protein	Q9H0U4	Ras-related protein Rab-1B OS=Homo sapiens OX=9606 GN=RAB1B PE=1 SV=1	0	98.032	63	13	64	5	201	22.2	5.73	194.41	13	Pf00025, Pf00071, Pf01926, Pf04670, Pf08477, Pf09439	81876	ENSG00000174903.15	RAB1B	11	8.60515e+07	3.71932e+07	4.30178e+07	3.95541e+07	3.8629e+07	4.74289e+07	#N/A
Homo sapiens	FALSE	High	Master Protein	P42167	Lamina-associated polypeptide 2, isoforms beta/gamma OS=Homo sapiens OX=9606 GN=TMPO PE=1 SV=2	0	97.971	33	11	41	5	454	50.6	9.38	120.91	11	Pf03020, Pf08198	7112	ENSG00000120802.13	TMPO	12	1.19551e+07	8.13077e+06	9.24661e+06	8.03191e+06	7.21471e+06	8.35043e+06	#N/A
Homo sapiens	FALSE	High	Master Protein	Q9Y2Z0	Protein SGT1 homolog OS=Homo sapiens OX=9606 GN=SUGT1 PE=1 SV=3	0	97.932	51	17	43	17	365	41	5.16	127.16	17	Pf00515, Pf04969, Pf05002, Pf13414, Pf13431, Pf13432, Pf14559	10910	ENSG00000165416.14	SUGT1	13	3.36472e+07	2.17517e+07	2.40289e+07	1.95684e+07	1.84093e+07	1.98831e+07	#N/A
Homo sapiens	FALSE	High	Master Protein	Q9Y5X1	Sorting nexin-9 OS=Homo sapiens OX=9606 GN=SNX9 PE=1 SV=1	0	97.932	25	14	36	14	595	66.6	5.58	117.78	14	Pf00018, Pf00787, Pf07653, Pf10456, Pf14604	51429	ENSG00000130340.15	SNX9	6	3.05785e+07	1.8137e+07	2.00714e+07	1.5652e+07	1.40964e+07	1.63667e+07	#N/A
Homo sapiens	FALSE	High	Master Protein	Q6PL18	ATPase family AAA domain-containing protein 2 OS=Homo sapiens OX=9606 GN=ATAD2 PE=1 SV=1	0	97.916	22	27	40	26	1390	158.5	6.32	107.48	27	Pf00004, Pf00439, Pf07724, Pf13191, Pf13401	29028	ENSG00000156802.12	ATAD2	8	4.26573e+07	2.79587e+07	3.09397e+07	2.58316e+07	2.33529e+07	2.82074e+07	#N/A
Homo sapiens	FALSE	High	Master Protein	O14950	Myosin regulatory light chain 12B OS=Homo sapiens OX=9606 GN=MYL12B PE=1 SV=2	0	97.749	37	8	62	8	172	19.8	4.84	184.47	8	Pf00036, Pf13202, Pf13405, Pf13833	103910; 10627	ENSG00000118680.12	MYL12B; MYL12A	18	5.93024e+07	3.83892e+07	3.72115e+07	3.45917e+07	3.23168e+07	2.96226e+07	#N/A
Homo sapiens	FALSE	High	Master Protein	Q9BTC0	Death-inducer obliterator 1 OS=Homo sapiens OX=9606 GN=DIDO1 PE=1 SV=5	0	97.747	12	25	48	25	2240	243.7	7.88	124.84	25	Pf00628, Pf07500, Pf07744, Pf09770	11083	ENSG00000101191.16	DIDO1	20	3.79639e+07	2.38021e+07	2.82386e+07	2.24485e+07	2.06919e+07	2.33437e+07	#N/A
Homo sapiens	FALSE	High	Master Protein	Q8WZA9	Immunity-related GTPase family Q protein OS=Homo sapiens OX=9606 GN=IRGQ PE=1 SV=1	0	97.744	23	13	49	13	623	62.7	4.88	156.71	13	#N/A	126298	ENSG00000167378.8	IRGQ	19	2.97292e+07	1.83445e+07	2.11321e+07	1.74005e+07	1.69468e+07	1.84555e+07	Met-loss [N-Term]
Homo sapiens	FALSE	High	Master Protein	Q9UBE0	SUMO-activating enzyme subunit 1 OS=Homo sapiens OX=9606 GN=SAE1 PE=1 SV=1	0	97.717	39	12	93	12	346	38.4	5.3	232.6	12	Pf00899	10055	ENSG00000142230.11	SAE1	19	1.04051e+08	6.78179e+07	7.54784e+07	6.03256e+07	5.69233e+07	6.23815e+07	#N/A
Homo sapiens	FALSE	High	Master Protein	O75390	Citrate synthase, mitochondrial OS=Homo sapiens OX=9606 GN=CS PE=1 SV=2	0	97.668	50	16	82	16	466	51.7	8.32	193.8	16	Pf00285	1431	ENSG00000062485.18	CS	12	7.01599e+07	4.49437e+07	5.09349e+07	4.1612e+07	3.79451e+07	4.2563e+07	#N/A
Homo sapiens	FALSE	High	Master Protein	Q9BSJ2	Gamma-tubulin complex component 2 OS=Homo sapiens OX=9606 GN=TUBGCP2 PE=1 SV=2	0	97.423	32	24	40	15	902	102.5	6.84	117.33	24	Pf04130	10844	ENSG00000130640.13	TUBGCP2	10	1.48146e+07	9.02087e+06	1.02452e+07	8.24198e+06	7.43666e+06	8.63402e+06	#N/A
Homo sapiens	FALSE	High	Master Protein	P23634	Plasma membrane calcium-transporting ATPase 4 OS=Homo sapiens OX=9606 GN=ATP2B4 PE=1 SV=2	0	97.368	14	15	54	6	1241	137.8	6.6	142.7	15	Pf00122, Pf00689, Pf00690, Pf00702, Pf08282, Pf12424, Pf12710, Pf13246	493	#N/A	ATP2B4	1	6.22043e+06	3.27947e+06	4.16183e+06	3.24415e+06	3177127	3.31166e+06	#N/A
Homo sapiens	FALSE	High	Master Protein	P55327	Tumor protein D52 OS=Homo sapiens OX=9606 GN=TPD52 PE=1 SV=2	0	97.197	58	13	60	2	224	24.3	4.83	198.63	13	Pf04201	7163	ENSG00000076554.15	TPD52	8	1.24856e+06	783684	904218	705496	691205	794104	#N/A
Homo sapiens	FALSE	High	Master Protein	P53602	Diphosphomevalonate decarboxylase OS=Homo sapiens OX=9606 GN=MVD PE=1 SV=1	0	97.123	43	13	45	13	400	43.4	7.23	149.26	13	#N/A	4597	ENSG00000167508.11	MVD	16	1.80908e+07	1.10063e+07	1.32631e+07	1.07172e+07	9.8009e+06	1.11244e+07	#N/A
Homo sapiens	FALSE	High	Master Protein	Q9NR30	Nucleolar RNA helicase 2 OS=Homo sapiens OX=9606 GN=DDX21 PE=1 SV=5	0	97.083	32	23	54	21	783	87.3	9.28	152.21	23	Pf00270, Pf00271, Pf08152, Pf14617	9188	ENSG00000165732.12	DDX21	10	2.30494e+07	1.34278e+07	1.37601e+07	1.12575e+07	1.07258e+07	1.2318e+07	#N/A
Homo sapiens	FALSE	High	Master Protein	P07108	Acyl-CoA-binding protein OS=Homo sapiens OX=9606 GN=DBI PE=1 SV=2	0	97.077	64	5	133	5	87	10	6.57	376.77	5	Pf00887	1622	ENSG00000155368.16	DBI	2	5.03979e+08	2.80014e+08	3.16183e+08	2.51226e+08	2.35752e+08	2.68569e+08	#N/A
Homo sapiens	FALSE	High	Master Protein	Q9UHR4	Brain-specific angiogenesis inhibitor 1-associated protein 2-like protein 1 OS=Homo sapiens OX=9606 GN=BAIAP2L1 PE=1 SV=2	0	97.067	41	20	43	20	511	56.8	8.68	100.25	20	Pf00018, Pf07653, Pf08397, Pf14604	55971	ENSG00000006453.13	BAIAP2L1	7	3.02612e+07	1.80188e+07	2.02959e+07	1.55508e+07	1.45974e+07	1.61132e+07	#N/A
Homo sapiens	FALSE	High	Master Protein	O00267	Transcription elongation factor SPT5 OS=Homo sapiens OX=9606 GN=SUPT5H PE=1 SV=1	0	97.037	25	21	37	21	1087	120.9	5.06	101.11	21	Pf00467, Pf03439, Pf04731, Pf07223, Pf11029, Pf11942, Pf12815	6829	ENSG00000196235.13	SUPT5H	19	1.90234e+07	1.23748e+07	1.32879e+07	1.21969e+07	1.08694e+07	1.23276e+07	#N/A
Homo sapiens	FALSE	High	Master Protein	O95793-3	Isoform 3 of Double-stranded RNA-binding protein Staufen homolog 1 OS=Homo sapiens OX=9606 GN=STAU1	0	97.007	43	18	40	1	502	55.6	9.54	114.41	18	Pf00035, Pf14709	6780	ENSG00000124214.19	STAU1	20	#N/A	#N/A	#N/A	#N/A	#N/A	#N/A	#N/A
Homo sapiens	FALSE	High	Master Protein	Q8IYD1	Eukaryotic peptide chain release factor GTP-binding subunit ERF3B OS=Homo sapiens OX=9606 GN=GSPT2 PE=1 SV=2	0	96.99	23	14	69	3	628	68.8	5.43	178.19	14	Pf00009, Pf03143, Pf03144, Pf07145	23708	ENSG00000189369.8	GSPT2	X	2.96017e+06	1868692	2.16342e+06	1.72249e+06	1.63099e+06	1.79496e+06	#N/A
Homo sapiens	FALSE	High	Master Protein	O60701	UDP-glucose 6-dehydrogenase OS=Homo sapiens OX=9606 GN=UGDH PE=1 SV=1	0	96.984	34	16	51	16	494	55	7.12	149.41	16	Pf00984, Pf03720, Pf03721	7358	ENSG00000109814.11	UGDH	4	3.63352e+07	2.29571e+07	2.74043e+07	2.34927e+07	2.2155e+07	2.43425e+07	#N/A
Homo sapiens	FALSE	High	Master Protein	P48735	Isocitrate dehydrogenase [NADP], mitochondrial OS=Homo sapiens OX=9606 GN=IDH2 PE=1 SV=2	0	96.918	30	13	77	5	452	50.9	8.69	211.37	13	Pf00180	3418	ENSG00000182054.9	IDH2	15	2.45366e+07	1.43602e+07	1.62787e+07	1.26827e+07	1.12641e+07	1.31175e+07	#N/A
Homo sapiens	FALSE	High	Master Protein	Q9Y5K6	CD2-associated protein OS=Homo sapiens OX=9606 GN=CD2AP PE=1 SV=1	0	96.886	30	20	51	20	639	71.4	6.4	140.35	20	Pf00018, Pf07653, Pf14604	23607	ENSG00000198087.7	CD2AP	6	6.6488e+07	4.12396e+07	4.67166e+07	3.99596e+07	3.73058e+07	4.24184e+07	#N/A
Homo sapiens	FALSE	High	Master Protein	Q13153	Serine/threonine-protein kinase PAK 1 OS=Homo sapiens OX=9606 GN=PAK1 PE=1 SV=2	0	96.86	37	17	44	7	545	60.6	5.76	126.71	17	Pf00069, Pf00786, Pf07714, Pf14531	5058	ENSG00000149269.9	PAK1	11	4.70272e+06	2.91929e+06	3.33535e+06	2.5492e+06	2.41623e+06	2.68093e+06	#N/A
Homo sapiens	FALSE	High	Master Protein	P18583-3	Isoform B of Protein SON OS=Homo sapiens OX=9606 GN=SON	0	96.824	12	20	44	2	2303	250.2	5.64	134.44	20	Pf12526	6651	ENSG00000159140.19	SON	21	798481	505625	563502	467542	468579	536915	#N/A
Homo sapiens	FALSE	High	Master Protein	Q86YB8	ERO1-like protein beta OS=Homo sapiens OX=9606 GN=ERO1B PE=1 SV=2	0	96.798	30	15	75	14	467	53.5	7.99	192.91	15	Pf04137	56605	ENSG00000086619.13	ERO1LB; ERO1B	1	9.08844e+07	5.35542e+07	6.24628e+07	5.50413e+07	5.18977e+07	6.02218e+07	#N/A
Homo sapiens	FALSE	High	Master Protein	Q12907	Vesicular integral-membrane protein VIP36 OS=Homo sapiens OX=9606 GN=LMAN2 PE=1 SV=1	0	96.744	47	14	59	14	356	40.2	6.95	156.66	14	Pf03388	10960	ENSG00000169223.14	LMAN2	5	3.97097e+07	2.84335e+07	2.69627e+07	2.14324e+07	1.96993e+07	2.35119e+07	#N/A
Homo sapiens	FALSE	High	Master Protein	Q8TDJ6	DmX-like protein 2 OS=Homo sapiens OX=9606 GN=DMXL2 PE=1 SV=2	0	96.613	12	27	39	25	3036	339.4	6.38	115.77	27	Pf00400, Pf12234	23312	ENSG00000104093.13	DMXL2	15	1.54132e+07	9.99338e+06	1.14783e+07	9.05923e+06	8.29141e+06	9.64489e+06	#N/A
Homo sapiens	FALSE	High	Master Protein	Q16706	Alpha-mannosidase 2 OS=Homo sapiens OX=9606 GN=MAN2A1 PE=1 SV=2	0	96.584	22	23	46	23	1144	131.1	7.58	123.86	23	Pf01074, Pf07748, Pf09261	4124	ENSG00000112893.9	MAN2A1	5	2.89612e+07	1.77417e+07	2.09493e+07	1.81956e+07	1.67326e+07	1.95637e+07	#N/A
Homo sapiens	FALSE	High	Master Protein	P45974	Ubiquitin carboxyl-terminal hydrolase 5 OS=Homo sapiens OX=9606 GN=USP5 PE=1 SV=2	0	96.562	20	13	42	12	858	95.7	5.03	132.94	13	Pf00443, Pf00627, Pf02148, Pf13423	8078	ENSG00000111667.13	USP5	12	2.04117e+07	1.2589e+07	1.39181e+07	1.18501e+07	1.08628e+07	1.2524e+07	#N/A
Homo sapiens	FALSE	High	Master Protein	P26639	Threonine--tRNA ligase 1, cytoplasmic OS=Homo sapiens OX=9606 GN=TARS1 PE=1 SV=3	0	96.486	28	20	43	4	723	83.4	6.67	117.52	20	Pf00587, Pf02824, Pf03129, Pf07973	6897	ENSG00000113407.13	TARS	5	4.24064e+06	2.54132e+06	2.78555e+06	2.10196e+06	1.95011e+06	2.2387e+06	#N/A
Homo sapiens	FALSE	High	Master Protein	P37837	Transaldolase OS=Homo sapiens OX=9606 GN=TALDO1 PE=1 SV=2	0	96.382	39	16	77	16	337	37.5	6.81	180.1	16	Pf00923	6888	ENSG00000177156.10	TALDO1	11	1.08841e+08	6.12332e+07	6.97225e+07	5.90903e+07	5.59079e+07	6.37154e+07	Met-loss [N-Term]
Homo sapiens	FALSE	High	Master Protein	O14776	Transcription elongation regulator 1 OS=Homo sapiens OX=9606 GN=TCERG1 PE=1 SV=2	0	96.35	20	22	45	22	1098	123.8	8.65	120.04	22	Pf00397, Pf01846, Pf13949	10915	ENSG00000113649.11	TCERG1	5	45096714	2.66138e+07	3.21925e+07	2.46558e+07	2.37539e+07	2.58513e+07	#N/A
Homo sapiens	FALSE	High	Master Protein	Q9BWD1	Acetyl-CoA acetyltransferase, cytosolic OS=Homo sapiens OX=9606 GN=ACAT2 PE=1 SV=2	0	96.35	37	11	49	11	397	41.3	6.92	147.68	11	Pf00108, Pf00109, Pf02803	39	ENSG00000120437.8	ACAT2	6	4.79289e+07	2.46036e+07	2.85346e+07	2.38956e+07	2.28577e+07	2.59212e+07	#N/A
Homo sapiens	FALSE	High	Master Protein	Q7Z333	Probable helicase senataxin OS=Homo sapiens OX=9606 GN=SETX PE=1 SV=4	0	96.345	11	27	38	27	2677	302.7	7.17	98.19	27	Pf00580, Pf13086, Pf13087, Pf13245, Pf13401, Pf13604	23064	ENSG00000107290.13	SETX	9	1.9701e+07	1.26183e+07	1.46122e+07	1.18831e+07	1.11205e+07	1.25113e+07	#N/A
Homo sapiens	FALSE	High	Master Protein	O95470	Sphingosine-1-phosphate lyase 1 OS=Homo sapiens OX=9606 GN=SGPL1 PE=1 SV=3	0	96.292	34	17	51	17	568	63.5	9.16	134.84	17	Pf00155, Pf00266, Pf00282, Pf01053, Pf05889	8879	ENSG00000166224.16	SGPL1	10	3.03769e+07	1.77295e+07	2.02288e+07	1.80174e+07	1.72488e+07	1.88967e+07	Met-loss [N-Term]
Homo sapiens	FALSE	High	Master Protein	Q9Y262	Eukaryotic translation initiation factor 3 subunit L OS=Homo sapiens OX=9606 GN=EIF3L PE=1 SV=1	0	96.28	32	18	46	18	564	66.7	6.34	132.02	18	Pf10255	51386	ENSG00000100129.17	EIF3L	22	4.076e+07	2.65438e+07	3.00577e+07	2.40713e+07	2.23233e+07	2.48462e+07	#N/A
Homo sapiens	FALSE	High	Master Protein	Q96I99	Succinate--CoA ligase [GDP-forming] subunit beta, mitochondrial OS=Homo sapiens OX=9606 GN=SUCLG2 PE=1 SV=2	0	96.263	29	14	37	14	432	46.5	6.39	112.59	14	Pf00549, Pf01071, Pf08442, Pf13549	8801	ENSG00000172340.14	SUCLG2	3	1.79085e+07	1.17177e+07	1.33233e+07	1.08944e+07	1.01988e+07	1.12568e+07	#N/A
Homo sapiens	FALSE	High	Master Protein	Q9P0M6	Core histone macro-H2A.2 OS=Homo sapiens OX=9606 GN=MACROH2A2 PE=1 SV=3	0	96.239	40	13	67	12	372	40	9.69	209.34	13	Pf00125, Pf01661	55506	ENSG00000099284.13	H2AFY2	10	6.32259e+07	3.81787e+07	4.58279e+07	3.69107e+07	3.47553e+07	3.9678e+07	#N/A
Homo sapiens	FALSE	High	Master Protein	Q8NI35	InaD-like protein OS=Homo sapiens OX=9606 GN=PATJ PE=1 SV=3	0	96.221	16	23	33	22	1801	196.2	4.94	87.23	23	Pf00595, Pf09045, Pf13180	10207	ENSG00000132849.19	INADL; PATJ	1	1.08371e+07	7.11879e+06	7.87041e+06	6.51084e+06	6.14591e+06	6.9034e+06	#N/A
Homo sapiens	FALSE	High	Master Protein	Q9NY33	Dipeptidyl peptidase 3 OS=Homo sapiens OX=9606 GN=DPP3 PE=1 SV=2	0	96.212	28	15	47	15	737	82.5	5.1	133.36	15	Pf03571	10072	ENSG00000254986.7	DPP3	11	2.36874e+07	1.53472e+07	1.73029e+07	1.35225e+07	1.25068e+07	1.40689e+07	Met-loss+Acetyl [N-Term]
Contaminant library	FALSE	High	Master Protein	ENSEMBL:ENSBTAP00000024146	(Bos taurus) similar to alpha-2-macroglobulin isoform 1	0	96.204	20	26	42	22	1477	164.2	6.02	99.86	26	#N/A	#N/A	#N/A	#N/A	#N/A	1.619e+07	9.97846e+06	1.18145e+07	1.13109e+07	1.03803e+07	1.0399e+07	#N/A
Homo sapiens	FALSE	High	Master Protein	P12235	ADP/ATP translocase 1 OS=Homo sapiens OX=9606 GN=SLC25A4 PE=1 SV=4	0	96.065	49	15	75	3	298	33	9.76	182.38	15	Pf00153	291	ENSG00000151729.10	SLC25A4	4	8.79204e+06	5.39705e+06	6.47714e+06	5.11689e+06	4.68388e+06	5.43359e+06	#N/A
Homo sapiens	FALSE	High	Master Protein	P55084	Trifunctional enzyme subunit beta, mitochondrial OS=Homo sapiens OX=9606 GN=HADHB PE=1 SV=3	0	96.035	41	15	64	15	474	51.3	9.41	140.61	15	Pf00108, Pf00109, Pf02803	3032	ENSG00000138029.13	HADHB	2	6.25922e+07	3.53039e+07	4.14726e+07	3.48355e+07	3.24547e+07	3.75696e+07	#N/A
Homo sapiens	FALSE	High	Master Protein	P06396-2	Isoform 2 of Gelsolin OS=Homo sapiens OX=9606 GN=GSN	0	96.01	24	18	49	6	731	80.6	5.85	145.62	18	Pf00626	2934	ENSG00000148180.19	GSN	9	1.7705e+07	1.14778e+07	1.29148e+07	9.81356e+06	9.47698e+06	1.03237e+07	Met-loss [N-Term]
Mus musculus	FALSE	High	Master Protein	Q9WTI7	Unconventional myosin-Ic OS=Mus musculus OX=10090 GN=Myo1c PE=1 SV=2	0	95.976	22	24	45	1	1063	121.9	9.35	117.64	24	Pf00063, Pf06017	17913	ENSMUSG00000017774.19	Myo1c	11	825637	564443	642340	534311	499741	520004	#N/A
Homo sapiens	FALSE	High	Master Protein	Q8IU81	Interferon regulatory factor 2-binding protein 1 OS=Homo sapiens OX=9606 GN=IRF2BP1 PE=1 SV=1	0	95.961	36	16	45	16	584	61.6	8.18	126.82	16	Pf00097, Pf11261	26145	ENSG00000170604.4	IRF2BP1	19	2.61343e+07	1.69922e+07	1.81698e+07	1.50706e+07	1.44081e+07	1.66458e+07	#N/A
Homo sapiens	FALSE	High	Master Protein	P35251	Replication factor C subunit 1 OS=Homo sapiens OX=9606 GN=RFC1 PE=1 SV=4	0	95.941	18	22	50	22	1148	128.2	9.36	129.33	22	Pf00004, Pf00533, Pf03215, Pf05496, Pf06414, Pf08519, Pf12738, Pf13207, Pf13238	5981	ENSG00000035928.15	RFC1	4	2.65504e+07	1.75572e+07	1.79039e+07	1.53977e+07	1.44918e+07	1.61672e+07	#N/A
Homo sapiens	FALSE	High	Master Protein	P13798	Acylamino-acid-releasing enzyme OS=Homo sapiens OX=9606 GN=APEH PE=1 SV=4	0	95.932	26	16	47	16	732	81.2	5.48	154.74	16	Pf00326, Pf00561, Pf01738, Pf02230, Pf05448, Pf12695, Pf12697	327	ENSG00000164062.12	APEH	3	6.00108e+07	4.07982e+07	4.22251e+07	3.35479e+07	2.93564e+07	3.28568e+07	#N/A
Homo sapiens	FALSE	High	Master Protein	Q12768	WASH complex subunit 5 OS=Homo sapiens OX=9606 GN=WASHC5 PE=1 SV=1	0	95.814	24	23	37	23	1159	134.2	6.98	101.06	23	Pf10266	9897	ENSG00000164961.15	KIAA0196; WASHC5	8	1.33228e+07	8.53461e+06	9.50202e+06	7.48499e+06	7.1112e+06	7.92288e+06	#N/A
Homo sapiens	FALSE	High	Master Protein	P39023	60S ribosomal protein L3 OS=Homo sapiens OX=9606 GN=RPL3 PE=1 SV=2	0	95.799	37	14	63	14	403	46.1	10.18	173.8	14	Pf00297	6122	ENSG00000100316.15	RPL3	22	1.01461e+08	6.53314e+07	6.89978e+07	5.30669e+07	5.05356e+07	5.58908e+07	#N/A
Homo sapiens	FALSE	High	Master Protein	Q92917	G-patch domain and KOW motifs-containing protein OS=Homo sapiens OX=9606 GN=GPKOW PE=1 SV=2	0	95.774	44	14	38	14	476	52.2	6.15	119.1	14	Pf00467, Pf01585, Pf12656	27238	ENSG00000068394.10	GPKOW	X	3.38045e+07	1.5908e+07	1.78832e+07	1.49435e+07	1.4168e+07	1.72347e+07	#N/A
Homo sapiens	FALSE	High	Master Protein	Q9Y3Z3	Deoxynucleoside triphosphate triphosphohydrolase SAMHD1 OS=Homo sapiens OX=9606 GN=SAMHD1 PE=1 SV=2	0	95.533	32	20	48	20	626	72.2	7.14	141.21	20	Pf00536, Pf01966, Pf07647	25939	ENSG00000101347.8	SAMHD1	20	2.43403e+07	1.5101e+07	1.684e+07	1.3553e+07	1.2595e+07	1.44482e+07	#N/A
Homo sapiens	FALSE	High	Master Protein	P30086	Phosphatidylethanolamine-binding protein 1 OS=Homo sapiens OX=9606 GN=PEBP1 PE=1 SV=3	0	95.526	79	11	61	10	187	21	7.53	197.22	11	Pf01161	5037	ENSG00000089220.4	PEBP1	12	1.37012e+08	8.35528e+07	8.92033e+07	8.11761e+07	7.61227e+07	8.04489e+07	Met-loss [N-Term]
Homo sapiens	FALSE	High	Master Protein	P17174	Aspartate aminotransferase, cytoplasmic OS=Homo sapiens OX=9606 GN=GOT1 PE=1 SV=3	0	95.36	42	15	47	15	413	46.2	7.01	130.37	15	Pf00155	2805	ENSG00000120053.10	GOT1	10	7.43719e+07	4.70542e+07	5.33233e+07	4.18798e+07	4.01806e+07	4.56638e+07	#N/A
Homo sapiens	FALSE	High	Master Protein	P11182	Lipoamide acyltransferase component of branched-chain alpha-keto acid dehydrogenase complex, mitochondrial OS=Homo sapiens OX=9606 GN=DBT PE=1 SV=3	0	95.232	30	15	56	15	482	53.5	8.51	139.46	15	Pf00198, Pf00364, Pf02817	1629	#N/A	DBT	1	5.52802e+07	3.31549e+07	4.14598e+07	3.38613e+07	3.12561e+07	3.44439e+07	#N/A
Homo sapiens	FALSE	High	Master Protein	Q01484	Ankyrin-2 OS=Homo sapiens OX=9606 GN=ANK2 PE=1 SV=4	0	95.185	8	28	39	23	3957	433.4	5.14	96.54	28	Pf00023, Pf00531, Pf00791, Pf04621, Pf05109, Pf05539, Pf09726, Pf12737, Pf12796, Pf13606, Pf13637, Pf13857, Pf15279, Pf15427, Pf15440, Pf15449	287	ENSG00000145362.17	ANK2	4	7.50424e+06	4.98509e+06	5.02467e+06	4.59724e+06	4.20118e+06	4.85318e+06	#N/A
Homo sapiens	FALSE	High	Master Protein	O95793	Double-stranded RNA-binding protein Staufen homolog 1 OS=Homo sapiens OX=9606 GN=STAU1 PE=1 SV=2	0	95.011	37	18	40	1	577	63.1	9.44	115.09	18	Pf00035, Pf14709	6780	ENSG00000124214.19	STAU1	20	1.6289e+06	1.0517e+06	1.29816e+06	905073	868012	1.00589e+06	#N/A
Homo sapiens	FALSE	High	Master Protein	Q6PD62	RNA polymerase-associated protein CTR9 homolog OS=Homo sapiens OX=9606 GN=CTR9 PE=1 SV=1	0	95.001	21	19	39	19	1173	133.4	6.77	109.66	19	Pf08424, Pf13414, Pf13424, Pf13432, Pf14559	9646	ENSG00000198730.7	CTR9	11	2.23841e+07	1.3791e+07	1.67847e+07	1.37112e+07	1.24116e+07	1.39743e+07	#N/A
Homo sapiens	FALSE	High	Master Protein	Q9C0B1	Alpha-ketoglutarate-dependent dioxygenase FTO OS=Homo sapiens OX=9606 GN=FTO PE=1 SV=3	0	94.976	28	15	44	15	505	58.2	5.22	134.44	15	Pf12933, Pf12934	79068	ENSG00000140718.20	FTO	16	4.54788e+07	2.58897e+07	3.03885e+07	2.60486e+07	2.45544e+07	2.78603e+07	#N/A
Homo sapiens	FALSE	High	Master Protein	P49916	DNA ligase 3 OS=Homo sapiens OX=9606 GN=LIG3 PE=1 SV=2	0	94.853	27	26	49	26	1009	112.8	9.01	117.1	26	Pf00645, Pf01068, Pf04675, Pf04679	3980	ENSG00000005156.11	LIG3	17	3.45268e+07	1.9402e+07	2.3845e+07	1.93404e+07	1.79171e+07	2.06588e+07	#N/A
Homo sapiens	FALSE	High	Master Protein	Q96HC4-4	Isoform 4 of PDZ and LIM domain protein 5 OS=Homo sapiens OX=9606 GN=PDLIM5	0	94.691	41	14	49	1	487	53	7.75	146.5	14	Pf00412, Pf00595, Pf13180	10611	ENSG00000163110.14	PDLIM5	4	194172	134636	149721	104552	117730	132437	#N/A
Homo sapiens	FALSE	High	Master Protein	Q96T23	Remodeling and spacing factor 1 OS=Homo sapiens OX=9606 GN=RSF1 PE=1 SV=2	0	94.689	11	16	35	16	1441	163.7	5.01	114.86	16	Pf00628, Pf15612, Pf15613	51773	ENSG00000048649.13	RSF1	11	4.53761e+07	2.70503e+07	2.98581e+07	2.46148e+07	2.26799e+07	2.57102e+07	#N/A
Mus musculus	FALSE	High	Master Protein	P46638	Ras-related protein Rab-11B OS=Mus musculus OX=10090 GN=Rab11b PE=1 SV=3	0	94.547	45	11	53	1	218	24.5	5.94	155.75	11	Pf00025, Pf00071, Pf01926, Pf08477, Pf13401	19326	ENSMUSG00000077450.12	Rab11b	17	9.05629e+06	5.73319e+06	6.70229e+06	5.22981e+06	4.75104e+06	5.53433e+06	#N/A
Homo sapiens	FALSE	High	Master Protein	Q8N3U4-2	Isoform 2 of Cohesin subunit SA-2 OS=Homo sapiens OX=9606 GN=STAG2	0	94.528	16	21	63	2	1268	145.7	5.52	145.07	21	Pf00670, Pf08514	10735	ENSG00000101972.18	STAG2	X	2.79693e+06	1.75829e+06	1.9045e+06	1.46423e+06	1.31422e+06	1.52918e+06	#N/A
Homo sapiens	FALSE	High	Master Protein	Q9HC35	Echinoderm microtubule-associated protein-like 4 OS=Homo sapiens OX=9606 GN=EML4 PE=1 SV=3	0	94.513	21	20	48	20	981	108.8	6.4	123.77	20	Pf00400, Pf03451	27436	ENSG00000143924.18	EML4	2	2.89434e+07	1.72187e+07	2.10487e+07	1.68088e+07	1.59253e+07	1.74592e+07	#N/A
Homo sapiens	FALSE	High	Master Protein	O75400	Pre-mRNA-processing factor 40 homolog A OS=Homo sapiens OX=9606 GN=PRPF40A PE=1 SV=2	0	94.435	17	17	58	17	957	108.7	7.56	141.84	17	Pf00397, Pf01846	55660	#N/A	PRPF40A	2	3.13342e+07	1.93107e+07	2.14127e+07	1.77664e+07	1.66661e+07	1.88923e+07	#N/A
Homo sapiens	FALSE	High	Master Protein	P63241	Eukaryotic translation initiation factor 5A-1 OS=Homo sapiens OX=9606 GN=EIF5A PE=1 SV=2	0	94.416	61	10	83	10	154	16.8	5.24	202.72	10	Pf01287	1984	ENSG00000132507.17	EIF5A	17	1.32842e+08	9.45848e+07	9.06717e+07	8.41914e+07	7.39786e+07	9.01721e+07	#N/A
Homo sapiens	FALSE	High	Master Protein	O95202	Mitochondrial proton/calcium exchanger protein OS=Homo sapiens OX=9606 GN=LETM1 PE=1 SV=1	0	94.387	28	19	46	19	739	83.3	6.7	137.36	19	Pf07766, Pf13833	3954	ENSG00000168924.14	LETM1	4	2.2132e+07	1.45764e+07	1.70628e+07	1.41072e+07	1.30702e+07	1.55097e+07	#N/A
Mus musculus	FALSE	High	Master Protein	Q9Z277	Tyrosine-protein kinase BAZ1B OS=Mus musculus OX=10090 GN=Baz1b PE=1 SV=2	0	94.354	12	19	53	1	1479	170.5	8.6	128.8	19	Pf00439, Pf00628, Pf10537, Pf15613, Pf15614	22385	ENSMUSG00000002748.7	Baz1b	5	212174	138773	125167	99543.9	81391.6	124573	#N/A
Mus musculus	FALSE	High	Master Protein	Q569Z5	Probable ATP-dependent RNA helicase DDX46 OS=Mus musculus OX=10090 GN=Ddx46 PE=1 SV=2	0	94.307	28	27	55	1	1032	117.4	9.26	136.73	27	Pf00270, Pf00271	212880	ENSMUSG00000021500.15	Ddx46	13	#N/A	#N/A	#N/A	#N/A	#N/A	#N/A	#N/A
Homo sapiens	FALSE	High	Master Protein	O43374	Ras GTPase-activating protein 4 OS=Homo sapiens OX=9606 GN=RASA4 PE=2 SV=2	0	94.297	33	27	47	3	803	90.4	7.83	120.46	27	Pf00168, Pf00169, Pf00616, Pf00779	10156	ENSG00000105808.17	RASA4	7	4.36582e+06	2.77233e+06	3.07358e+06	2152033	2.04931e+06	2.22084e+06	#N/A
Homo sapiens	FALSE	High	Master Protein	Q8WTW3	Conserved oligomeric Golgi complex subunit 1 OS=Homo sapiens OX=9606 GN=COG1 PE=1 SV=1	0	94.266	22	19	39	19	980	108.9	7.31	116.88	19	Pf08700	9382	ENSG00000166685.11	COG1	17	2.31381e+07	1.40396e+07	1.64787e+07	1.36539e+07	1.27266e+07	1.48966e+07	#N/A
Homo sapiens	FALSE	High	Master Protein	P16885	1-phosphatidylinositol 4,5-bisphosphate phosphodiesterase gamma-2 OS=Homo sapiens OX=9606 GN=PLCG2 PE=1 SV=4	0	94.252	24	23	41	22	1265	147.8	6.64	108.52	23	Pf00017, Pf00018, Pf00168, Pf00387, Pf00388, Pf07653, Pf09279, Pf14604	5336	ENSG00000197943.9	PLCG2	16	1.90021e+07	1.15972e+07	1.33064e+07	1.07473e+07	9.84746e+06	1.11751e+07	#N/A
Homo sapiens	FALSE	High	Master Protein	Q7Z4W1	L-xylulose reductase OS=Homo sapiens OX=9606 GN=DCXR PE=1 SV=2	0	94.218	41	7	62	7	244	25.9	8.1	181.02	7	Pf00106, Pf01488, Pf08659, Pf13460, Pf13561	51181	ENSG00000169738.7	DCXR	17	6.54418e+07	4.04041e+07	4.52119e+07	3.38199e+07	3.10915e+07	3.53996e+07	#N/A
Homo sapiens	FALSE	High	Master Protein	P33121	Long-chain-fatty-acid--CoA ligase 1 OS=Homo sapiens OX=9606 GN=ACSL1 PE=1 SV=1	0	94.12	29	20	48	14	698	77.9	7.15	145.15	20	Pf00501	2180	ENSG00000151726.13	ACSL1	4	3.66336e+07	2.3817e+07	2.81175e+07	2.30047e+07	2.15629e+07	2.43587e+07	#N/A
Homo sapiens	FALSE	High	Master Protein	O14795	Protein unc-13 homolog B OS=Homo sapiens OX=9606 GN=UNC13B PE=1 SV=2	0	94.086	18	28	41	20	1591	180.6	5.99	94.6	28	Pf00130, Pf00168, Pf06292, Pf10540	10497	ENSG00000198722.14	UNC13B	9	1.65338e+07	1.04011e+07	1.18745e+07	9.34672e+06	8.53763e+06	9.61931e+06	#N/A
Homo sapiens	FALSE	High	Master Protein	Q7Z2W4-3	Isoform 3 of Zinc finger CCCH-type antiviral protein 1 OS=Homo sapiens OX=9606 GN=ZC3HAV1	0	94.046	35	18	38	1	624	67.5	8.72	103.8	18	#N/A	56829	#N/A	ZC3HAV1	7	#N/A	#N/A	#N/A	#N/A	#N/A	#N/A	#N/A
Homo sapiens	FALSE	High	Master Protein	Q13330	Metastasis-associated protein MTA1 OS=Homo sapiens OX=9606 GN=MTA1 PE=1 SV=2	0	94.004	37	24	51	19	715	80.7	9.26	108.33	24	Pf00249, Pf00320, Pf01426, Pf01448	9112	ENSG00000182979.17	MTA1	14	2.22386e+07	1.48374e+07	1.56241e+07	1.32411e+07	1.22276e+07	1.37146e+07	#N/A
Homo sapiens	FALSE	High	Master Protein	O00471	Exocyst complex component 5 OS=Homo sapiens OX=9606 GN=EXOC5 PE=1 SV=1	0	93.855	31	20	41	4	708	81.8	6.71	114.75	20	Pf03938, Pf07393	10640	ENSG00000070367.15	EXOC5	14	3.53149e+06	2.24592e+06	2.51697e+06	2.04921e+06	1.87485e+06	2.10261e+06	#N/A
Mus musculus	FALSE	High	Master Protein	Q8CG48	Structural maintenance of chromosomes protein 2 OS=Mus musculus OX=10090 GN=Smc2 PE=1 SV=2	0	93.832	21	23	47	1	1191	134.2	8.41	119.1	23	Pf01576, Pf02463, Pf04111, Pf05911, Pf06470, Pf09321, Pf09726, Pf12128, Pf13166, Pf13175, Pf13304, Pf13476, Pf13555, Pf14362	14211	ENSMUSG00000028312.19	Smc2	4	69287.8	32339	35142.3	39501.4	26869.9	39975.5	#N/A
Homo sapiens	FALSE	High	Master Protein	P20810-6	Isoform 6 of Calpastatin OS=Homo sapiens OX=9606 GN=CAST	0	93.644	25	15	43	2	791	84.9	5.36	121.33	15	Pf00748	831	ENSG00000153113.23	CAST	5	2.26945e+06	1.45461e+06	1.51611e+06	1.28772e+06	1.28296e+06	1.44616e+06	#N/A
Homo sapiens	FALSE	High	Master Protein	Q9Y3F4	Serine-threonine kinase receptor-associated protein OS=Homo sapiens OX=9606 GN=STRAP PE=1 SV=1	0	93.63	41	13	56	13	350	38.4	5.12	130.19	13	Pf00400	11171	ENSG00000023734.10	STRAP	12	8.47887e+07	5.22709e+07	5.66491e+07	4.55527e+07	4.26242e+07	4.78581e+07	#N/A
Homo sapiens	FALSE	High	Master Protein	Q6Y7W6	GRB10-interacting GYF protein 2 OS=Homo sapiens OX=9606 GN=GIGYF2 PE=1 SV=1	0	93.608	13	17	43	5	1299	150	5.54	98.61	17	Pf02213	26058	ENSG00000204120.14	GIGYF2	2	1.72368e+06	1.27159e+06	1.35307e+06	1.11779e+06	1.12723e+06	1.15465e+06	#N/A
Homo sapiens	FALSE	High	Master Protein	P49321	Nuclear autoantigenic sperm protein OS=Homo sapiens OX=9606 GN=NASP PE=1 SV=2	0	93.525	22	11	69	11	788	85.2	4.3	168.79	11	Pf00515, Pf10516, Pf13414, Pf13424	4678	ENSG00000132780.16	NASP	1	5.01554e+07	3.15581e+07	3.57377e+07	2.85033e+07	2.71953e+07	2.868e+07	#N/A
Homo sapiens	FALSE	High	Master Protein	P05556	Integrin beta-1 OS=Homo sapiens OX=9606 GN=ITGB1 PE=1 SV=2	0	93.501	20	15	58	15	798	88.4	5.39	155.83	15	Pf00362, Pf07965, Pf08725	3688	ENSG00000150093.18	ITGB1	10	5.86653e+07	3.92882e+07	4.15321e+07	3.72084e+07	3.55496e+07	3.92157e+07	#N/A
Homo sapiens	FALSE	High	Master Protein	P18669	Phosphoglycerate mutase 1 OS=Homo sapiens OX=9606 GN=PGAM1 PE=1 SV=2	0	93.466	64	14	76	11	254	28.8	7.18	158.3	14	Pf00300	5223; 643576	ENSG00000171314.8	PGAM1; LOC643576	10; 12	1.04174e+07	4.90935e+06	4.99943e+06	3.91672e+06	4.86017e+06	5.19724e+06	#N/A
Homo sapiens	FALSE	High	Master Protein	O75439	Mitochondrial-processing peptidase subunit beta OS=Homo sapiens OX=9606 GN=PMPCB PE=1 SV=2	0	93.227	36	15	44	15	489	54.3	6.83	152.01	15	Pf00675, Pf05193	9512	ENSG00000105819.13	PMPCB	7	1.57673e+07	1.02883e+07	1.09065e+07	9.18428e+06	8.46185e+06	9.75967e+06	#N/A
Homo sapiens	FALSE	High	Master Protein	Q684P5	Rap1 GTPase-activating protein 2 OS=Homo sapiens OX=9606 GN=RAP1GAP2 PE=1 SV=2	0	93.195	33	18	67	18	730	80	6.67	180.04	18	Pf02145	23108	ENSG00000132359.14	RAP1GAP2	17	1.77396e+07	1.23633e+07	1.37386e+07	9.97097e+06	9.36945e+06	1.04355e+07	#N/A
Homo sapiens	FALSE	High	Master Protein	P18754	Regulator of chromosome condensation OS=Homo sapiens OX=9606 GN=RCC1 PE=1 SV=1	0	93.147	31	9	35	9	421	44.9	7.52	116.08	9	Pf00415, Pf13540	1104	ENSG00000180198.15	RCC1	1	1.10614e+07	6.73225e+06	7.71819e+06	6.35948e+06	5.85747e+06	6.86741e+06	#N/A
Homo sapiens	FALSE	High	Master Protein	P46777	60S ribosomal protein L5 OS=Homo sapiens OX=9606 GN=RPL5 PE=1 SV=3	0	93.026	40	11	109	11	297	34.3	9.72	254.9	11	Pf00861, Pf14204	6125	ENSG00000122406.12	RPL5	1	58034964	3.21656e+07	3.42522e+07	3.03088e+07	2.84166e+07	3.22833e+07	#N/A
Homo sapiens	FALSE	High	Master Protein	Q08257	Quinone oxidoreductase OS=Homo sapiens OX=9606 GN=CRYZ PE=1 SV=1	0	92.999	61	16	44	16	329	35.2	8.44	141.18	16	Pf00107, Pf08240, Pf13602	1429	ENSG00000116791.13	CRYZ	1	4.16995e+07	2.44564e+07	2.86997e+07	2.39294e+07	2.31288e+07	2.5259e+07	#N/A
Homo sapiens	FALSE	High	Master Protein	O00116	Alkyldihydroxyacetonephosphate synthase, peroxisomal OS=Homo sapiens OX=9606 GN=AGPS PE=1 SV=1	0	92.851	26	15	41	15	658	72.9	7.34	109.64	15	Pf01565, Pf02913	8540	ENSG00000018510.13	AGPS	2	2.68947e+07	1.70656e+07	2.01241e+07	1.66542e+07	1.58131e+07	1.75008e+07	#N/A
Homo sapiens	FALSE	High	Master Protein	Q5JTV8	Torsin-1A-interacting protein 1 OS=Homo sapiens OX=9606 GN=TOR1AIP1 PE=1 SV=2	0	92.816	28	13	45	12	583	66.2	8.18	113.49	13	Pf05609	26092	ENSG00000143337.18	TOR1AIP1	1	1.5736e+07	9.83575e+06	1.17822e+07	9.56365e+06	8.81204e+06	1.00447e+07	#N/A
Homo sapiens	FALSE	High	Master Protein	Q8N3U4	Cohesin subunit SA-2 OS=Homo sapiens OX=9606 GN=STAG2 PE=1 SV=3	0	92.754	17	20	61	1	1231	141.2	5.43	142.81	20	Pf00670, Pf08514	10735	ENSG00000101972.18	STAG2	X	540605	283978	334688	289644	267308	326412	#N/A
Homo sapiens	FALSE	High	Master Protein	O95573	Long-chain-fatty-acid--CoA ligase 3 OS=Homo sapiens OX=9606 GN=ACSL3 PE=1 SV=3	0	92.66	29	15	43	13	720	80.4	8.38	128.63	15	Pf00501	2181	ENSG00000123983.13	ACSL3	2	1.62114e+07	9.76048e+06	1.08689e+07	8.86899e+06	8.44491e+06	9.96702e+06	#N/A
Mus musculus	FALSE	High	Master Protein	P53994	Ras-related protein Rab-2A OS=Mus musculus OX=10090 GN=Rab2a PE=1 SV=1	0	92.658	44	8	71	4	212	23.5	6.54	217.64	8	Pf00009, Pf00025, Pf00071, Pf01926, Pf04670, Pf08477	59021	ENSMUSG00000047187.9	Rab2a	4	2.29848e+07	1.56933e+07	1.66274e+07	1.43023e+07	1.29785e+07	1.54675e+07	Met-loss+Acetyl [N-Term]
Mus musculus	FALSE	High	Master Protein	P40124	Adenylyl cyclase-associated protein 1 OS=Mus musculus OX=10090 GN=Cap1 PE=1 SV=4	0	92.592	28	14	69	1	474	51.5	7.52	163.15	14	Pf01213, Pf07986, Pf08603	12331	ENSMUSG00000028656.14	Cap1	4	5.64497e+06	4.5051e+06	3.71172e+06	3.23921e+06	2.82012e+06	3.52466e+06	#N/A
Homo sapiens	FALSE	High	Master Protein	O60256	Phosphoribosyl pyrophosphate synthase-associated protein 2 OS=Homo sapiens OX=9606 GN=PRPSAP2 PE=1 SV=1	0	92.532	40	11	45	8	369	40.9	7.44	126.18	11	Pf13793, Pf14572	5636	ENSG00000141127.14	PRPSAP2	17	1.48903e+07	9.83782e+06	1.08466e+07	8.99844e+06	8.22007e+06	9.40427e+06	#N/A
Homo sapiens	FALSE	High	Master Protein	O95433	Activator of 90 kDa heat shock protein ATPase homolog 1 OS=Homo sapiens OX=9606 GN=AHSA1 PE=1 SV=1	0	92.461	43	11	45	11	338	38.3	5.53	132.63	11	Pf08327, Pf09229	10598	ENSG00000100591.7	AHSA1	14	3.4996e+07	2.21717e+07	2.36924e+07	2.00974e+07	2.03716e+07	1.96087e+07	#N/A
Homo sapiens	FALSE	High	Master Protein	Q4LE39	AT-rich interactive domain-containing protein 4B OS=Homo sapiens OX=9606 GN=ARID4B PE=1 SV=2	0	92.453	16	18	35	17	1312	147.7	5.12	99.95	18	Pf00855, Pf01388, Pf08169, Pf11717	51742	ENSG00000054267.21	ARID4B	1	1.42123e+07	9.20097e+06	1.04961e+07	8.77242e+06	7.90823e+06	9.48627e+06	#N/A
Homo sapiens	FALSE	High	Master Protein	P49773	Histidine triad nucleotide-binding protein 1 OS=Homo sapiens OX=9606 GN=HINT1 PE=1 SV=2	0	92.438	79	7	61	7	126	13.8	6.95	175.09	7	Pf01230, Pf11969	3094	ENSG00000169567.11	HINT1	5	8.56876e+07	5.35179e+07	5.71217e+07	4.98234e+07	4.52366e+07	5.23966e+07	#N/A
Mus musculus	FALSE	High	Master Protein	P26369	Splicing factor U2AF 65 kDa subunit OS=Mus musculus OX=10090 GN=U2af2 PE=1 SV=3	0	92.374	42	11	67	11	475	53.5	9.09	157.07	11	Pf00076, Pf13893, Pf14259	22185	ENSMUSG00000030435.16	U2af2	7	2.60696e+07	1.81789e+07	1.93762e+07	1.61121e+07	1.47975e+07	1.71202e+07	#N/A
Homo sapiens	FALSE	High	Master Protein	Q9HCE6	Rho guanine nucleotide exchange factor 10-like protein OS=Homo sapiens OX=9606 GN=ARHGEF10L PE=1 SV=4	0	92.363	16	17	36	17	1279	140.3	5.94	82.55	17	#N/A	#N/A	#N/A	#N/A	#N/A	6.84416e+06	5.13966e+06	4.80946e+06	4.06241e+06	3.80914e+06	4.35631e+06	#N/A
Homo sapiens	FALSE	High	Master Protein	O60341	Lysine-specific histone demethylase 1A OS=Homo sapiens OX=9606 GN=KDM1A PE=1 SV=2	0	92.335	21	16	40	16	852	92.8	6.52	112.96	16	Pf01593, Pf04433, Pf13450, Pf13870	23028	ENSG00000004487.15	KDM1A	1	3.82063e+07	2.56618e+07	2.96433e+07	2.16671e+07	2.03526e+07	2.30459e+07	#N/A
Homo sapiens	FALSE	High	Master Protein	O94973	AP-2 complex subunit alpha-2 OS=Homo sapiens OX=9606 GN=AP2A2 PE=1 SV=2	0	92.267	24	19	40	13	939	103.9	6.96	115.68	19	Pf01602, Pf02296, Pf02883, Pf13646	161	ENSG00000183020.13	AP2A2	11	1.86433e+07	1.22032e+07	1.40774e+07	1.13157e+07	1.04603e+07	1.18832e+07	#N/A
Homo sapiens	FALSE	High	Master Protein	Q12904	Aminoacyl tRNA synthase complex-interacting multifunctional protein 1 OS=Homo sapiens OX=9606 GN=AIMP1 PE=1 SV=2	0	92.243	47	12	60	12	312	34.3	8.43	174.73	12	Pf01588	9255	ENSG00000164022.16	AIMP1	4	2.48907e+07	1.51764e+07	1.67205e+07	1.40246e+07	1.31465e+07	14692581	#N/A
Homo sapiens	FALSE	High	Master Protein	Q5VT52	Regulation of nuclear pre-mRNA domain-containing protein 2 OS=Homo sapiens OX=9606 GN=RPRD2 PE=1 SV=1	0	92.234	17	18	37	18	1461	155.9	7.42	101.62	18	Pf04818	23248	ENSG00000163125.15	RPRD2	1	1.81798e+07	11799147	1.29031e+07	1.06215e+07	9.92302e+06	1.06749e+07	Met-loss [N-Term]
Homo sapiens	FALSE	High	Master Protein	Q07866-4	Isoform J of Kinesin light chain 1 OS=Homo sapiens OX=9606 GN=KLC1	0	92.225	29	17	42	9	637	72	6.57	130.38	17	Pf08317, Pf09311, Pf13374, Pf13414, Pf13424, Pf14559	3831	ENSG00000126214.21	KLC1	14	2.10086e+07	1.37267e+07	1.42584e+07	1.1543e+07	1.04872e+07	1.17538e+07	#N/A
Homo sapiens	FALSE	High	Master Protein	P62333	26S proteasome regulatory subunit 10B OS=Homo sapiens OX=9606 GN=PSMC6 PE=1 SV=1	0	92.099	50	16	65	16	389	44.1	7.49	169.43	16	Pf00004, Pf00910, Pf01078, Pf05496, Pf07724, Pf07726, Pf07728, Pf13191, Pf13207, Pf13401	5706	ENSG00000100519.11	PSMC6	14	4.95356e+07	3.09035e+07	3.43577e+07	2.78394e+07	2.62118e+07	2.87167e+07	#N/A
Homo sapiens	FALSE	High	Master Protein	P16435	NADPH--cytochrome P450 reductase OS=Homo sapiens OX=9606 GN=POR PE=1 SV=2	0	91.724	29	16	62	16	677	76.6	5.58	149.63	16	Pf00175, Pf00258, Pf00667	5447	#N/A	POR	7	4.36133e+07	2.93073e+07	3.14842e+07	2.78474e+07	2.47529e+07	2.84598e+07	#N/A
Homo sapiens	FALSE	High	Master Protein	Q9Y6V0	Protein piccolo OS=Homo sapiens OX=9606 GN=PCLO PE=1 SV=5	0	91.456	6	26	41	26	5142	560.4	6.47	88.78	26	#N/A	#N/A	#N/A	#N/A	#N/A	1.12055e+07	6.81216e+06	7.54144e+06	7.04718e+06	6.4195e+06	7.20584e+06	#N/A
Homo sapiens	FALSE	High	Master Protein	Q92769	Histone deacetylase 2 OS=Homo sapiens OX=9606 GN=HDAC2 PE=1 SV=2	0	91.337	24	9	52	6	488	55.3	5.91	130.49	9	Pf00850	3066	ENSG00000196591.11	HDAC2	6	1.80452e+07	1.23842e+07	1.35277e+07	1.08005e+07	9.30445e+06	1.23975e+07	#N/A
Homo sapiens	FALSE	High	Master Protein	O60884	DnaJ homolog subfamily A member 2 OS=Homo sapiens OX=9606 GN=DNAJA2 PE=1 SV=1	0	91.308	30	11	45	11	412	45.7	6.48	130.9	11	Pf00226, Pf00684, Pf01556	10294	ENSG00000069345.11	DNAJA2	16	3.98235e+07	2.42207e+07	2.70458e+07	2.1651e+07	2.05801e+07	2.28567e+07	#N/A
Homo sapiens	FALSE	High	Master Protein	Q9Y5S2	Serine/threonine-protein kinase MRCK beta OS=Homo sapiens OX=9606 GN=CDC42BPB PE=1 SV=2	0	91.29	12	21	35	17	1711	194.2	6.37	106.78	21	Pf00038, Pf00069, Pf00130, Pf00261, Pf00433, Pf00769, Pf00780, Pf01442, Pf01576, Pf02463, Pf02841, Pf03148, Pf03938, Pf03962, Pf04012, Pf04111, Pf04156, Pf04849, Pf05010, Pf05103, Pf05276, Pf05483, Pf05557, Pf05622, Pf05667, Pf05701, Pf06008, Pf06160, Pf07227, Pf07321, Pf07714, Pf07767, Pf07851, Pf07888, Pf07926, Pf08614, Pf08826, Pf09726, Pf09728, Pf09730, Pf09731, Pf09789, Pf10168, Pf10174, Pf1…	9578	ENSG00000198752.10	CDC42BPB	14	1.70594e+07	1.03357e+07	1.18003e+07	9.59233e+06	8.80476e+06	9.6822e+06	#N/A
Homo sapiens	FALSE	High	Master Protein	P05388	60S acidic ribosomal protein P0 OS=Homo sapiens OX=9606 GN=RPLP0 PE=1 SV=1	0	91.249	51	13	44	13	317	34.3	5.97	132.94	13	Pf00428, Pf00466	6175	ENSG00000089157.15	RPLP0	12	1.48959e+08	9.05998e+07	1.02099e+08	8.3194e+07	7.59743e+07	8.23255e+07	#N/A
Homo sapiens	FALSE	High	Master Protein	Q9UMS4	Pre-mRNA-processing factor 19 OS=Homo sapiens OX=9606 GN=PRPF19 PE=1 SV=1	0	91.225	42	15	51	15	504	55.1	6.61	153.17	15	Pf00400, Pf04564, Pf08606, Pf11789	27339	ENSG00000110107.8	PRPF19	11	3.92978e+07	2.73454e+07	3.01543e+07	2.45399e+07	2.24596e+07	2.53194e+07	#N/A
Homo sapiens	FALSE	High	Master Protein	P20810-7	Isoform 7 of Calpastatin OS=Homo sapiens OX=9606 GN=CAST	0	91.223	25	14	43	1	772	82.7	5.29	118.92	14	Pf00748	831	#N/A	CAST	5	2.31717e+06	1.22921e+06	1.31057e+06	1.1078e+06	1.1147e+06	1.23912e+06	#N/A
Homo sapiens	FALSE	High	Master Protein	P62979	Ubiquitin-40S ribosomal protein S27a OS=Homo sapiens OX=9606 GN=RPS27A PE=1 SV=2	0	91.221	60	12	133	2	156	18	9.64	391.47	12	Pf00240, Pf01599, Pf11976, Pf13019, Pf13881, Pf14560	6233	ENSG00000143947.13	RPS27A	2	1.06114e+07	6.85468e+06	7.01887e+06	6.0478e+06	5.24516e+06	6.26181e+06	#N/A
Homo sapiens	FALSE	High	Master Protein	Q9P2D1	Chromodomain-helicase-DNA-binding protein 7 OS=Homo sapiens OX=9606 GN=CHD7 PE=1 SV=3	0	91.121	9	24	46	17	2997	335.7	6.34	112.41	24	Pf00176, Pf00270, Pf00271, Pf00385, Pf07223, Pf07533, Pf09606, Pf09770	55636	ENSG00000171316.11	CHD7	8	5.77667e+06	4.09493e+06	4.44357e+06	3.9029e+06	3.57669e+06	4.17474e+06	#N/A
Homo sapiens	FALSE	High	Master Protein	Q15147	1-phosphatidylinositol 4,5-bisphosphate phosphodiesterase beta-4 OS=Homo sapiens OX=9606 GN=PLCB4 PE=1 SV=3	0	91.036	22	25	47	25	1175	134.4	6.9	109.57	25	Pf00168, Pf00387, Pf00388, Pf01576, Pf02463, Pf06631, Pf08703, Pf09279, Pf12474	5332	ENSG00000101333.16	PLCB4	20	1.60798e+07	9.43735e+06	1.07127e+07	8.82273e+06	8.03109e+06	8.95761e+06	#N/A
Homo sapiens	FALSE	High	Master Protein	P06748	Nucleophosmin OS=Homo sapiens OX=9606 GN=NPM1 PE=1 SV=2	0	91.034	57	21	100	21	294	32.6	4.78	230.32	21	Pf03066	4869	ENSG00000181163.13	NPM1	5	9.32161e+08	5.87819e+08	6.3067e+08	5.37531e+08	5.14042e+08	5.80123e+08	#N/A
Homo sapiens	FALSE	High	Master Protein	P42345	Serine/threonine-protein kinase mTOR OS=Homo sapiens OX=9606 GN=MTOR PE=1 SV=1	0	90.979	12	24	38	24	2549	288.7	7.17	104	24	Pf00454, Pf02259, Pf02260, Pf08771, Pf11865	2475	ENSG00000198793.12	MTOR	1	2.36209e+07	1.37023e+07	1.54218e+07	1.26324e+07	1.21256e+07	1.35572e+07	#N/A
Mus musculus	FALSE	High	Master Protein	Q8CFI7	DNA-directed RNA polymerase II subunit RPB2 OS=Mus musculus OX=10090 GN=Polr2b PE=1 SV=2	0	90.807	24	25	36	25	1174	133.8	6.87	99.43	25	Pf00562, Pf04560, Pf04561, Pf04563, Pf04565, Pf04566, Pf04567	231329	ENSMUSG00000029250.5	Polr2b	5	1.36798e+07	8.49259e+06	9.55615e+06	7.73996e+06	7.25519e+06	8.13811e+06	#N/A
Homo sapiens	FALSE	High	Master Protein	Q92522	Histone H1.10 OS=Homo sapiens OX=9606 GN=H1-10 PE=1 SV=1	0	90.668	56	17	81	17	213	22.5	10.76	244.3	17	Pf00538	8971	ENSG00000184897.5	H1FX	3	1.14976e+08	6.85931e+07	7.45755e+07	6.25249e+07	6.41284e+07	7.00604e+07	#N/A
Homo sapiens	FALSE	High	Master Protein	P98175	RNA-binding protein 10 OS=Homo sapiens OX=9606 GN=RBM10 PE=1 SV=3	0	90.596	19	18	44	17	930	103.5	5.97	122.59	18	Pf00076, Pf00641, Pf01585, Pf12656, Pf14259	8241	ENSG00000182872.15	RBM10	X	23518372	1.69961e+07	1.89808e+07	1.62136e+07	1.41519e+07	1.68963e+07	#N/A
Homo sapiens	FALSE	High	Master Protein	Q5T8P6	RNA-binding protein 26 OS=Homo sapiens OX=9606 GN=RBM26 PE=1 SV=3	0	90.457	17	20	46	1	1007	113.5	9.16	123.53	20	Pf00076, Pf00642, Pf01480, Pf13893, Pf14259	64062	ENSG00000139746.15	RBM26	13	704089	456689	477878	479964	426217	469387	#N/A
Homo sapiens	FALSE	High	Master Protein	P26583	High mobility group protein B2 OS=Homo sapiens OX=9606 GN=HMGB2 PE=1 SV=2	0	90.398	40	14	98	12	209	24	7.81	229.24	14	Pf00505, Pf09011	3148	ENSG00000164104.11	HMGB2	4	1.01196e+08	6.39478e+07	6.06698e+07	5.72418e+07	5.05979e+07	6.3726e+07	#N/A
Homo sapiens	FALSE	High	Master Protein	Q9BXP5	Serrate RNA effector molecule homolog OS=Homo sapiens OX=9606 GN=SRRT PE=1 SV=1	0	90.318	16	14	60	14	876	100.6	5.96	146.32	14	Pf04959, Pf12066	51593	ENSG00000087087.18	SRRT	7	3.48141e+07	2.19704e+07	2.50836e+07	2.13423e+07	1.97576e+07	2.28841e+07	#N/A
Homo sapiens	FALSE	High	Master Protein	Q13618	Cullin-3 OS=Homo sapiens OX=9606 GN=CUL3 PE=1 SV=2	0	90.261	31	21	41	21	768	88.9	8.48	106.7	21	Pf00888, Pf10557	8452	ENSG00000036257.12	CUL3	2	1.86317e+07	1.27122e+07	1.36941e+07	1.11056e+07	1.02206e+07	1.17615e+07	#N/A
Homo sapiens	FALSE	High	Master Protein	Q86SQ0	Pleckstrin homology-like domain family B member 2 OS=Homo sapiens OX=9606 GN=PHLDB2 PE=1 SV=2	0	90.16	22	23	48	2	1253	142.1	7.43	118.57	23	Pf00169, Pf01576, Pf02463, Pf03938, Pf04111, Pf04156, Pf05483, Pf05667, Pf09730, Pf09731, Pf12128, Pf13166, Pf13851, Pf13868, Pf14942, Pf14943, Pf14992	90102	ENSG00000144824.20	PHLDB2	3	1.08835e+06	722643	844950	657138	606595	704769	#N/A
Homo sapiens	FALSE	High	Master Protein	P62987	Ubiquitin-60S ribosomal protein L40 OS=Homo sapiens OX=9606 GN=UBA52 PE=1 SV=2	0	90.142	64	11	135	1	128	14.7	9.83	396.12	11	Pf00240, Pf01020, Pf11976, Pf13019, Pf13881, Pf14560	7311	ENSG00000221983.7	UBA52	19	4.50072e+06	2.88396e+06	3.31668e+06	2.83284e+06	2.71091e+06	3.07271e+06	#N/A
Homo sapiens	FALSE	High	Master Protein	O43776	Asparagine--tRNA ligase, cytoplasmic OS=Homo sapiens OX=9606 GN=NARS1 PE=1 SV=1	0	90.12	30	14	55	14	548	62.9	6.25	156.23	14	Pf00152, Pf01336	4677	ENSG00000134440.11	NARS	18	7.44855e+07	4.86198e+07	4.9142e+07	4.16096e+07	3.73497e+07	4.41964e+07	Met-loss [N-Term]
Homo sapiens	FALSE	High	Master Protein	Q6P1N0	Coiled-coil and C2 domain-containing protein 1A OS=Homo sapiens OX=9606 GN=CC2D1A PE=1 SV=1	0	90.095	22	18	37	17	951	104	8.09	118.75	18	Pf00168	54862	ENSG00000132024.17	CC2D1A	19	3.0557e+07	1.97451e+07	2.33756e+07	1.74275e+07	1.60827e+07	1.80376e+07	#N/A
Homo sapiens	FALSE	High	Master Protein	O75832	26S proteasome non-ATPase regulatory subunit 10 OS=Homo sapiens OX=9606 GN=PSMD10 PE=1 SV=1	0	90.001	43	9	39	9	226	24.4	6.1	142.02	9	Pf00023, Pf12796, Pf13606, Pf13637, Pf13857	5716	ENSG00000101843.18	PSMD10	X	4.04683e+07	2.35111e+07	2.81902e+07	2.3576e+07	2.21435e+07	2.44756e+07	#N/A
Mus musculus	FALSE	High	Master Protein	P35550	rRNA 2'-O-methyltransferase fibrillarin OS=Mus musculus OX=10090 GN=Fbl PE=1 SV=2	0	89.901	47	16	59	15	327	34.3	10.24	167.83	16	Pf01135, Pf01269, Pf13847	14113; 102643269	ENSMUSG00000046865.7	LOC100044829; Fbl; LOC102643269	7; 3	6.76382e+07	3.66458e+07	4.19105e+07	3.55854e+07	3.1802e+07	4.1673e+07	#N/A
Homo sapiens	FALSE	High	Master Protein	Q15477	Helicase SKI2W OS=Homo sapiens OX=9606 GN=SKIV2L PE=1 SV=3	0	89.78	13	16	35	16	1246	137.7	6.06	94.45	16	Pf00270, Pf00271, Pf08148, Pf13234	6499	ENSG00000204351.11; ENSG00000225737.9	SKIV2L	6; CHR_HSCHR6_MHC_COX_CTG1	1.31467e+07	8.26612e+06	9.47871e+06	7.7175e+06	7.22782e+06	8.03871e+06	#N/A
Homo sapiens	FALSE	High	Master Protein	Q9UHD1	Cysteine and histidine-rich domain-containing protein 1 OS=Homo sapiens OX=9606 GN=CHORDC1 PE=1 SV=2	0	89.585	51	12	43	7	332	37.5	7.87	124.09	12	Pf04968, Pf04969	26973	ENSG00000110172.11	CHORDC1	11	1.32075e+07	9.20016e+06	1.00601e+07	8.43118e+06	7.80957e+06	8.63533e+06	#N/A
Homo sapiens	FALSE	High	Master Protein	Q9Y450	HBS1-like protein OS=Homo sapiens OX=9606 GN=HBS1L PE=1 SV=1	0	89.558	37	20	37	17	684	75.4	6.61	105.34	20	Pf00009, Pf03143, Pf03144, Pf08938	10767	ENSG00000112339.14	HBS1L	6	1.03554e+07	7.1638e+06	7.02163e+06	5.92708e+06	5.32462e+06	6.18036e+06	#N/A
Homo sapiens	FALSE	High	Master Protein	Q14151	Scaffold attachment factor B2 OS=Homo sapiens OX=9606 GN=SAFB2 PE=1 SV=1	0	89.529	15	17	59	12	953	107.4	6.16	142.48	17	Pf00076, Pf02037, Pf13893, Pf14259	9667	ENSG00000130254.11	SAFB2	19	4.11369e+07	2.33572e+07	2.83739e+07	2.32568e+07	2.17016e+07	2.43341e+07	#N/A
Homo sapiens	FALSE	High	Master Protein	O75534	Cold shock domain-containing protein E1 OS=Homo sapiens OX=9606 GN=CSDE1 PE=1 SV=2	0	89.468	28	21	41	21	798	88.8	6.25	107.82	21	Pf00313, Pf12901	7812	ENSG00000009307.15	CSDE1	1	3.08896e+07	2.04165e+07	2.23641e+07	1.71281e+07	1.5341e+07	1.66261e+07	#N/A
Mus musculus	FALSE	High	Master Protein	P43274	Histone H1.4 OS=Mus musculus OX=10090 GN=H1-4 PE=1 SV=2	0	89.402	45	19	125	2	219	22	11.11	333.36	19	Pf00538	50709	ENSMUSG00000051627.2	Hist1h1e	13	783196	371297	439917	395341	370371	441069	#N/A
Homo sapiens	FALSE	High	Master Protein	Q14690	Protein RRP5 homolog OS=Homo sapiens OX=9606 GN=PDCD11 PE=1 SV=3	0	89.347	14	23	36	23	1871	208.6	8.87	89.57	23	Pf00575, Pf13424, Pf13432	22984	ENSG00000148843.13	PDCD11	10	2.19969e+07	1.29729e+07	1.49881e+07	1.2305e+07	1.176e+07	1.35615e+07	#N/A
Homo sapiens	FALSE	High	Master Protein	Q8TD26	Chromodomain-helicase-DNA-binding protein 6 OS=Homo sapiens OX=9606 GN=CHD6 PE=1 SV=4	0	89.337	9	24	42	21	2715	305.2	6.27	107.46	24	Pf00176, Pf00270, Pf00271, Pf00385, Pf07533	84181	ENSG00000124177.14	CHD6	20	1.11438e+07	6.52305e+06	7.44505e+06	6.54862e+06	5.92933e+06	6.85721e+06	#N/A
Homo sapiens	FALSE	High	Master Protein	Q86XP3	ATP-dependent RNA helicase DDX42 OS=Homo sapiens OX=9606 GN=DDX42 PE=1 SV=1	0	89.327	23	18	40	18	938	102.9	7.02	103.22	18	Pf00270, Pf00271, Pf13307	11325	ENSG00000198231.12	DDX42	17	3.30622e+07	2.16754e+07	2.30986e+07	1.76744e+07	1.59923e+07	1.82911e+07	#N/A
Homo sapiens	FALSE	High	Master Protein	Q15813	Tubulin-specific chaperone E OS=Homo sapiens OX=9606 GN=TBCE PE=1 SV=1	0	89.138	32	18	49	17	527	59.3	6.76	127.44	18	Pf01302, Pf12799, Pf13855, Pf14560, Pf14580	6905	ENSG00000282984.1; ENSG00000116957.12	TBCE	1; CHR_HSCHR1_5_CTG32_1	3.41824e+07	2.20025e+07	2.5205e+07	2.07593e+07	1.90461e+07	2.09832e+07	#N/A
Mus musculus	FALSE	High	Master Protein	P16332	Methylmalonyl-CoA mutase, mitochondrial OS=Mus musculus OX=10090 GN=Mmut PE=1 SV=2	0	89.078	22	14	48	1	748	82.8	6.89	148.51	14	Pf01642, Pf02310	17850	ENSMUSG00000023921.8	Mut	17	#N/A	#N/A	#N/A	#N/A	#N/A	#N/A	#N/A
Homo sapiens	FALSE	High	Master Protein	Q00688	Peptidyl-prolyl cis-trans isomerase FKBP3 OS=Homo sapiens OX=9606 GN=FKBP3 PE=1 SV=1	0	89.009	53	13	42	13	224	25.2	9.28	121.06	13	Pf00254	2287	ENSG00000100442.10	FKBP3	14	7.84937e+07	5.49714e+07	5.01723e+07	4.57766e+07	4.30579e+07	4.67157e+07	#N/A
Homo sapiens	FALSE	High	Master Protein	Q9Y4E6	WD repeat-containing protein 7 OS=Homo sapiens OX=9606 GN=WDR7 PE=1 SV=2	0	88.989	16	20	32	20	1490	163.7	6.92	94.75	20	Pf00400	23335	ENSG00000091157.13	WDR7	18	1.50448e+07	9.70066e+06	1.11217e+07	8.72802e+06	8.13875e+06	8.985e+06	#N/A
Homo sapiens	FALSE	High	Master Protein	Q5T8P6-2	Isoform 2 of RNA-binding protein 26 OS=Homo sapiens OX=9606 GN=RBM26	0	88.83	20	20	46	1	983	111	9.07	123.2	20	Pf00076, Pf00642, Pf01480, Pf13893, Pf14259	64062	ENSG00000139746.15	RBM26	13	133538	91924.6	116217	108016	93988.3	95281.9	#N/A
Homo sapiens	FALSE	High	Master Protein	Q9Y2X3	Nucleolar protein 58 OS=Homo sapiens OX=9606 GN=NOP58 PE=1 SV=1	0	88.823	29	13	42	13	529	59.5	8.92	104.28	13	Pf01798, Pf08060, Pf08156	51602	ENSG00000055044.10	NOP58	2	4.34765e+07	1.87446e+07	2.2233e+07	1.97489e+07	1.95669e+07	2.30008e+07	#N/A
Homo sapiens	FALSE	High	Master Protein	Q9UBW7	Zinc finger MYM-type protein 2 OS=Homo sapiens OX=9606 GN=ZMYM2 PE=1 SV=1	0	88.678	18	22	42	21	1377	154.8	6.34	98.21	22	Pf06467, Pf08394, Pf12012	7750	ENSG00000121741.16	ZMYM2	13	2.13928e+07	1.39341e+07	1.55596e+07	1.24293e+07	1.14002e+07	1.30893e+07	#N/A
Homo sapiens	FALSE	High	Master Protein	P13489	Ribonuclease inhibitor OS=Homo sapiens OX=9606 GN=RNH1 PE=1 SV=2	0	88.661	32	13	41	13	461	49.9	4.82	125.99	13	#N/A	6050	ENSG00000276230.4; ENSG00000023191.16	RNH1	11; CHR_HSCHR11_1_CTG8	3.03676e+07	1.98968e+07	2.22962e+07	1.81931e+07	1.69238e+07	1.88995e+07	#N/A
Homo sapiens	FALSE	High	Master Protein	O14802	DNA-directed RNA polymerase III subunit RPC1 OS=Homo sapiens OX=9606 GN=POLR3A PE=1 SV=2	0	88.651	20	24	42	24	1390	155.5	8.48	105.06	24	Pf00623, Pf04983, Pf04997, Pf04998, Pf05000	11128	ENSG00000148606.12	POLR3A	10	1.726e+07	1.08955e+07	1.19208e+07	9.98125e+06	9.17874e+06	1.02964e+07	#N/A
Homo sapiens	FALSE	High	Master Protein	Q9H1B7	Probable E3 ubiquitin-protein ligase IRF2BPL OS=Homo sapiens OX=9606 GN=IRF2BPL PE=1 SV=1	0	88.624	34	20	57	17	796	82.6	8.24	124.7	20	Pf11261	64207	ENSG00000119669.4	IRF2BPL	14	2.36167e+07	1.3715e+07	1.57929e+07	1.28098e+07	1.22994e+07	1.39516e+07	#N/A
Homo sapiens	FALSE	High	Master Protein	O14981	TATA-binding protein-associated factor 172 OS=Homo sapiens OX=9606 GN=BTAF1 PE=1 SV=2	0	88.568	13	21	37	21	1849	206.8	6.52	109.66	21	Pf00176, Pf00271, Pf12054	9044	ENSG00000095564.13	BTAF1	10	1.0431e+07	6.89305e+06	7.58858e+06	6.07551e+06	5.61773e+06	6.72275e+06	#N/A
Homo sapiens	FALSE	High	Master Protein	O75521	Enoyl-CoA delta isomerase 2 OS=Homo sapiens OX=9606 GN=ECI2 PE=1 SV=4	0	88.408	33	10	37	10	394	43.6	9	104.03	10	Pf00378, Pf00887	10455	ENSG00000198721.12	ECI2	6	2.65632e+07	1.52613e+07	1.80307e+07	1.50114e+07	1.35814e+07	1.65447e+07	#N/A
Homo sapiens	FALSE	High	Master Protein	Q5JWF2-2	Isoform XLas-2 of Guanine nucleotide-binding protein G(s) subunit alpha isoforms XLas OS=Homo sapiens OX=9606 GN=GNAS	0	88.389	21	18	59	5	1023	109.6	5.07	145.15	18	Pf00025, Pf00503, Pf08477	2778	ENSG00000087460.24	GNAS	20	2.14947e+07	1.18575e+07	1.3763e+07	1.2272e+07	1.1876e+07	1.32389e+07	#N/A
Homo sapiens	FALSE	High	Master Protein	Q9ULH0	Kinase D-interacting substrate of 220 kDa OS=Homo sapiens OX=9606 GN=KIDINS220 PE=1 SV=3	0	88.281	14	21	32	21	1771	196.4	6.62	98.82	21	Pf00023, Pf07693, Pf12796, Pf13606, Pf13637, Pf13857	57498	ENSG00000134313.15	KIDINS220	2	9.76278e+06	6.68154e+06	7.2102e+06	5.54132e+06	4.99921e+06	5.83687e+06	#N/A
Mus musculus	FALSE	High	Master Protein	Q8JZQ2	AFG3-like protein 2 OS=Mus musculus OX=10090 GN=Afg3l2 PE=1 SV=1	0	88.207	26	21	56	1	802	89.5	8.6	142.89	21	Pf00004, Pf01434, Pf05496, Pf06068, Pf06480, Pf07724, Pf07728, Pf13191, Pf13401	69597	ENSMUSG00000024527.9	Afg3l2	18	294971	178539	214629	167451	136703	171639	#N/A
Homo sapiens	FALSE	High	Master Protein	P61106	Ras-related protein Rab-14 OS=Homo sapiens OX=9606 GN=RAB14 PE=1 SV=4	0	88.141	61	10	42	9	215	23.9	6.21	147.86	10	Pf00009, Pf00025, Pf00071, Pf04670, Pf08477	51552	ENSG00000119396.10	RAB14	9	1.67028e+07	9.65756e+06	1.04751e+07	9.15457e+06	8.29619e+06	1.04018e+07	#N/A
Homo sapiens	FALSE	High	Master Protein	Q13822	Ectonucleotide pyrophosphatase/phosphodiesterase family member 2 OS=Homo sapiens OX=9606 GN=ENPP2 PE=1 SV=3	0	88.129	22	16	42	9	863	98.9	7.37	123.09	16	Pf01033, Pf01223, Pf01663	5168	ENSG00000136960.12	ENPP2	8	1.88688e+07	1.03019e+07	1.19768e+07	1.06517e+07	9.87211e+06	1.20284e+07	#N/A
Homo sapiens	FALSE	High	Master Protein	Q16181	Septin-7 OS=Homo sapiens OX=9606 GN=SEPTIN7 PE=1 SV=2	0	88.105	39	14	56	1	437	50.6	8.63	147.08	14	Pf00735, Pf01926, Pf10211	989	#N/A	SEPT7	7	603274	463236	449049	424744	383565	439936	#N/A
Homo sapiens	FALSE	High	Master Protein	O15511	Actin-related protein 2/3 complex subunit 5 OS=Homo sapiens OX=9606 GN=ARPC5 PE=1 SV=3	0	88.093	54	10	54	9	151	16.3	5.67	157.93	10	Pf04699	10092	ENSG00000162704.15	ARPC5	1	5.97113e+07	3.74742e+07	4.08195e+07	3.49615e+07	3.36711e+07	3.57303e+07	#N/A
Homo sapiens	FALSE	High	Master Protein	Q8N163	Cell cycle and apoptosis regulator protein 2 OS=Homo sapiens OX=9606 GN=CCAR2 PE=1 SV=2	0	88.064	22	17	50	17	923	102.8	5.22	138.56	17	Pf14443, Pf14444	57805	ENSG00000158941.16	CCAR2; KIAA1967	8	8.84893e+07	5.67054e+07	6.42783e+07	5.26293e+07	4.87475e+07	5.50026e+07	#N/A
Homo sapiens	FALSE	High	Master Protein	Q5SW79	Centrosomal protein of 170 kDa OS=Homo sapiens OX=9606 GN=CEP170 PE=1 SV=1	0	87.972	15	22	44	21	1584	175.2	7.11	113.91	22	Pf00498, Pf15308	9859	ENSG00000276725.4; ENSG00000143702.15	CEP170	1; CHR_HSCHR1_3_CTG32_1	1.69213e+07	1.0553e+07	1.15592e+07	9.11202e+06	8.59871e+06	9.51319e+06	#N/A
Homo sapiens	FALSE	High	Master Protein	O43865	S-adenosylhomocysteine hydrolase-like protein 1 OS=Homo sapiens OX=9606 GN=AHCYL1 PE=1 SV=2	0	87.95	35	19	47	7	530	58.9	6.89	126.77	19	Pf00670, Pf01262, Pf01488, Pf02254, Pf02826, Pf05221	10768	ENSG00000168710.17	AHCYL1	1	1.9327e+07	1.20246e+07	1.26847e+07	9.83463e+06	9.04538e+06	1.0586e+07	#N/A
Homo sapiens	FALSE	High	Master Protein	Q9NPI6	mRNA-decapping enzyme 1A OS=Homo sapiens OX=9606 GN=DCP1A PE=1 SV=3	0	87.945	26	13	38	13	582	63.2	6.25	101.12	13	Pf05109, Pf06058	55802	ENSG00000272886.5	DCP1A	3	1.56964e+07	9.86947e+06	1.16085e+07	9.43543e+06	8.70553e+06	1.02194e+07	#N/A
Mus musculus	FALSE	High	Master Protein	Q8C854	Myelin expression factor 2 OS=Mus musculus OX=10090 GN=Myef2 PE=1 SV=1	0	87.86	24	16	54	2	591	63.3	8.87	166.16	16	Pf00076, Pf11608, Pf13893, Pf14259	17876	ENSMUSG00000027201.16	Myef2	2	1.46474e+07	8.11024e+06	1.01437e+07	7.34844e+06	6.91792e+06	8.12928e+06	#N/A
Homo sapiens	FALSE	High	Master Protein	P11802	Cyclin-dependent kinase 4 OS=Homo sapiens OX=9606 GN=CDK4 PE=1 SV=2	0	87.837	46	11	39	10	303	33.7	7.01	108.31	11	Pf00069, Pf01636, Pf07714	1019	ENSG00000135446.16	CDK4	12	3.27148e+07	1.9717e+07	2.21446e+07	1.76735e+07	1.71965e+07	1.87538e+07	#N/A
Homo sapiens	FALSE	High	Master Protein	O60885	Bromodomain-containing protein 4 OS=Homo sapiens OX=9606 GN=BRD4 PE=1 SV=2	0	87.78	17	24	50	18	1362	152.1	9.19	120.74	24	Pf00439	23476	ENSG00000141867.17	BRD4	19	2.0131e+07	1.17761e+07	1.34199e+07	1.08521e+07	1.01558e+07	1.23515e+07	#N/A
Homo sapiens	FALSE	High	Master Protein	Q9UHL4	Dipeptidyl peptidase 2 OS=Homo sapiens OX=9606 GN=DPP7 PE=1 SV=3	0	87.774	29	11	51	11	492	54.3	6.32	158.23	11	Pf00561, Pf05577	29952	ENSG00000176978.13	DPP7	9	4.32057e+07	2.42159e+07	2.86663e+07	2.3861e+07	2.16526e+07	2.50367e+07	#N/A
Homo sapiens	FALSE	High	Master Protein	P54578	Ubiquitin carboxyl-terminal hydrolase 14 OS=Homo sapiens OX=9606 GN=USP14 PE=1 SV=3	0	87.685	34	16	52	16	494	56	5.3	129.53	16	Pf00443, Pf13423	9097	ENSG00000101557.14	USP14	18	3.28526e+07	1.39004e+07	1.66684e+07	1.43788e+07	1.50205e+07	1.71359e+07	Met-loss [N-Term]
Homo sapiens	FALSE	High	Master Protein	P53367	Arfaptin-1 OS=Homo sapiens OX=9606 GN=ARFIP1 PE=1 SV=2	0	87.673	43	12	31	11	373	41.7	6.7	105.04	12	Pf03114, Pf06456	27236	ENSG00000164144.15	ARFIP1	4	2.71065e+07	1.74356e+07	1.8243e+07	1.73696e+07	1.57387e+07	1.86047e+07	#N/A
Homo sapiens	FALSE	High	Master Protein	Q15334	Lethal(2) giant larvae protein homolog 1 OS=Homo sapiens OX=9606 GN=LLGL1 PE=1 SV=3	0	87.637	22	19	43	19	1064	115.3	6.29	140.6	19	Pf08366	3996	ENSG00000131899.10; ENSG00000284137.1	LLGL1	17; CHR_HSCHR17_3_CTG1	2.15741e+07	1.35638e+07	1.48511e+07	1.20255e+07	1.12727e+07	1.26318e+07	#N/A
Homo sapiens	FALSE	High	Master Protein	Q7Z460	CLIP-associating protein 1 OS=Homo sapiens OX=9606 GN=CLASP1 PE=1 SV=1	0	87.56	16	22	37	18	1538	169.3	9.03	96.27	22	Pf02985, Pf12348	23332	ENSG00000074054.17	CLASP1	2	1.66718e+07	1.03132e+07	1.17484e+07	9.34705e+06	8.64824e+06	9.97058e+06	#N/A
Homo sapiens	FALSE	High	Master Protein	P62140	Serine/threonine-protein phosphatase PP1-beta catalytic subunit OS=Homo sapiens OX=9606 GN=PPP1CB PE=1 SV=3	0	87.515	49	14	43	4	327	37.2	6.19	128.91	14	Pf00149	5500	ENSG00000213639.9	PPP1CB	2	1.40102e+07	8.08545e+06	8.98835e+06	8.02372e+06	7.35494e+06	8.668e+06	#N/A
Homo sapiens	FALSE	High	Master Protein	Q8NBS9	Thioredoxin domain-containing protein 5 OS=Homo sapiens OX=9606 GN=TXNDC5 PE=1 SV=2	0	87.493	34	12	38	12	432	47.6	5.97	149.29	12	Pf00085, Pf13098, Pf13905	81567	ENSG00000239264.8	TXNDC5	6	6.48839e+07	4.13772e+07	4.28736e+07	3.85488e+07	3.48983e+07	4.06259e+07	#N/A
Homo sapiens	FALSE	High	Master Protein	Q9BUQ8	Probable ATP-dependent RNA helicase DDX23 OS=Homo sapiens OX=9606 GN=DDX23 PE=1 SV=3	0	87.473	25	20	62	20	820	95.5	9.55	145.24	20	Pf00270, Pf00271, Pf04851	9416	ENSG00000174243.9	DDX23	12	3.73237e+07	2.28818e+07	2.50901e+07	1.98778e+07	1.89672e+07	2.01829e+07	Met-loss [N-Term]
Homo sapiens	FALSE	High	Master Protein	Q92618	Zinc finger protein 516 OS=Homo sapiens OX=9606 GN=ZNF516 PE=1 SV=1	0	87.348	23	21	36	21	1163	124.2	8.72	95.14	21	Pf00096, Pf13465	9658	ENSG00000101493.10	ZNF516	18	8.64281e+06	5.81911e+06	6.13677e+06	5.0525e+06	4.76792e+06	5.38084e+06	#N/A
Mus musculus	FALSE	High	Master Protein	P54071	Isocitrate dehydrogenase [NADP], mitochondrial OS=Mus musculus OX=10090 GN=Idh2 PE=1 SV=3	0	87.322	27	10	71	2	452	50.9	8.69	199.15	10	Pf00180	269951	ENSMUSG00000030541.16	Idh2	7	3.67376e+06	2.5228e+06	2.71372e+06	2.17985e+06	2.07347e+06	2.20401e+06	#N/A
Homo sapiens	FALSE	High	Master Protein	P82094	TATA element modulatory factor OS=Homo sapiens OX=9606 GN=TMF1 PE=1 SV=2	0	87.166	17	18	31	18	1093	122.8	4.92	84.88	18	Pf12325, Pf12329	7110	ENSG00000144747.15	TMF1	3	1.62882e+07	1.03887e+07	1.12151e+07	9.61463e+06	9.07014e+06	1.01758e+07	#N/A
Homo sapiens	FALSE	High	Master Protein	Q5TH69	Brefeldin A-inhibited guanine nucleotide-exchange protein 3 OS=Homo sapiens OX=9606 GN=ARFGEF3 PE=1 SV=3	0	87.05	11	21	35	21	2177	240.5	5.82	86.97	21	Pf09324	57221	ENSG00000112379.8	KIAA1244; ARFGEF3	6	1.65983e+07	1.03666e+07	1.1694e+07	1.05765e+07	9.66964e+06	1.08148e+07	#N/A
Homo sapiens	FALSE	High	Master Protein	Q7LBC6	Lysine-specific demethylase 3B OS=Homo sapiens OX=9606 GN=KDM3B PE=1 SV=2	0	87.024	17	21	36	21	1761	191.5	7.18	81.42	21	Pf02373	51780	ENSG00000120733.13	KDM3B	5	3.66594e+07	2.42689e+07	2.42115e+07	1.9916e+07	1.92534e+07	2.16906e+07	#N/A
Homo sapiens	FALSE	High	Master Protein	P19021	Peptidyl-glycine alpha-amidating monooxygenase OS=Homo sapiens OX=9606 GN=PAM PE=1 SV=2	0	86.876	22	18	52	18	973	108.3	6.42	121.54	18	Pf01082, Pf01436, Pf03712	5066	ENSG00000145730.20	PAM	5	3.7423e+07	2.04079e+07	2.42821e+07	2.12135e+07	1.98662e+07	2.33223e+07	#N/A
Homo sapiens	FALSE	High	Master Protein	Q9BZH6	WD repeat-containing protein 11 OS=Homo sapiens OX=9606 GN=WDR11 PE=1 SV=1	0	86.807	16	17	29	17	1224	136.6	6.92	90.44	17	#N/A	55717	ENSG00000120008.15	WDR11	10	1.47449e+07	1.02849e+07	1.10272e+07	9.51501e+06	8.75324e+06	9.48174e+06	#N/A
Mus musculus	FALSE	High	Master Protein	Q9D051	Pyruvate dehydrogenase E1 component subunit beta, mitochondrial OS=Mus musculus OX=10090 GN=Pdhb PE=1 SV=1	0	86.774	34	8	55	1	359	38.9	6.87	162.05	8	Pf02779, Pf02780	68263	ENSMUSG00000021748.8	Pdhb	14	#N/A	#N/A	#N/A	#N/A	#N/A	#N/A	#N/A
Homo sapiens	FALSE	High	Master Protein	O75153	Clustered mitochondria protein homolog OS=Homo sapiens OX=9606 GN=CLUH PE=1 SV=2	0	86.768	18	21	36	21	1309	146.6	6.13	100.74	21	Pf12807, Pf13236, Pf13374, Pf13424, Pf15044	23277	ENSG00000132361.16	CLUH; KIAA0664	17	1.16088e+07	7.33666e+06	8.28888e+06	6.45586e+06	6.0025e+06	6.72849e+06	#N/A
Homo sapiens	FALSE	High	Master Protein	Q9UDR5	Alpha-aminoadipic semialdehyde synthase, mitochondrial OS=Homo sapiens OX=9606 GN=AASS PE=1 SV=1	0	86.751	20	17	36	17	926	102.1	6.64	89.78	17	Pf01262, Pf03435, Pf05222	10157	ENSG00000008311.14	AASS	7	2.86628e+07	1.7516e+07	2.15421e+07	1.73566e+07	1.59366e+07	1.83249e+07	#N/A
Homo sapiens	FALSE	High	Master Protein	Q96G03	Phosphoglucomutase-2 OS=Homo sapiens OX=9606 GN=PGM2 PE=1 SV=4	0	86.744	31	17	39	17	612	68.2	6.73	113.19	17	Pf00408, Pf02878, Pf02879, Pf02880	55276	ENSG00000169299.13	PGM2	4	2.89646e+07	1.71728e+07	1.98915e+07	1.62097e+07	1.62483e+07	1.70465e+07	#N/A
Homo sapiens	FALSE	High	Master Protein	Q04917	14-3-3 protein eta OS=Homo sapiens OX=9606 GN=YWHAH PE=1 SV=4	0	86.726	43	13	69	10	246	28.2	4.84	174.63	13	Pf00244	7533	ENSG00000128245.14	YWHAH	22	2.17062e+07	8.32866e+06	1.02715e+07	8.60522e+06	9.24771e+06	1.02503e+07	#N/A
Homo sapiens	FALSE	High	Master Protein	O95163	Elongator complex protein 1 OS=Homo sapiens OX=9606 GN=ELP1 PE=1 SV=3	0	86.695	16	18	39	18	1332	150.2	5.94	94.63	18	Pf04762	8518	ENSG00000070061.14	IKBKAP; ELP1	9	1.20541e+07	8.33752e+06	9.09869e+06	7.81815e+06	7.12345e+06	8.11389e+06	#N/A
Homo sapiens	FALSE	High	Master Protein	Q13151	Heterogeneous nuclear ribonucleoprotein A0 OS=Homo sapiens OX=9606 GN=HNRNPA0 PE=1 SV=1	0	86.668	49	9	44	9	305	30.8	9.29	151.74	9	Pf00076, Pf13893, Pf14259	10949	ENSG00000177733.6	HNRNPA0	5	2.77131e+07	1.61448e+07	1.75425e+07	1.49738e+07	1.54605e+07	1.71798e+07	#N/A
Contaminant library	FALSE	High	Master Protein	P12763	SWISS-PROT:P12763 (Bos taurus) Alpha-2-HS-glycoprotein precursor	0	86.604	35	10	171	10	359	38.4	5.5	527.84	10	Pf00031	280988	ENSBTAG00000000522.4	AHSG	1	1.2616e+08	8.69344e+07	8.59579e+07	9.53681e+07	7.58367e+07	9.67511e+07	#N/A
Mus musculus	FALSE	High	Master Protein	P63005	Platelet-activating factor acetylhydrolase IB subunit beta OS=Mus musculus OX=10090 GN=Pafah1b1 PE=1 SV=2	0	86.524	39	14	43	14	410	46.6	7.37	117.5	14	Pf00400, Pf08513, Pf11715	18472	ENSMUSG00000020745.15	Pafah1b1	11	2.95352e+07	1.70064e+07	2.0286e+07	1.69606e+07	1.66006e+07	1.76859e+07	#N/A
Homo sapiens	FALSE	High	Master Protein	P19174	1-phosphatidylinositol 4,5-bisphosphate phosphodiesterase gamma-1 OS=Homo sapiens OX=9606 GN=PLCG1 PE=1 SV=1	0	86.301	17	18	36	18	1290	148.4	6.05	91.73	18	Pf00017, Pf00018, Pf00168, Pf00169, Pf00387, Pf00388, Pf03009, Pf07653, Pf09279, Pf14604	5335	ENSG00000124181.14	PLCG1	20	2.05998e+07	1.26328e+07	1.44964e+07	1.16419e+07	1.06465e+07	1.18818e+07	#N/A
Homo sapiens	FALSE	High	Master Protein	Q13619	Cullin-4A OS=Homo sapiens OX=9606 GN=CUL4A PE=1 SV=3	0	86.264	30	23	43	16	759	87.6	8.13	110.92	23	Pf00888, Pf10557	8451	ENSG00000139842.14	CUL4A	13	1.83485e+07	1.03181e+07	1.15008e+07	9.65772e+06	9.17459e+06	1.06806e+07	#N/A
Homo sapiens	FALSE	High	Master Protein	Q8N6T3	ADP-ribosylation factor GTPase-activating protein 1 OS=Homo sapiens OX=9606 GN=ARFGAP1 PE=1 SV=2	0	86.175	36	12	28	12	406	44.6	5.66	92.09	12	Pf01412	55738	ENSG00000101199.12	ARFGAP1	20	1.96766e+07	1.15081e+07	1.12104e+07	8.24532e+06	8.00269e+06	9.85834e+06	#N/A
Homo sapiens	FALSE	High	Master Protein	Q9Y230	RuvB-like 2 OS=Homo sapiens OX=9606 GN=RUVBL2 PE=1 SV=3	0	86.174	36	16	49	16	463	51.1	5.64	125.72	16	Pf00004, Pf03796, Pf06068, Pf13481	10856	ENSG00000183207.13	RUVBL2	19	4.77768e+07	3.16649e+07	3.58928e+07	2.85353e+07	2.61499e+07	2.93216e+07	#N/A
Homo sapiens	FALSE	High	Master Protein	Q5T0N5	Formin-binding protein 1-like OS=Homo sapiens OX=9606 GN=FNBP1L PE=1 SV=3	0	86.11	23	13	51	13	605	70	6.64	136.02	13	Pf00018, Pf00611, Pf07653, Pf08239, Pf14604	54874	ENSG00000137942.16	FNBP1L	1	2.59173e+07	1.49881e+07	1.75101e+07	1.42833e+07	1.36551e+07	1.53269e+07	#N/A
Homo sapiens	FALSE	High	Master Protein	Q92541	RNA polymerase-associated protein RTF1 homolog OS=Homo sapiens OX=9606 GN=RTF1 PE=1 SV=4	0	86.097	16	13	38	13	710	80.3	8.15	109.14	13	Pf03126	23168	ENSG00000137815.14	RTF1	15	1.85508e+07	1.16134e+07	1.35047e+07	1.09358e+07	1.03284e+07	1.1628e+07	#N/A
Homo sapiens	FALSE	High	Master Protein	O00443	Phosphatidylinositol 4-phosphate 3-kinase C2 domain-containing subunit alpha OS=Homo sapiens OX=9606 GN=PIK3C2A PE=1 SV=2	0	86.073	14	25	36	25	1686	190.6	8.02	88.77	25	Pf00168, Pf00454, Pf00613, Pf00787, Pf00792, Pf00794	5286	ENSG00000011405.13	PIK3C2A	11	1.73276e+07	1.05606e+07	1.17476e+07	1.02738e+07	9.69203e+06	1.10806e+07	#N/A
Mus musculus	FALSE	High	Master Protein	O88543	COP9 signalosome complex subunit 3 OS=Mus musculus OX=10090 GN=Cops3 PE=1 SV=3	0	86.037	29	10	54	10	423	47.8	6.65	130.94	10	Pf01399	26572	ENSMUSG00000019373.11	Cops3	11	2.13223e+07	1.38533e+07	1.54393e+07	1.27541e+07	1.18082e+07	1.33173e+07	#N/A
Homo sapiens	FALSE	High	Master Protein	Q9NQX3	Gephyrin OS=Homo sapiens OX=9606 GN=GPHN PE=1 SV=1	0	85.99	26	15	34	15	736	79.7	5.43	83.21	15	Pf00994, Pf03453, Pf03454	10243	ENSG00000171723.15	GPHN	14	1.93808e+07	1.2087e+07	1.38162e+07	1.19978e+07	1.10319e+07	1.23561e+07	#N/A
Homo sapiens	FALSE	High	Master Protein	Q96HE7	ERO1-like protein alpha OS=Homo sapiens OX=9606 GN=ERO1A PE=1 SV=2	0	85.969	29	13	40	12	468	54.4	5.68	128.44	13	Pf04137	30001	ENSG00000197930.12	ERO1L; ERO1A	14	2.5069e+07	1.80626e+07	1.7679e+07	1.67607e+07	1.47671e+07	1.82184e+07	#N/A
Mus musculus	FALSE	High	Master Protein	Q6PFD9	Nuclear pore complex protein Nup98-Nup96 OS=Mus musculus OX=10090 GN=Nup98 PE=1 SV=2	0	85.967	10	17	44	1	1816	197.1	6.18	112.71	17	Pf04096, Pf12110, Pf13634	269966	#N/A	Nup98	7	3.74481e+06	2.29042e+06	2.57861e+06	1.97301e+06	1.95745e+06	2.1747e+06	#N/A
Homo sapiens	FALSE	High	Master Protein	Q9NRF8	CTP synthase 2 OS=Homo sapiens OX=9606 GN=CTPS2 PE=1 SV=1	0	85.953	30	17	40	15	586	65.6	6.9	113.06	17	Pf00117, Pf06418, Pf07722	56474	ENSG00000047230.14	CTPS2	X	2.04159e+07	1.38095e+07	1.49501e+07	1.10609e+07	1.02039e+07	1.17976e+07	#N/A
Homo sapiens	FALSE	High	Master Protein	P49959	Double-strand break repair protein MRE11 OS=Homo sapiens OX=9606 GN=MRE11 PE=1 SV=3	0	85.935	28	16	43	12	708	80.5	5.9	117.13	16	Pf00149, Pf04152	4361	ENSG00000020922.12	MRE11A; MRE11	11	2.07783e+07	1.40669e+07	1.50197e+07	1.17805e+07	1.13323e+07	1.23264e+07	#N/A
Homo sapiens	FALSE	High	Master Protein	Q01813	ATP-dependent 6-phosphofructokinase, platelet type OS=Homo sapiens OX=9606 GN=PFKP PE=1 SV=2	0	85.9	22	16	40	12	784	85.5	7.55	88.95	16	Pf00365	5214	ENSG00000067057.16	PFKP	10	8.22365e+06	5.67541e+06	6.57905e+06	5.36725e+06	4.77253e+06	5.47863e+06	#N/A
Homo sapiens	FALSE	High	Master Protein	Q14118	Dystroglycan OS=Homo sapiens OX=9606 GN=DAG1 PE=1 SV=2	0	85.777	24	16	40	16	895	97.4	8.56	131.61	16	Pf05454	1605	ENSG00000173402.11	DAG1	3	1.92309e+07	1.09741e+07	1.16826e+07	9.79676e+06	9.64764e+06	1.06958e+07	#N/A
Homo sapiens	FALSE	High	Master Protein	Q13045-2	Isoform 2 of Protein flightless-1 homolog OS=Homo sapiens OX=9606 GN=FLII	0	85.759	20	21	44	21	1214	138.4	6.07	105.89	21	Pf00626, Pf12799, Pf13855	2314	ENSG00000177731.15; ENSG00000284571.1	FLII	17; CHR_HSCHR17_3_CTG1	2.04847e+07	1.27441e+07	1.45224e+07	1.20352e+07	1.10716e+07	1.24291e+07	#N/A
Homo sapiens	FALSE	High	Master Protein	P13861	cAMP-dependent protein kinase type II-alpha regulatory subunit OS=Homo sapiens OX=9606 GN=PRKAR2A PE=1 SV=2	0	85.703	33	12	40	10	404	45.5	5.07	105.95	12	Pf00027, Pf02197	5576	ENSG00000114302.15	PRKAR2A	3	7.64313e+07	4.61872e+07	5.57049e+07	4.20513e+07	4.04872e+07	4.399e+07	#N/A
Homo sapiens	FALSE	High	Master Protein	P52888	Thimet oligopeptidase OS=Homo sapiens OX=9606 GN=THOP1 PE=1 SV=2	0	85.638	26	19	49	19	689	78.8	6.05	115.92	19	Pf01432	7064	ENSG00000172009.14	THOP1	19	3.84396e+07	2.24372e+07	2.66976e+07	2.12123e+07	2.01543e+07	2.254e+07	Met-loss [N-Term]
Homo sapiens	FALSE	High	Master Protein	P13797	Plastin-3 OS=Homo sapiens OX=9606 GN=PLS3 PE=1 SV=4	0	85.616	31	16	39	14	630	70.8	5.6	92.83	16	Pf00036, Pf00307, Pf13499	5358	ENSG00000102024.17	PLS3	X	1.48731e+07	8.29364e+06	1.11245e+07	9.42512e+06	8.78043e+06	9.83198e+06	#N/A
Homo sapiens	FALSE	High	Master Protein	P04899	Guanine nucleotide-binding protein G(i) subunit alpha-2 OS=Homo sapiens OX=9606 GN=GNAI2 PE=1 SV=3	0	85.586	50	14	62	7	355	40.4	5.54	156.37	14	Pf00025, Pf00503	2771	ENSG00000114353.16	GNAI2	3	1.81162e+07	1.32368e+07	1.30272e+07	1.06045e+07	1.00878e+07	1.12565e+07	#N/A
Homo sapiens	FALSE	High	Master Protein	Q15637	Splicing factor 1 OS=Homo sapiens OX=9606 GN=SF1 PE=1 SV=4	0	85.565	16	7	35	7	639	68.3	8.98	122.32	7	Pf00013, Pf00098, Pf13014	7536	ENSG00000168066.20	SF1	11	1.54566e+07	9.69482e+06	1.04791e+07	9.45017e+06	8.5303e+06	1.04387e+07	#N/A
Homo sapiens	FALSE	High	Master Protein	Q8TEM1	Nuclear pore membrane glycoprotein 210 OS=Homo sapiens OX=9606 GN=NUP210 PE=1 SV=3	0	85.546	13	18	35	18	1887	205	6.81	99.44	18	Pf02368	23225	ENSG00000132182.11	NUP210	3	1.18988e+07	8.63225e+06	9.19134e+06	7.39828e+06	6.73283e+06	7.79397e+06	#N/A
Homo sapiens	FALSE	High	Master Protein	Q9UBU9	Nuclear RNA export factor 1 OS=Homo sapiens OX=9606 GN=NXF1 PE=1 SV=1	0	85.497	24	13	40	13	619	70.1	8.51	117.01	13	Pf02136, Pf03943, Pf09162, Pf12799	10482	ENSG00000162231.13	NXF1	11	2.97048e+07	1.9095e+07	2.19213e+07	1.75687e+07	1.63728e+07	1.81837e+07	#N/A
Homo sapiens	FALSE	High	Master Protein	Q9UHI6	Probable ATP-dependent RNA helicase DDX20 OS=Homo sapiens OX=9606 GN=DDX20 PE=1 SV=2	0	85.381	21	14	33	14	824	92.2	6.95	101.46	14	Pf00270, Pf00271	11218	ENSG00000064703.11	DDX20	1	2.4204e+07	1.51444e+07	1.72188e+07	1.38207e+07	1.3182e+07	1.50144e+07	#N/A
Homo sapiens	FALSE	High	Master Protein	A0A0B4J2D5	Glutamine amidotransferase-like class 1 domain-containing protein 3B, mitochondrial OS=Homo sapiens OX=9606 GN=GATD3B PE=1 SV=1	0	85.364	49	10	49	10	268	28.1	8.27	159.01	10	Pf01965	8209; 102724023	ENSG00000280071.3	C21orf33; LOC102724023	21	8.65986e+07	4.71819e+07	5.81079e+07	4.58601e+07	4.17883e+07	4.9338e+07	#N/A
Homo sapiens	FALSE	High	Master Protein	Q00325	Phosphate carrier protein, mitochondrial OS=Homo sapiens OX=9606 GN=SLC25A3 PE=1 SV=2	0	85.337	37	12	70	6	362	40.1	9.38	168.78	12	Pf00153	5250	ENSG00000075415.12	SLC25A3	12	3.37504e+07	2.20075e+07	2.60699e+07	2.05993e+07	2.01483e+07	2.12667e+07	#N/A
Homo sapiens	FALSE	High	Master Protein	Q07666	KH domain-containing, RNA-binding, signal transduction-associated protein 1 OS=Homo sapiens OX=9606 GN=KHDRBS1 PE=1 SV=1	0	85.296	32	11	53	10	443	48.2	8.66	143.29	11	Pf00013, Pf13014	10657	ENSG00000121774.17	KHDRBS1	1	1.64702e+07	1.02724e+07	1.06181e+07	8.67374e+06	8.22612e+06	9.38097e+06	#N/A
Homo sapiens	FALSE	High	Master Protein	Q99497	Parkinson disease protein 7 OS=Homo sapiens OX=9606 GN=PARK7 PE=1 SV=2	0	85.284	65	13	89	13	189	19.9	6.79	236.13	13	Pf01965, Pf13278	11315	ENSG00000116288.12	PARK7	1	1.46918e+08	9.09128e+07	1.06012e+08	8.63566e+07	7.83913e+07	8.90372e+07	#N/A
Homo sapiens	FALSE	High	Master Protein	Q9UMX0	Ubiquilin-1 OS=Homo sapiens OX=9606 GN=UBQLN1 PE=1 SV=2	0	85.192	39	12	41	2	589	62.5	5.11	114.66	12	Pf00240, Pf00627, Pf11976	29979	ENSG00000135018.13	UBQLN1	9	395014	291544	296848	286661	257585	287149	#N/A
Homo sapiens	FALSE	High	Master Protein	P07942	Laminin subunit beta-1 OS=Homo sapiens OX=9606 GN=LAMB1 PE=1 SV=2	0	85.167	10	16	44	16	1786	197.9	4.94	118.46	16	Pf00015, Pf00053, Pf00055, Pf01576, Pf02841, Pf03938, Pf04156, Pf05103, Pf05335, Pf05667, Pf05698, Pf05701, Pf06428, Pf07111, Pf07767, Pf08317, Pf08647, Pf09731, Pf10174, Pf13476, Pf13514, Pf13851, Pf15346, Pf15619	3912	ENSG00000091136.13	LAMB1	7	2.41009e+07	1.33823e+07	1.52538e+07	1.2908e+07	1.21782e+07	1.40608e+07	#N/A
Homo sapiens	FALSE	High	Master Protein	P23921	Ribonucleoside-diphosphate reductase large subunit OS=Homo sapiens OX=9606 GN=RRM1 PE=1 SV=1	0	85.025	31	20	57	20	792	90	7.15	146.66	20	Pf00317, Pf02867, Pf03477	6240	ENSG00000167325.14	RRM1	11	2.00985e+07	1.34257e+07	1.33049e+07	1.0131e+07	9.3379e+06	1.03342e+07	#N/A
Mus musculus	FALSE	High	Master Protein	P24527	Leukotriene A-4 hydrolase OS=Mus musculus OX=10090 GN=Lta4h PE=1 SV=4	0	84.949	27	13	31	1	611	69	6.42	99.88	13	Pf01433, Pf09127, Pf13485	16993	ENSMUSG00000015889.8	Lta4h	10	626505	294052	328694	282570	285885	357170	#N/A
Homo sapiens	FALSE	High	Master Protein	Q9H4A4	Aminopeptidase B OS=Homo sapiens OX=9606 GN=RNPEP PE=1 SV=2	0	84.904	25	15	44	15	650	72.5	5.74	125.39	15	Pf01433, Pf09127, Pf13485	6051	ENSG00000176393.10	RNPEP	1	3.37263e+07	2.24241e+07	2.31504e+07	1.88327e+07	1.73516e+07	2.01764e+07	#N/A
Homo sapiens	FALSE	High	Master Protein	Q96F07	Cytoplasmic FMR1-interacting protein 2 OS=Homo sapiens OX=9606 GN=CYFIP2 PE=1 SV=2	0	84.835	16	19	39	9	1278	148.3	7.31	113.08	19	Pf05994, Pf07159	26999	ENSG00000055163.19	CYFIP2	5	1.56106e+07	8.82147e+06	1.03457e+07	8.31077e+06	7.58518e+06	9.05319e+06	#N/A
Homo sapiens	FALSE	High	Master Protein	P38159	RNA-binding motif protein, X chromosome OS=Homo sapiens OX=9606 GN=RBMX PE=1 SV=3	0	84.709	42	19	76	7	391	42.3	10.05	186.2	19	Pf00076, Pf08081, Pf13893, Pf14259	27316	ENSG00000147274.14	RBMX	X	6.47464e+07	4.31929e+07	4.82876e+07	4.43257e+07	3.87419e+07	4.2285e+07	#N/A
Homo sapiens	FALSE	High	Master Protein	Q00796	Sorbitol dehydrogenase OS=Homo sapiens OX=9606 GN=SORD PE=1 SV=4	0	84.696	36	11	45	11	357	38.3	7.97	132.54	11	Pf00107, Pf08240, Pf12847	6652	ENSG00000140263.13	SORD	15	8.17052e+07	4.47051e+07	5.22404e+07	4.3439e+07	4.12152e+07	4.42729e+07	#N/A
Homo sapiens	FALSE	High	Master Protein	Q8WXD2-2	Isoform 2 of Secretogranin-3 OS=Homo sapiens OX=9606 GN=SCG3	0	84.637	49	18	75	1	236	26.9	5.05	173.22	18	Pf15467	29106	ENSG00000104112.8	SCG3	15	1.36695e+06	1.10921e+06	1.49065e+06	1.09574e+06	930863	1.22887e+06	Met-loss [N-Term]
Homo sapiens	FALSE	High	Master Protein	Q15181	Inorganic pyrophosphatase OS=Homo sapiens OX=9606 GN=PPA1 PE=1 SV=2	0	84.61	61	13	76	12	289	32.6	5.86	209.52	13	Pf00719	5464	ENSG00000180817.11	PPA1	10	8.13607e+07	5.23359e+07	5.62485e+07	4.3903e+07	4.08287e+07	4.58031e+07	#N/A
Homo sapiens	FALSE	High	Master Protein	Q9UNF0-2	Isoform 2 of Protein kinase C and casein kinase substrate in neurons protein 2 OS=Homo sapiens OX=9606 GN=PACSIN2	0	84.535	40	13	33	1	445	51.3	5.39	91.48	13	Pf00018, Pf00611, Pf07653, Pf14604	11252	ENSG00000100266.18	PACSIN2	22	429831	253110	329204	291118	277293	294544	#N/A
Homo sapiens	FALSE	High	Master Protein	P0CG47	Polyubiquitin-B OS=Homo sapiens OX=9606 GN=UBB PE=1 SV=1	0	84.52	96	11	129	1	229	25.7	7.43	379.88	11	Pf00240, Pf11976, Pf13019, Pf13881, Pf14560	7314	ENSG00000170315.13	UBB	17	2.12127e+06	1.14637e+06	1.35423e+06	1.2319e+06	1.05796e+06	1.22084e+06	#N/A
Homo sapiens	FALSE	High	Master Protein	Q9P2D3	HEAT repeat-containing protein 5B OS=Homo sapiens OX=9606 GN=HEATR5B PE=1 SV=2	0	84.467	14	21	36	21	2071	224.2	7.17	88.7	21	#N/A	54497	ENSG00000008869.11	HEATR5B	2	1.15592e+07	6.85557e+06	8.08059e+06	6.51329e+06	6.04873e+06	6.77902e+06	#N/A
Homo sapiens	FALSE	High	Master Protein	P37802	Transgelin-2 OS=Homo sapiens OX=9606 GN=TAGLN2 PE=1 SV=3	0	84.412	59	12	63	11	199	22.4	8.25	137.44	12	Pf00307, Pf00402	8407	ENSG00000158710.14	TAGLN2	1	3.37378e+07	2.05701e+07	2.4272e+07	1.83762e+07	1.71205e+07	1.94296e+07	#N/A
Homo sapiens	FALSE	High	Master Protein	Q8N398	von Willebrand factor A domain-containing protein 5B2 OS=Homo sapiens OX=9606 GN=VWA5B2 PE=2 SV=3	0	84.33	17	16	33	16	1242	131.6	6.46	86.71	16	#N/A	#N/A	#N/A	#N/A	#N/A	4.562e+07	2.61773e+07	3.39648e+07	2.48998e+07	2.35566e+07	2.72165e+07	#N/A
Homo sapiens	FALSE	High	Master Protein	Q96KP4	Cytosolic non-specific dipeptidase OS=Homo sapiens OX=9606 GN=CNDP2 PE=1 SV=2	0	84.178	34	12	48	12	475	52.8	5.97	137.15	12	Pf01546, Pf07687	55748	ENSG00000133313.14	CNDP2	18	5.55632e+07	3.70759e+07	4.08077e+07	3.3252e+07	3.0373e+07	3.42174e+07	#N/A
Homo sapiens	FALSE	High	Master Protein	Q9UPN9	E3 ubiquitin-protein ligase TRIM33 OS=Homo sapiens OX=9606 GN=TRIM33 PE=1 SV=3	0	84.108	20	18	30	16	1127	122.5	6.67	86.19	18	Pf00439, Pf00628, Pf00643, Pf13639	51592	ENSG00000197323.11	TRIM33	1	9.3873e+06	6.19096e+06	6.48699e+06	5.11645e+06	4.76792e+06	5.75539e+06	#N/A
Homo sapiens	FALSE	High	Master Protein	P51784	Ubiquitin carboxyl-terminal hydrolase 11 OS=Homo sapiens OX=9606 GN=USP11 PE=1 SV=3	0	83.991	19	16	38	9	963	109.7	5.45	106.42	16	Pf00443, Pf06337, Pf13423, Pf14533, Pf14836	8237	ENSG00000102226.9	USP11	X	9.75971e+06	6.47305e+06	6.45967e+06	5.43179e+06	4.81379e+06	6.18509e+06	#N/A
Homo sapiens	FALSE	High	Master Protein	Q9UPT5	Exocyst complex component 7 OS=Homo sapiens OX=9606 GN=EXOC7 PE=1 SV=3	0	83.974	25	15	31	15	735	83.3	6.79	80.4	15	Pf03081	23265	ENSG00000182473.21	EXOC7	17	2.11753e+07	1.15559e+07	1.35449e+07	1.14807e+07	1.06036e+07	1.20543e+07	#N/A
Homo sapiens	FALSE	High	Master Protein	Q03426	Mevalonate kinase OS=Homo sapiens OX=9606 GN=MVK PE=1 SV=1	0	83.964	30	9	42	9	396	42.4	6.46	136.5	9	Pf00288	4598	ENSG00000110921.13	MVK	12	1.82138e+07	1.00441e+07	1.25364e+07	9.64729e+06	9.37407e+06	1.05899e+07	#N/A
Homo sapiens	FALSE	High	Master Protein	O60825	6-phosphofructo-2-kinase/fructose-2,6-bisphosphatase 2 OS=Homo sapiens OX=9606 GN=PFKFB2 PE=1 SV=2	0	83.957	37	18	57	1	505	58.4	8.38	138.08	18	Pf00300, Pf01591, Pf13207, Pf13671	5208	ENSG00000123836.14	PFKFB2	1	5.36523e+06	3.48594e+06	4.04942e+06	3.52821e+06	3.1953e+06	3.73376e+06	#N/A
Homo sapiens	FALSE	High	Master Protein	Q9BPW8	Protein NipSnap homolog 1 OS=Homo sapiens OX=9606 GN=NIPSNAP1 PE=1 SV=1	0	83.912	35	10	41	8	284	33.3	9.31	122.51	10	Pf07978	8508	ENSG00000184117.11	NIPSNAP1	22	3.81152e+07	2.33062e+07	2.53689e+07	2.02546e+07	1.89517e+07	2.24246e+07	#N/A
Homo sapiens	FALSE	High	Master Protein	Q92734	Protein TFG OS=Homo sapiens OX=9606 GN=TFG PE=1 SV=2	0	83.9	16	5	37	5	400	43.4	5.1	113.63	5	Pf00564, Pf08232	10342	ENSG00000114354.13	TFG	3	1.50908e+07	9.19444e+06	1.05978e+07	8.91066e+06	8.56257e+06	9.1616e+06	#N/A
Homo sapiens	FALSE	High	Master Protein	Q9ULW0	Targeting protein for Xklp2 OS=Homo sapiens OX=9606 GN=TPX2 PE=1 SV=2	0	83.793	30	20	36	20	747	85.6	9.23	104.04	20	Pf09041, Pf12214	22974	ENSG00000088325.15	TPX2	20	1.09634e+07	7.28047e+06	7.68046e+06	7.08091e+06	6.45089e+06	7.45243e+06	#N/A
Homo sapiens	FALSE	High	Master Protein	Q03252	Lamin-B2 OS=Homo sapiens OX=9606 GN=LMNB2 PE=1 SV=4	0	83.785	27	16	39	15	620	69.9	5.59	105.78	16	Pf00038, Pf00932, Pf01576, Pf12128	84823	ENSG00000176619.12	LMNB2	19	30634890	1.85872e+07	2.1156e+07	1.73506e+07	1.63692e+07	1.90272e+07	#N/A
Homo sapiens	FALSE	High	Master Protein	Q15084	Protein disulfide-isomerase A6 OS=Homo sapiens OX=9606 GN=PDIA6 PE=1 SV=1	0	83.754	33	12	50	4	440	48.1	5.08	153.3	12	Pf00085, Pf13098, Pf13848, Pf13899, Pf13905	10130	ENSG00000143870.12	PDIA6	2	4.97837e+06	3.34892e+06	4.05651e+06	3.5495e+06	2.85426e+06	3.86193e+06	#N/A
Homo sapiens	FALSE	High	Master Protein	P51116	Fragile X mental retardation syndrome-related protein 2 OS=Homo sapiens OX=9606 GN=FXR2 PE=1 SV=2	0	83.74	25	13	48	10	673	74.2	6.23	119.54	13	Pf00013, Pf05641, Pf12235, Pf13014	9513	ENSG00000129245.11	FXR2	17	1.12762e+07	7.09706e+06	7.87406e+06	6.81773e+06	6.26071e+06	7.24509e+06	#N/A
Homo sapiens	FALSE	High	Master Protein	O43252	Bifunctional 3'-phosphoadenosine 5'-phosphosulfate synthase 1 OS=Homo sapiens OX=9606 GN=PAPSS1 PE=1 SV=2	0	83.727	19	10	59	10	624	70.8	6.86	178.51	10	Pf01583, Pf01747, Pf02223, Pf08433, Pf13207, Pf13238, Pf13671, Pf14306	9061	ENSG00000138801.8	PAPSS1	4	2.92668e+07	1.88558e+07	2.1332e+07	1.77399e+07	1.66738e+07	1.8738e+07	#N/A
Homo sapiens	FALSE	High	Master Protein	Q92896	Golgi apparatus protein 1 OS=Homo sapiens OX=9606 GN=GLG1 PE=1 SV=2	0	83.705	14	17	45	16	1179	134.5	6.9	126.42	17	Pf00839	2734	ENSG00000090863.11	GLG1	16	2.90466e+07	1.96172e+07	2.13373e+07	1.75041e+07	1.63581e+07	1.89846e+07	#N/A
Homo sapiens	FALSE	High	Master Protein	O60645	Exocyst complex component 3 OS=Homo sapiens OX=9606 GN=EXOC3 PE=1 SV=3	0	83.686	26	18	41	18	745	85.5	6.29	92.42	18	#N/A	#N/A	#N/A	#N/A	#N/A	1.63852e+07	1.00092e+07	1.10914e+07	9.20352e+06	8.38792e+06	9.77497e+06	#N/A
Homo sapiens	FALSE	High	Master Protein	Q9NSD9	Phenylalanine--tRNA ligase beta subunit OS=Homo sapiens OX=9606 GN=FARSB PE=1 SV=3	0	83.686	37	19	51	19	589	66.1	6.84	149.48	19	Pf03483, Pf03484	10056	ENSG00000116120.9	FARSB	2	5.20143e+07	3.12571e+07	3.54088e+07	2.72195e+07	2.57258e+07	2.91894e+07	#N/A
Mus musculus	FALSE	High	Master Protein	P10404	MLV-related proviral Env polyprotein OS=Mus musculus OX=10090 PE=1 SV=3	0	83.631	21	10	70	10	641	69.6	7.96	224.12	10	Pf00429	#N/A	#N/A	Env	#N/A	2.99591e+08	1.97061e+08	2.20306e+08	1.84424e+08	1.7776e+08	1.87201e+08	#N/A
Homo sapiens	FALSE	High	Master Protein	Q9UPY3	Endoribonuclease Dicer OS=Homo sapiens OX=9606 GN=DICER1 PE=1 SV=3	0	83.597	13	22	43	22	1922	218.5	5.68	109.94	22	Pf00270, Pf00271, Pf00636, Pf02170, Pf03368, Pf04851, Pf14622	23405	ENSG00000100697.14	DICER1	14	2.32976e+07	1.5789e+07	1.68632e+07	1.33152e+07	1.21582e+07	1.36507e+07	#N/A
Mus musculus	FALSE	High	Master Protein	Q3UU96	Serine/threonine-protein kinase MRCK alpha OS=Mus musculus OX=10090 GN=Cdc42bpa PE=1 SV=2	0	83.585	11	19	40	2	1719	195.4	6.51	98.58	19	Pf00069, Pf00130, Pf00169, Pf00433, Pf00769, Pf00780, Pf01442, Pf01576, Pf02463, Pf02841, Pf03999, Pf04012, Pf04111, Pf04156, Pf05483, Pf05557, Pf05622, Pf05667, Pf05701, Pf05911, Pf06008, Pf06160, Pf06785, Pf07111, Pf07714, Pf07888, Pf07926, Pf08317, Pf08826, Pf09726, Pf09755, Pf10174, Pf12128, Pf12718, Pf12795, Pf13166, Pf13514, Pf13851, Pf13868, Pf13870, Pf14362, Pf14531, Pf14992, Pf15066, Pf1…	226751	ENSMUSG00000026490.18	Cdc42bpa	1	2.41123e+06	1.58585e+06	1.82231e+06	1.32683e+06	1.21058e+06	1.32885e+06	#N/A
Homo sapiens	FALSE	High	Master Protein	Q9H845	Complex I assembly factor ACAD9, mitochondrial OS=Homo sapiens OX=9606 GN=ACAD9 PE=1 SV=1	0	83.524	30	19	42	19	621	68.7	7.96	109.54	19	Pf00441, Pf02770, Pf02771, Pf08028	28976	ENSG00000177646.18	ACAD9	3	1.94281e+07	1.26494e+07	1.3372e+07	1.13253e+07	1.04433e+07	1.18449e+07	#N/A
Homo sapiens	FALSE	High	Master Protein	Q15386	Ubiquitin-protein ligase E3C OS=Homo sapiens OX=9606 GN=UBE3C PE=1 SV=3	0	83.475	18	15	33	15	1083	123.8	6.71	97.49	15	Pf00632	9690	ENSG00000009335.17	UBE3C	7	2.24469e+07	1.51354e+07	1.64192e+07	1.32998e+07	1.21029e+07	1.42145e+07	#N/A
Homo sapiens	FALSE	High	Master Protein	P04150	Glucocorticoid receptor OS=Homo sapiens OX=9606 GN=NR3C1 PE=1 SV=1	0	83.469	19	12	38	12	777	85.6	6.38	114.24	12	Pf00104, Pf00105, Pf02155	2908	ENSG00000113580.14	NR3C1	5	1.80386e+07	1.1232e+07	1.31275e+07	9.96203e+06	9.41158e+06	1.10468e+07	#N/A
Homo sapiens	FALSE	High	Master Protein	Q13596	Sorting nexin-1 OS=Homo sapiens OX=9606 GN=SNX1 PE=1 SV=3	0	83.286	29	12	44	12	522	59	5.15	110.16	12	Pf00787, Pf03700, Pf09325, Pf12128	6642	ENSG00000028528.14	SNX1	15	1.32534e+07	7.51593e+06	8.49962e+06	7.50444e+06	7.16486e+06	7.27511e+06	#N/A
Homo sapiens	FALSE	High	Master Protein	Q9HB71	Calcyclin-binding protein OS=Homo sapiens OX=9606 GN=CACYBP PE=1 SV=2	0	83.281	54	12	43	12	228	26.2	8.25	133.44	12	Pf04969, Pf05002, Pf09032	27101	ENSG00000116161.17	CACYBP	1	5.91475e+07	2.60683e+07	2.95496e+07	2.48811e+07	2.4777e+07	2.87466e+07	#N/A
Homo sapiens	FALSE	High	Master Protein	Q9BY77	Polymerase delta-interacting protein 3 OS=Homo sapiens OX=9606 GN=POLDIP3 PE=1 SV=2	0	83.199	38	16	50	16	421	46.1	9.99	129.18	16	Pf00076, Pf13893, Pf14259	84271	ENSG00000100227.17	POLDIP3	22	2.56402e+07	1.37971e+07	1.60026e+07	1.3958e+07	1.28994e+07	1.43874e+07	#N/A
Homo sapiens	FALSE	High	Master Protein	O75569	Interferon-inducible double-stranded RNA-dependent protein kinase activator A OS=Homo sapiens OX=9606 GN=PRKRA PE=1 SV=1	0	83.175	33	10	34	10	313	34.4	8.41	115.42	10	Pf00035, Pf14709	8575	ENSG00000180228.12	PRKRA	2	4.1242e+07	2.18572e+07	2.66005e+07	2.06464e+07	1.98439e+07	2.25895e+07	#N/A
Homo sapiens	FALSE	High	Master Protein	Q9UHB9	Signal recognition particle subunit SRP68 OS=Homo sapiens OX=9606 GN=SRP68 PE=1 SV=2	0	83.126	32	18	44	18	627	70.7	8.56	101.98	18	#N/A	6730	ENSG00000167881.14	SRP68	17	2.63644e+07	1.48867e+07	1.58653e+07	1.41039e+07	1.40599e+07	1.32833e+07	#N/A
Homo sapiens	FALSE	High	Master Protein	Q96ST3	Paired amphipathic helix protein Sin3a OS=Homo sapiens OX=9606 GN=SIN3A PE=1 SV=2	0	83.108	19	22	34	22	1273	145.1	7.25	99.6	22	Pf02671, Pf08295	25942	ENSG00000169375.15	SIN3A	15	2.29605e+07	1.49139e+07	1.64509e+07	13215825	1.20902e+07	1.38782e+07	#N/A
Homo sapiens	FALSE	High	Master Protein	P39880-3	Isoform 3 of Homeobox protein cut-like 1 OS=Homo sapiens OX=9606 GN=CUX1	0	83.104	13	18	34	5	1516	165.6	5.86	108.48	18	Pf00046, Pf00261, Pf00769, Pf01576, Pf02376, Pf02463, Pf04111, Pf04156, Pf05557, Pf05622, Pf05701, Pf05911, Pf06160, Pf07902, Pf07926, Pf09726, Pf09731, Pf09787, Pf10174, Pf10186, Pf11559, Pf12072, Pf12128, Pf12729, Pf13166, Pf13514, Pf13851, Pf14915, Pf15066, Pf15397, Pf15619	1523	ENSG00000257923.9	CUX1	7	1.0307e+06	692470	782586	600280	605130	647335	#N/A
Homo sapiens	FALSE	High	Master Protein	O95834-3	Isoform 3 of Echinoderm microtubule-associated protein-like 2 OS=Homo sapiens OX=9606 GN=EML2	0	82.968	20	16	40	16	850	92	7.06	101.9	16	Pf00400, Pf03451	24139	ENSG00000125746.16	EML2	19	5.99953e+07	3.80464e+07	4.74517e+07	3.62417e+07	3.38108e+07	3.72528e+07	#N/A
Homo sapiens	FALSE	High	Master Protein	O15031	Plexin-B2 OS=Homo sapiens OX=9606 GN=PLXNB2 PE=1 SV=3	0	82.925	14	22	40	22	1838	205	6.24	117.04	22	Pf01403, Pf01437, Pf01833, Pf08337	23654	ENSG00000196576.14	PLXNB2	22	1.4205e+07	8.76759e+06	9.4263e+06	7.77241e+06	7.15061e+06	8.41938e+06	#N/A
Homo sapiens	FALSE	High	Master Protein	Q13617	Cullin-2 OS=Homo sapiens OX=9606 GN=CUL2 PE=1 SV=2	0	82.625	26	15	39	15	745	86.9	6.92	96.58	15	Pf00888, Pf10557	8453	ENSG00000108094.14	CUL2	10	2.26775e+07	1.48955e+07	1.61859e+07	1.2914e+07	1.17775e+07	1.35662e+07	#N/A
Homo sapiens	FALSE	High	Master Protein	Q15811	Intersectin-1 OS=Homo sapiens OX=9606 GN=ITSN1 PE=1 SV=3	0	82.48	15	21	34	20	1721	195.3	7.77	94.13	21	Pf00018, Pf00168, Pf00169, Pf00621, Pf02050, Pf02463, Pf02841, Pf03938, Pf04111, Pf04502, Pf05557, Pf05667, Pf06818, Pf07653, Pf07946, Pf09726, Pf10174, Pf11559, Pf11600, Pf12128, Pf12718, Pf12763, Pf13868, Pf13904, Pf14523, Pf14604, Pf14915, Pf14943, Pf15346	6453	ENSG00000205726.14	ITSN1	21	1.40501e+07	8.40269e+06	9.71209e+06	8.34538e+06	7.83706e+06	9.14631e+06	#N/A
Mus musculus	FALSE	High	Master Protein	Q9CZW5	Mitochondrial import receptor subunit TOM70 OS=Mus musculus OX=10090 GN=Tomm70 PE=1 SV=2	0	82.475	25	16	44	1	611	67.5	7.53	125.28	16	Pf00515, Pf07719, Pf13414	28185	ENSMUSG00000022752.8	Tomm70a	16	140000	97753.5	133569	66807.3	69319.1	98746.1	#N/A
Homo sapiens	FALSE	High	Master Protein	Q13347	Eukaryotic translation initiation factor 3 subunit I OS=Homo sapiens OX=9606 GN=EIF3I PE=1 SV=1	0	82.446	42	13	51	13	325	36.5	5.64	162.22	13	Pf00400	8668	ENSG00000084623.11	EIF3I	1	2.7271e+07	1.74071e+07	1.94795e+07	1.59698e+07	1.48308e+07	1.59888e+07	#N/A
Homo sapiens	FALSE	High	Master Protein	Q96HN2-2	Isoform 2 of Adenosylhomocysteinase 3 OS=Homo sapiens OX=9606 GN=AHCYL2	0	82.363	24	18	42	1	610	66.6	7.36	111.6	18	Pf00670, Pf01262, Pf02254, Pf02826, Pf05221	23382	ENSG00000158467.16	AHCYL2	7	2.01925e+06	845807	1009059	779941	818912	945835	#N/A
Homo sapiens	FALSE	High	Master Protein	P18124	60S ribosomal protein L7 OS=Homo sapiens OX=9606 GN=RPL7 PE=1 SV=1	0	82.357	53	15	55	15	248	29.2	10.65	155.78	15	Pf00327, Pf08079	6129	ENSG00000147604.13	RPL7	8	5.20056e+07	3.58081e+07	4.04223e+07	3.22437e+07	3.0488e+07	3.23348e+07	#N/A
Homo sapiens	FALSE	High	Master Protein	Q9UBC2	Epidermal growth factor receptor substrate 15-like 1 OS=Homo sapiens OX=9606 GN=EPS15L1 PE=1 SV=1	0	82.33	25	18	37	10	864	94.2	5.11	99.08	18	Pf00038, Pf00261, Pf00529, Pf00769, Pf01496, Pf01576, Pf01920, Pf02050, Pf02321, Pf02463, Pf02841, Pf02994, Pf03148, Pf03962, Pf03999, Pf04012, Pf04111, Pf04156, Pf04912, Pf04977, Pf05103, Pf05149, Pf05262, Pf05276, Pf05478, Pf05483, Pf05557, Pf05622, Pf05667, Pf05701, Pf05816, Pf05957, Pf06008, Pf06160, Pf06818, Pf07111, Pf07321, Pf07798, Pf07888, Pf07926, Pf08317, Pf08614, Pf09311, Pf09726, Pf0…	58513	ENSG00000127527.13	EPS15L1	19	8.18723e+06	4.22285e+06	5.12193e+06	4.01076e+06	3.90923e+06	4.37606e+06	#N/A
Homo sapiens	FALSE	High	Master Protein	Q15046	Lysine--tRNA ligase OS=Homo sapiens OX=9606 GN=KARS1 PE=1 SV=3	0	82.303	26	15	52	15	597	68	6.35	118.06	15	Pf00152, Pf00587, Pf01336	3735	ENSG00000065427.14	KARS	16	3.8117e+07	2.49181e+07	2.73435e+07	2.26162e+07	2.11509e+07	2.36818e+07	#N/A
Homo sapiens	FALSE	High	Master Protein	Q86SQ0-3	Isoform 3 of Pleckstrin homology-like domain family B member 2 OS=Homo sapiens OX=9606 GN=PHLDB2	0	82.3	22	22	44	1	1237	139.9	7.12	111.1	22	Pf00169, Pf02463, Pf04111, Pf09731, Pf09744, Pf13166	90102	ENSG00000144824.20	PHLDB2	3	390585	229697	271239	205535	193492	192750	#N/A
Homo sapiens	FALSE	High	Master Protein	Q8IWX8	Calcium homeostasis endoplasmic reticulum protein OS=Homo sapiens OX=9606 GN=CHERP PE=1 SV=3	0	82.259	18	13	33	13	916	103.6	9.04	113.92	13	Pf01585, Pf01805, Pf04818	10523	ENSG00000085872.14	CHERP	19	5.00823e+07	2.96185e+07	3.35076e+07	2.81132e+07	2.58764e+07	3.01147e+07	#N/A
Mus musculus	FALSE	High	Master Protein	Q9WTX6	Cullin-1 OS=Mus musculus OX=10090 GN=Cul1 PE=1 SV=1	0	82.068	25	21	38	21	776	89.6	8	88.47	21	Pf00888, Pf10557	26965	ENSMUSG00000029686.15	Cul1	6	2.64464e+07	1.68088e+07	1.89271e+07	1.61912e+07	1.44849e+07	1.67153e+07	#N/A
Homo sapiens	FALSE	High	Master Protein	Q96T58	Msx2-interacting protein OS=Homo sapiens OX=9606 GN=SPEN PE=1 SV=1	0	82.058	8	27	40	12	3664	402	7.64	99.55	27	Pf00076, Pf07744, Pf13893, Pf14259	23013	ENSG00000065526.10	SPEN	1	8.56971e+06	5.56154e+06	6.07449e+06	5.31835e+06	4.71274e+06	5.38104e+06	#N/A
Homo sapiens	FALSE	High	Master Protein	Q9BZZ5-2	Isoform 2 of Apoptosis inhibitor 5 OS=Homo sapiens OX=9606 GN=API5	0	82.019	32	15	53	1	504	56.7	5.92	144.99	15	Pf05918, Pf13646	8539	ENSG00000166181.12	API5	11	1.4458e+06	993728	1.0223e+06	817424	705414	949419	#N/A
Mus musculus	FALSE	High	Master Protein	Q68FL4	Putative adenosylhomocysteinase 3 OS=Mus musculus OX=10090 GN=Ahcyl2 PE=1 SV=1	0	81.84	24	18	41	1	613	66.9	7.36	107.65	18	Pf00670, Pf01262, Pf02254, Pf02826, Pf05221	74340	ENSMUSG00000029772.17	Ahcyl2	6	1.26475e+06	830758	974338	797852	719291	805806	#N/A
Homo sapiens	FALSE	High	Master Protein	Q5VU43-3	Isoform 3 of Myomegalin OS=Homo sapiens OX=9606 GN=PDE4DIP	0	81.755	10	21	42	11	2240	253.9	5.39	119.07	21	#N/A	#N/A	#N/A	#N/A	#N/A	4.86075e+06	3.0404e+06	3.35499e+06	2.94499e+06	2.67649e+06	3.01092e+06	#N/A
Homo sapiens	FALSE	High	Master Protein	P13521	Secretogranin-2 OS=Homo sapiens OX=9606 GN=SCG2 PE=1 SV=2	0	81.74	27	18	82	18	617	70.9	4.75	165.71	18	Pf01271	7857	ENSG00000171951.4	SCG2	2	7.70998e+07	4.38235e+07	5.11506e+07	5.13596e+07	4.77562e+07	5.83839e+07	#N/A
Mus musculus	FALSE	High	Master Protein	Q8C878	NEDD8-activating enzyme E1 catalytic subunit OS=Mus musculus OX=10090 GN=Uba3 PE=1 SV=2	0	81.697	29	12	33	12	462	51.7	5.45	113.37	12	Pf00899, Pf01488, Pf02134, Pf05237, Pf08825, Pf10585	22200	ENSMUSG00000030061.16	Uba3	6	2.96427e+07	1.77224e+07	2.13749e+07	1.75343e+07	1.62778e+07	1.82154e+07	#N/A
Homo sapiens	FALSE	High	Master Protein	Q9UPQ9	Trinucleotide repeat-containing gene 6B protein OS=Homo sapiens OX=9606 GN=TNRC6B PE=1 SV=4	0	81.653	16	20	32	20	1833	193.9	6.76	74.08	20	Pf10427, Pf13893	23112	ENSG00000100354.20	TNRC6B	22	6.02384e+06	3.8529e+06	4.24563e+06	3.82177e+06	3.51155e+06	4.08405e+06	#N/A
Homo sapiens	FALSE	High	Master Protein	P04040	Catalase OS=Homo sapiens OX=9606 GN=CAT PE=1 SV=3	0	81.529	28	15	35	8	527	59.7	7.39	93.11	15	Pf00199, Pf06628	847	ENSG00000121691.4	CAT	11	1.27066e+07	8.26582e+06	8.84387e+06	7.14602e+06	6.35617e+06	7.4949e+06	#N/A
Homo sapiens	FALSE	High	Master Protein	O94776	Metastasis-associated protein MTA2 OS=Homo sapiens OX=9606 GN=MTA2 PE=1 SV=1	0	81.482	31	18	43	14	668	75	9.66	117.8	18	Pf00249, Pf00320, Pf01426, Pf01448	9219	ENSG00000149480.6	MTA2	11	2.15655e+07	1.35104e+07	1.49281e+07	1.17667e+07	1.15289e+07	1.2383e+07	#N/A
Homo sapiens	FALSE	High	Master Protein	P07384	Calpain-1 catalytic subunit OS=Homo sapiens OX=9606 GN=CAPN1 PE=1 SV=1	0	81.432	26	15	35	14	714	81.8	5.67	99.12	15	Pf00648, Pf01067, Pf13833	823	ENSG00000014216.15	CAPN1	11	2.96447e+07	1.7088e+07	1.84847e+07	1.53282e+07	1.42081e+07	1.5887e+07	#N/A
Homo sapiens	FALSE	High	Master Protein	Q6YN16	Hydroxysteroid dehydrogenase-like protein 2 OS=Homo sapiens OX=9606 GN=HSDL2 PE=1 SV=1	0	81.401	30	12	45	12	418	45.4	7.99	147.03	12	Pf00106, Pf02036, Pf13561, Pf14864	84263	ENSG00000119471.14	HSDL2	9	3.14498e+07	1.4054e+07	1.63402e+07	1.43132e+07	1.44566e+07	1.58489e+07	#N/A
Homo sapiens	FALSE	High	Master Protein	Q9H2U2	Inorganic pyrophosphatase 2, mitochondrial OS=Homo sapiens OX=9606 GN=PPA2 PE=1 SV=2	0	81.393	50	14	38	13	334	37.9	7.39	115.68	14	Pf00719	27068	ENSG00000138777.19	PPA2	4	3.0026e+07	1.85922e+07	2.11928e+07	1.70374e+07	1.61876e+07	1.84504e+07	#N/A
Homo sapiens	FALSE	High	Master Protein	Q99729-3	Isoform 3 of Heterogeneous nuclear ribonucleoprotein A/B OS=Homo sapiens OX=9606 GN=HNRNPAB	0	81.391	47	13	71	2	285	30.6	7.91	165.78	13	Pf00076, Pf08143, Pf13893, Pf14259	3182	ENSG00000197451.11	HNRNPAB	5	1.19789e+07	8.19069e+06	9.08431e+06	7.19822e+06	6.56739e+06	7.31968e+06	#N/A
Homo sapiens	FALSE	High	Master Protein	P20585	DNA mismatch repair protein Msh3 OS=Homo sapiens OX=9606 GN=MSH3 PE=1 SV=4	0	81.204	19	19	29	19	1137	127.3	8.02	89.14	19	Pf00488, Pf01624, Pf05188, Pf05190, Pf05192	4437	ENSG00000113318.9	MSH3	5	1.16548e+07	7.63628e+06	8.19139e+06	6.84114e+06	6.3355e+06	7.03707e+06	#N/A
Homo sapiens	FALSE	High	Master Protein	Q16181-2	Isoform 2 of Septin-7 OS=Homo sapiens OX=9606 GN=SEPTIN7	0	81.133	39	14	53	1	436	50.5	8.63	138.27	14	Pf00735, Pf01926, Pf05368, Pf10211	989	#N/A	SEPT7	7	104192	81478.2	72279.8	87056.4	65232	72509.4	#N/A
Homo sapiens	FALSE	High	Master Protein	P10155	60 kDa SS-A/Ro ribonucleoprotein OS=Homo sapiens OX=9606 GN=RO60 PE=1 SV=2	0	81.116	35	15	40	15	538	60.6	8.03	99.45	15	Pf05731, Pf09967, Pf13519	6738	ENSG00000116747.12	TROVE2	1	3.54017e+07	2.05821e+07	2.3966e+07	2.16518e+07	2.00502e+07	2.26604e+07	#N/A
Homo sapiens	FALSE	High	Master Protein	Q9UKV8	Protein argonaute-2 OS=Homo sapiens OX=9606 GN=AGO2 PE=1 SV=3	0	81.083	24	17	37	14	859	97.1	9.19	103.43	17	Pf02170, Pf02171, Pf08699	27161	ENSG00000123908.11	AGO2; EIF2C2	8	1.15068e+07	6.95814e+06	8.15008e+06	6.50771e+06	6.27706e+06	7.0165e+06	#N/A
Homo sapiens	FALSE	High	Master Protein	O15042	U2 snRNP-associated SURP motif-containing protein OS=Homo sapiens OX=9606 GN=U2SURP PE=1 SV=2	0	81.067	22	18	40	18	1029	118.2	8.47	92.61	18	Pf00076, Pf01805, Pf08312, Pf13893, Pf14259	23350	ENSG00000163714.17	U2SURP	3	2.84987e+07	1.82852e+07	2.03403e+07	1.64133e+07	1.51358e+07	1.74414e+07	#N/A
Homo sapiens	FALSE	High	Master Protein	Q9BZZ5	Apoptosis inhibitor 5 OS=Homo sapiens OX=9606 GN=API5 PE=1 SV=3	0	81.032	31	15	52	1	524	59	7.34	139.61	15	Pf05918, Pf13646	8539	ENSG00000166181.12	API5	11	140294	86395.9	101999	64133.5	64768.9	89860.1	#N/A
Homo sapiens	FALSE	High	Master Protein	Q9NTZ6	RNA-binding protein 12 OS=Homo sapiens OX=9606 GN=RBM12 PE=1 SV=1	0	81.006	16	15	47	15	932	97.3	8.63	128.27	15	Pf00076, Pf14259	10137	ENSG00000244462.7	RBM12	20	1.82966e+07	1.08072e+07	1.1969e+07	1.07331e+07	1.00192e+07	1.09461e+07	#N/A
Homo sapiens	FALSE	High	Master Protein	O15164	Transcription intermediary factor 1-alpha OS=Homo sapiens OX=9606 GN=TRIM24 PE=1 SV=3	0	80.955	19	16	31	13	1050	116.8	7.11	79.96	16	Pf00439, Pf00628, Pf00643, Pf13639, Pf14634	8805	ENSG00000122779.17	TRIM24	7	1.17112e+07	8.14107e+06	8.27066e+06	6.88271e+06	6.54558e+06	7.45152e+06	#N/A
Homo sapiens	FALSE	High	Master Protein	Q9Y2W1	Thyroid hormone receptor-associated protein 3 OS=Homo sapiens OX=9606 GN=THRAP3 PE=1 SV=2	0	80.937	19	19	50	19	955	108.6	10.15	114.69	19	Pf15440	9967	ENSG00000054118.13	THRAP3	1	7.90175e+07	4.68942e+07	5.29111e+07	4.26003e+07	4.01735e+07	4.51641e+07	#N/A
Homo sapiens	FALSE	High	Master Protein	P11413	Glucose-6-phosphate 1-dehydrogenase OS=Homo sapiens OX=9606 GN=G6PD PE=1 SV=4	0	80.921	27	15	42	6	515	59.2	6.84	131.57	15	Pf00479, Pf02781	2539	ENSG00000160211.15	G6PD	X	2.67948e+07	1.08774e+07	1.24e+07	1.05685e+07	1.01642e+07	1.21066e+07	#N/A
Homo sapiens	FALSE	High	Master Protein	O60825-2	Isoform 2 of 6-phosphofructo-2-kinase/fructose-2,6-bisphosphatase 2 OS=Homo sapiens OX=9606 GN=PFKFB2	0	80.902	41	18	46	1	471	54.4	7.56	124.62	18	Pf00300, Pf01591, Pf13207, Pf13671	5208	ENSG00000123836.14	PFKFB2	1	1.58519e+06	995120	1.27019e+06	1.06545e+06	995998	1.09246e+06	#N/A
Homo sapiens	FALSE	High	Master Protein	Q15154	Pericentriolar material 1 protein OS=Homo sapiens OX=9606 GN=PCM1 PE=1 SV=5	0	80.839	11	23	41	23	2024	228.4	5.02	84.28	23	#N/A	#N/A	#N/A	#N/A	#N/A	1.48413e+07	8.552e+06	1.04132e+07	8.11258e+06	7.68356e+06	9.05727e+06	#N/A
Homo sapiens	FALSE	High	Master Protein	Q9NTJ5	Phosphatidylinositol-3-phosphatase SAC1 OS=Homo sapiens OX=9606 GN=SACM1L PE=1 SV=2	0	80.763	32	17	43	17	587	66.9	7.12	119.8	17	Pf02383	22908	ENSG00000211456.10	SACM1L	3	4.06213e+07	2.60727e+07	2.90577e+07	2.54597e+07	2.37505e+07	2.74551e+07	#N/A
Homo sapiens	FALSE	High	Master Protein	O15357	Phosphatidylinositol 3,4,5-trisphosphate 5-phosphatase 2 OS=Homo sapiens OX=9606 GN=INPPL1 PE=1 SV=2	0	80.653	16	19	34	19	1258	138.5	6.54	89.61	19	Pf00017, Pf00536, Pf03372, Pf07647	3636	ENSG00000165458.13	INPPL1	11	1.4944e+07	9.09207e+06	1.06793e+07	8.16498e+06	7.50621e+06	8.38858e+06	#N/A
Homo sapiens	FALSE	High	Master Protein	Q9Y217	Myotubularin-related protein 6 OS=Homo sapiens OX=9606 GN=MTMR6 PE=1 SV=3	0	80.609	32	17	32	15	621	71.9	7.66	96.01	17	Pf06602	9107	ENSG00000139505.11	MTMR6	13	1.25773e+07	7.87308e+06	8.76682e+06	8.49131e+06	7.84197e+06	8.9241e+06	#N/A
Homo sapiens	FALSE	High	Master Protein	Q7Z3B4	Nucleoporin p54 OS=Homo sapiens OX=9606 GN=NUP54 PE=1 SV=2	0	80.559	35	15	36	15	507	55.4	7.02	112.33	15	Pf13874	53371	ENSG00000138750.14	NUP54	4	2.44023e+07	17220338	1.9093e+07	1.62671e+07	1.50037e+07	1.71707e+07	#N/A
Homo sapiens	FALSE	High	Master Protein	P26641	Elongation factor 1-gamma OS=Homo sapiens OX=9606 GN=EEF1G PE=1 SV=3	0	80.506	35	19	82	19	437	50.1	6.67	204.08	19	Pf00043, Pf00647, Pf02798, Pf13409, Pf13410, Pf13417, Pf14497	1937	ENSG00000254772.9	EEF1G	11	3.59996e+08	2.38877e+08	2.75537e+08	2.25519e+08	208244454	2.38746e+08	Met-loss+Acetyl [N-Term]
Homo sapiens	FALSE	High	Master Protein	Q08752	Peptidyl-prolyl cis-trans isomerase D OS=Homo sapiens OX=9606 GN=PPID PE=1 SV=3	0	80.491	40	14	37	13	370	40.7	7.21	94.71	14	Pf00160, Pf00515, Pf13414, Pf13424, Pf13432, Pf14559	5481	ENSG00000171497.4	PPID	4	3.08566e+07	2.21336e+07	2.08019e+07	1.73902e+07	1.63649e+07	1.88818e+07	#N/A
Homo sapiens	FALSE	High	Master Protein	Q9H2G2-2	Isoform 2 of STE20-like serine/threonine-protein kinase OS=Homo sapiens OX=9606 GN=SLK	0	80.488	14	17	37	15	1204	138.9	5.1	107.97	17	Pf00069, Pf07714, Pf12474, Pf14531	9748	ENSG00000065613.13	SLK	10	6.68975e+07	3.76571e+07	4.32557e+07	3.9318e+07	3.714e+07	4.17769e+07	#N/A
Homo sapiens	FALSE	High	Master Protein	Q96N67	Dedicator of cytokinesis protein 7 OS=Homo sapiens OX=9606 GN=DOCK7 PE=1 SV=4	0	80.47	11	24	40	4	2140	242.4	6.8	92.58	24	Pf06920, Pf11878, Pf14429	85440	ENSG00000116641.17	DOCK7	1	1.25457e+06	994462	1.02055e+06	846590	760036	870081	#N/A
Homo sapiens	FALSE	High	Master Protein	P31323	cAMP-dependent protein kinase type II-beta regulatory subunit OS=Homo sapiens OX=9606 GN=PRKAR2B PE=1 SV=3	0	80.465	29	10	25	8	418	46.3	4.92	69.1	10	Pf00027, Pf02197	5577	ENSG00000005249.12; ENSG00000284096.1	PRKAR2B	7; CHR_HG2266_PATCH	9.6843e+06	6.64559e+06	7.39227e+06	5.92065e+06	5.50708e+06	5.92714e+06	#N/A
Homo sapiens	FALSE	High	Master Protein	P05165	Propionyl-CoA carboxylase alpha chain, mitochondrial OS=Homo sapiens OX=9606 GN=PCCA PE=1 SV=4	0	80.441	24	14	32	14	728	80	7.52	91.66	14	Pf00289, Pf00364, Pf01071, Pf02222, Pf02258, Pf02785, Pf02786, Pf07478, Pf08442, Pf08443, Pf13437, Pf13533, Pf13535, Pf13549, Pf15632	5095	ENSG00000175198.15	PCCA	13	1.49459e+07	9.21107e+06	1.04846e+07	8.6799e+06	8.18657e+06	9.45543e+06	#N/A
Homo sapiens	FALSE	High	Master Protein	Q9Y3P9	Rab GTPase-activating protein 1 OS=Homo sapiens OX=9606 GN=RABGAP1 PE=1 SV=3	0	80.318	17	17	37	2	1069	121.7	5.25	109.55	17	Pf00566, Pf00640, Pf02463, Pf12473, Pf13870	23637	ENSG00000011454.16	RABGAP1	9	2.57036e+06	1.45034e+06	1.76909e+06	1.55768e+06	1.38777e+06	1.64819e+06	#N/A
Homo sapiens	FALSE	High	Master Protein	O43149	Zinc finger ZZ-type and EF-hand domain-containing protein 1 OS=Homo sapiens OX=9606 GN=ZZEF1 PE=1 SV=6	0	80.237	8	22	28	22	2961	330.9	5.95	85.21	22	Pf00569, Pf03256	23140	ENSG00000074755.14	ZZEF1	17	1.64275e+07	1.02553e+07	1.07472e+07	8.7167e+06	8.11582e+06	9.35031e+06	#N/A
Homo sapiens	FALSE	High	Master Protein	O75131	Copine-3 OS=Homo sapiens OX=9606 GN=CPNE3 PE=1 SV=1	0	80.165	30	14	59	13	537	60.1	5.85	151.16	14	Pf00168, Pf07002, Pf10138	8895	ENSG00000085719.12	CPNE3	8	2.70087e+07	1.95383e+07	2.00885e+07	1.73327e+07	1.6001e+07	1.75796e+07	#N/A
Homo sapiens	FALSE	High	Master Protein	A3KN83	Protein strawberry notch homolog 1 OS=Homo sapiens OX=9606 GN=SBNO1 PE=1 SV=1	0	80.143	20	20	38	20	1393	154.2	7.88	93.52	20	Pf09595, Pf13871, Pf13872	55206	ENSG00000139697.13	SBNO1	12	1.74816e+07	1.08051e+07	1.26746e+07	1.00581e+07	9.37825e+06	1.059e+07	#N/A
Contaminant library	FALSE	High	Master Protein	P06868	SWISS-PROT:P06868 (Bos taurus) Plasminogen precursor	0	80.064	27	20	46	20	812	91.2	7.5	107.69	20	Pf00024, Pf00051, Pf00089, Pf09342, Pf13365	280897	#N/A	PLG	9	3.02564e+07	2.07149e+07	1.91826e+07	1.83723e+07	1.78972e+07	1.89665e+07	#N/A
Homo sapiens	FALSE	High	Master Protein	P09110	3-ketoacyl-CoA thiolase, peroxisomal OS=Homo sapiens OX=9606 GN=ACAA1 PE=1 SV=2	0	80.017	40	10	32	10	424	44.3	8.44	110.99	10	Pf00108, Pf02803, Pf08541	30	ENSG00000060971.17	ACAA1	3	1.26992e+07	8.10938e+06	9.13727e+06	7.32693e+06	7.03655e+06	7.97719e+06	#N/A
Mus musculus	FALSE	High	Master Protein	Q02248	Catenin beta-1 OS=Mus musculus OX=10090 GN=Ctnnb1 PE=1 SV=1	0	80.008	25	17	39	13	781	85.4	5.86	100.3	17	Pf00514	12387	ENSMUSG00000006932.17	Ctnnb1	9	21449736	1.32836e+07	1.53478e+07	1.33781e+07	1.24919e+07	1.37302e+07	#N/A
Mus musculus	FALSE	High	Master Protein	Q9JIF0	Protein arginine N-methyltransferase 1 OS=Mus musculus OX=10090 GN=Prmt1 PE=1 SV=1	0	79.985	35	11	34	11	371	42.4	5.43	94.56	11	Pf05175, Pf06325, Pf08241, Pf12847, Pf13489, Pf13649, Pf13847	15469	ENSMUSG00000109324.1	Prmt1	7	2.28884e+07	1.41036e+07	1.58406e+07	1.2462e+07	1.19308e+07	1.2672e+07	#N/A
Homo sapiens	FALSE	High	Master Protein	Q96GM5	SWI/SNF-related matrix-associated actin-dependent regulator of chromatin subfamily D member 1 OS=Homo sapiens OX=9606 GN=SMARCD1 PE=1 SV=2	0	79.972	28	15	34	14	515	58.2	9.25	100.06	15	Pf02084, Pf02201	6602	ENSG00000066117.14	SMARCD1	12	2.32257e+07	1.42012e+07	1.58189e+07	1.2909e+07	1.16107e+07	1.37561e+07	#N/A
Homo sapiens	FALSE	High	Master Protein	Q7L0Y3	tRNA methyltransferase 10 homolog C OS=Homo sapiens OX=9606 GN=TRMT10C PE=1 SV=2	0	79.894	37	14	37	12	403	47.3	9.36	99.52	14	Pf01746	54931	ENSG00000174173.6	TRMT10C	3	1.39459e+07	8.98433e+06	1.01e+07	8.95319e+06	8.21611e+06	9.2227e+06	#N/A
Homo sapiens	FALSE	High	Master Protein	Q92547	DNA topoisomerase 2-binding protein 1 OS=Homo sapiens OX=9606 GN=TOPBP1 PE=1 SV=3	0	79.86	17	22	28	20	1522	170.6	6.96	80.23	22	Pf00533, Pf12738	11073	ENSG00000163781.12	TOPBP1	3	6.08041e+06	3.92234e+06	4.38434e+06	3.65665e+06	3.34127e+06	3.98792e+06	#N/A
Homo sapiens	FALSE	High	Master Protein	Q96T51	RUN and FYVE domain-containing protein 1 OS=Homo sapiens OX=9606 GN=RUFY1 PE=1 SV=2	0	79.82	23	16	40	16	708	79.8	5.74	107.6	16	Pf01363, Pf02759, Pf14634	80230	ENSG00000176783.14; ENSG00000284260.1	RUFY1	5; CHR_HG30_PATCH	2.35597e+07	1.362e+07	1.55385e+07	1.26519e+07	1.18326e+07	1.38107e+07	#N/A
Homo sapiens	FALSE	High	Master Protein	P36405	ADP-ribosylation factor-like protein 3 OS=Homo sapiens OX=9606 GN=ARL3 PE=1 SV=2	0	79.786	64	9	34	9	182	20.4	7.24	128.26	9	Pf00009, Pf00025, Pf00071, Pf00503, Pf01926, Pf04670, Pf08477, Pf09439	403	ENSG00000138175.8	ARL3	10	4.13693e+07	2.77277e+07	2.84994e+07	2.53283e+07	2.25814e+07	2.72763e+07	#N/A
Homo sapiens	FALSE	High	Master Protein	Q96P70	Importin-9 OS=Homo sapiens OX=9606 GN=IPO9 PE=1 SV=3	0	79.78	16	17	37	17	1041	115.9	4.81	102.67	17	Pf03810	55705	ENSG00000198700.9	IPO9	1	2.71746e+07	1.70405e+07	1.90716e+07	1.60937e+07	1.48963e+07	1.6597e+07	#N/A
Homo sapiens	FALSE	High	Master Protein	Q7Z739	YTH domain-containing family protein 3 OS=Homo sapiens OX=9606 GN=YTHDF3 PE=1 SV=1	0	79.548	28	12	36	9	585	63.8	9.04	111.26	12	Pf04146	253943	ENSG00000185728.16	YTHDF3	8	1.67864e+07	1.21593e+07	1.1272e+07	1.09827e+07	9.81588e+06	1.18844e+07	Met-loss+Acetyl [N-Term]
Homo sapiens	FALSE	High	Master Protein	Q14746	Conserved oligomeric Golgi complex subunit 2 OS=Homo sapiens OX=9606 GN=COG2 PE=1 SV=1	0	79.531	25	19	46	19	738	83.2	6.62	116.19	19	Pf06148, Pf12022	22796	ENSG00000135775.13	COG2	1	3.57825e+07	2.1348e+07	2.56906e+07	2.18207e+07	2.02745e+07	2.24192e+07	#N/A
Homo sapiens	FALSE	High	Master Protein	P45880-2	Isoform 2 of Voltage-dependent anion-selective channel protein 2 OS=Homo sapiens OX=9606 GN=VDAC2	0	79.406	37	11	59	4	283	30.4	7.2	149.5	11	Pf01459	7417	#N/A	VDAC2	10	5.29004e+07	3.95541e+07	3.26743e+07	3.4002e+07	2.88741e+07	3.71822e+07	Met-loss [N-Term]
Homo sapiens	FALSE	High	Master Protein	Q9ULM3	YEATS domain-containing protein 2 OS=Homo sapiens OX=9606 GN=YEATS2 PE=1 SV=2	0	79.392	19	20	36	19	1422	150.7	8.98	88.55	20	Pf03366	55689	ENSG00000163872.15	YEATS2	3	7.27402e+06	4.6345e+06	5.6656e+06	4.57341e+06	3.95625e+06	4.63187e+06	#N/A
Homo sapiens	FALSE	High	Master Protein	Q8IYB7	DIS3-like exonuclease 2 OS=Homo sapiens OX=9606 GN=DIS3L2 PE=1 SV=4	0	79.368	21	17	43	10	885	99.2	6.1	113.64	17	Pf00773	129563	ENSG00000144535.19	DIS3L2	2	2.2819e+07	1.47691e+07	1.62112e+07	1.36377e+07	1.26315e+07	1.40445e+07	#N/A
Homo sapiens	FALSE	High	Master Protein	P49189	4-trimethylaminobutyraldehyde dehydrogenase OS=Homo sapiens OX=9606 GN=ALDH9A1 PE=1 SV=3	0	79.341	27	11	54	11	494	53.8	5.87	145.9	11	Pf00171	223	#N/A	ALDH9A1	1	7.9245e+07	4.35306e+07	5.14542e+07	4.13224e+07	3.8681e+07	4.48697e+07	Met-loss [N-Term]
Homo sapiens	FALSE	High	Master Protein	Q7KZI7-14	Isoform 14 of Serine/threonine-protein kinase MARK2 OS=Homo sapiens OX=9606 GN=MARK2	0	79.335	32	21	43	1	745	83.1	9.66	102.92	21	Pf00069, Pf00627, Pf02149, Pf07714, Pf14531	2011	ENSG00000072518.20	MARK2	11	1.15683e+06	855940	920219	763003	729108	820594	#N/A
Homo sapiens	FALSE	High	Master Protein	Q9UDY2	Tight junction protein ZO-2 OS=Homo sapiens OX=9606 GN=TJP2 PE=1 SV=2	0	79.323	16	18	44	17	1190	133.9	7.4	120.42	18	Pf00595, Pf00625, Pf07653, Pf13180	9414	ENSG00000119139.17	TJP2	9	3.41637e+07	2.06762e+07	2.39959e+07	1.85642e+07	1.70546e+07	1.91194e+07	#N/A
Homo sapiens	FALSE	High	Master Protein	P26440	Isovaleryl-CoA dehydrogenase, mitochondrial OS=Homo sapiens OX=9606 GN=IVD PE=1 SV=2	0	79.296	27	11	41	11	426	46.6	8.05	116.01	11	#N/A	#N/A	#N/A	#N/A	#N/A	6.21044e+07	3.65054e+07	4.18393e+07	3.57836e+07	3.30198e+07	3.71435e+07	#N/A
Homo sapiens	FALSE	High	Master Protein	Q5T6F2	Ubiquitin-associated protein 2 OS=Homo sapiens OX=9606 GN=UBAP2 PE=1 SV=1	0	79.292	16	13	30	13	1119	117	7.34	82.29	13	Pf00627, Pf12478, Pf14555	55833	ENSG00000137073.21	UBAP2	9	9.34523e+06	6.61812e+06	6.95018e+06	6.09679e+06	5.55751e+06	6.09233e+06	#N/A
Homo sapiens	FALSE	High	Master Protein	Q9UKM9	RNA-binding protein Raly OS=Homo sapiens OX=9606 GN=RALY PE=1 SV=1	0	79.276	46	14	75	10	306	32.4	9.17	184.29	14	Pf00076, Pf13893, Pf14259	22913	ENSG00000125970.11	RALY	20	3.13317e+07	2.22286e+07	2.40021e+07	2.02472e+07	1.89242e+07	2.07112e+07	#N/A
Homo sapiens	FALSE	High	Master Protein	Q03701	CCAAT/enhancer-binding protein zeta OS=Homo sapiens OX=9606 GN=CEBPZ PE=1 SV=3	0	79.255	19	16	30	16	1054	120.9	5.94	90.51	16	Pf03914	10153	ENSG00000115816.14	CEBPZ	2	1.53274e+07	8.99215e+06	1.01693e+07	8.45869e+06	8.20204e+06	9.16881e+06	#N/A
Homo sapiens	FALSE	High	Master Protein	O15111	Inhibitor of nuclear factor kappa-B kinase subunit alpha OS=Homo sapiens OX=9606 GN=CHUK PE=1 SV=2	0	79.235	24	18	33	17	745	84.6	6.73	83.44	18	Pf00069, Pf07714, Pf12179	1147	ENSG00000213341.10	CHUK	10	3.77153e+07	2.27305e+07	2.64752e+07	2.16244e+07	2.01705e+07	2.32725e+07	#N/A
Homo sapiens	FALSE	High	Master Protein	P20711	Aromatic-L-amino-acid decarboxylase OS=Homo sapiens OX=9606 GN=DDC PE=1 SV=2	0	79.118	29	12	37	12	480	53.9	7.2	112.71	12	Pf00282, Pf01212	1644	ENSG00000132437.17	DDC	7	3.55725e+07	2.20663e+07	2.50203e+07	1.91949e+07	1.75929e+07	1.91778e+07	#N/A
Homo sapiens	FALSE	High	Master Protein	Q15166	Serum paraoxonase/lactonase 3 OS=Homo sapiens OX=9606 GN=PON3 PE=1 SV=3	0	79.051	41	12	41	12	354	39.6	5.41	104.37	12	Pf01731, Pf03088	5446	ENSG00000105852.10	PON3	7	2.4762e+07	1.37831e+07	1.6606e+07	1.53371e+07	1.43149e+07	1.56065e+07	#N/A
Homo sapiens	FALSE	High	Master Protein	Q9BV73	Centrosome-associated protein CEP250 OS=Homo sapiens OX=9606 GN=CEP250 PE=1 SV=2	0	78.992	9	20	30	20	2442	281	5.02	94.24	20	Pf01496, Pf02463, Pf04111, Pf08317, Pf12128, Pf15035	11190	ENSG00000126001.15	CEP250	20	1.33621e+07	8.08275e+06	9.41229e+06	7.34521e+06	6.96551e+06	7.80438e+06	#N/A
Homo sapiens	FALSE	High	Master Protein	O15067	Phosphoribosylformylglycinamidine synthase OS=Homo sapiens OX=9606 GN=PFAS PE=1 SV=4	0	78.937	19	15	34	15	1338	144.6	5.76	100.81	15	Pf00586, Pf02769, Pf13507	5198	ENSG00000178921.13	PFAS	17	1.43938e+07	1.02292e+07	1.03576e+07	8.63388e+06	7.87294e+06	9.78433e+06	#N/A
Homo sapiens	FALSE	High	Master Protein	Q9Y2Q3	Glutathione S-transferase kappa 1 OS=Homo sapiens OX=9606 GN=GSTK1 PE=1 SV=3	0	78.861	50	9	45	9	226	25.5	8.41	117.12	9	Pf01323	373156	ENSG00000197448.13	GSTK1	7	3.1443e+07	1.91776e+07	2.22537e+07	1.84649e+07	1.69854e+07	1.92521e+07	#N/A
Homo sapiens	FALSE	High	Master Protein	P26378-1	Isoform 1 of ELAV-like protein 4 OS=Homo sapiens OX=9606 GN=ELAVL4	0	78.826	36	11	33	3	380	41.7	9.39	99.24	11	Pf00076, Pf13893, Pf14259	1996	ENSG00000162374.16	ELAVL4	1	4.0787e+06	1.51571e+06	1.9854e+06	1.69201e+06	1.7534e+06	2.08028e+06	#N/A
Homo sapiens	FALSE	High	Master Protein	Q9Y5X3	Sorting nexin-5 OS=Homo sapiens OX=9606 GN=SNX5 PE=1 SV=1	0	78.818	48	17	45	17	404	46.8	6.76	133.08	17	Pf00787, Pf09325	27131	ENSG00000089006.16	SNX5	20	2.52171e+07	1.51793e+07	1.65845e+07	1.37193e+07	1.28423e+07	1.4193e+07	#N/A
Homo sapiens	FALSE	High	Master Protein	P50213	Isocitrate dehydrogenase [NAD] subunit alpha, mitochondrial OS=Homo sapiens OX=9606 GN=IDH3A PE=1 SV=1	0	78.774	39	14	64	14	366	39.6	6.92	158.64	14	Pf00180	3419	ENSG00000166411.13	IDH3A	15	6.77189e+07	4.44218e+07	4.93168e+07	4.26229e+07	3.79689e+07	4.39288e+07	#N/A
Homo sapiens	FALSE	High	Master Protein	Q9H0P0	Cytosolic 5'-nucleotidase 3A OS=Homo sapiens OX=9606 GN=NT5C3A PE=1 SV=3	0	78.753	38	12	36	12	336	37.9	7.12	101.93	12	Pf05822	51251	ENSG00000122643.18	NT5C3; NT5C3A	7	3.11731e+07	1.70094e+07	2.0922e+07	1.71283e+07	1.61452e+07	1.88814e+07	#N/A
Homo sapiens	FALSE	High	Master Protein	Q15042	Rab3 GTPase-activating protein catalytic subunit OS=Homo sapiens OX=9606 GN=RAB3GAP1 PE=1 SV=3	0	78.696	21	18	43	18	981	110.5	5.55	121.06	18	Pf13890	22930	ENSG00000115839.17	RAB3GAP1	2	2.06879e+07	1.23157e+07	1.3263e+07	1.16141e+07	1.06531e+07	1.24865e+07	#N/A
Homo sapiens	FALSE	High	Master Protein	Q9BY44	Eukaryotic translation initiation factor 2A OS=Homo sapiens OX=9606 GN=EIF2A PE=1 SV=3	0	78.691	33	15	31	15	585	64.9	8.87	91.86	15	Pf08662	83939	ENSG00000144895.11	EIF2A	3	2.49923e+07	1.57926e+07	1.79794e+07	1.57441e+07	1.48118e+07	1.65402e+07	Met-loss [N-Term]
Homo sapiens	FALSE	High	Master Protein	Q96DI7	U5 small nuclear ribonucleoprotein 40 kDa protein OS=Homo sapiens OX=9606 GN=SNRNP40 PE=1 SV=1	0	78.613	37	11	30	2	357	39.3	8.1	103.49	11	Pf00400	9410	ENSG00000060688.12	SNRNP40	1	4.92374e+06	2.122e+06	2.49944e+06	2.07215e+06	2.12709e+06	2.27335e+06	#N/A
Homo sapiens	FALSE	High	Master Protein	P23381	Tryptophan--tRNA ligase, cytoplasmic OS=Homo sapiens OX=9606 GN=WARS1 PE=1 SV=2	0	78.61	25	11	37	11	471	53.1	6.23	88.41	11	Pf00458, Pf00579	7453	ENSG00000140105.17	WARS	14	1.51327e+07	9.52598e+06	9.91351e+06	8.32794e+06	8178826	9.05499e+06	#N/A
Homo sapiens	FALSE	High	Master Protein	Q8NFC6	Biorientation of chromosomes in cell division protein 1-like 1 OS=Homo sapiens OX=9606 GN=BOD1L1 PE=1 SV=2	0	78.61	7	19	32	17	3051	330.3	5.08	101.81	19	Pf05205	259282	ENSG00000038219.12	BOD1L1	4	1.6704e+07	1.00891e+07	1.12799e+07	1.00463e+07	9.44134e+06	1.05904e+07	#N/A
Homo sapiens	FALSE	High	Master Protein	P49591	Serine--tRNA ligase, cytoplasmic OS=Homo sapiens OX=9606 GN=SARS1 PE=1 SV=3	0	78.585	32	14	38	14	514	58.7	6.43	117.79	14	Pf00587, Pf02403	6301	ENSG00000031698.12	SARS	1	3.09929e+07	1.73711e+07	1.9166e+07	1.59129e+07	1.499e+07	1.70304e+07	Met-loss [N-Term]
Homo sapiens	FALSE	High	Master Protein	P61221	ATP-binding cassette sub-family E member 1 OS=Homo sapiens OX=9606 GN=ABCE1 PE=1 SV=1	0	78.569	27	14	43	14	599	67.3	8.34	121.74	14	Pf00005, Pf04068, Pf13304, Pf13671	6059	ENSG00000164163.10	ABCE1	4	5.45751e+07	3.53634e+07	3.51266e+07	2.97964e+07	2.8e+07	3.03232e+07	#N/A
Homo sapiens	FALSE	High	Master Protein	Q9H583	HEAT repeat-containing protein 1 OS=Homo sapiens OX=9606 GN=HEATR1 PE=1 SV=3	0	78.552	8	18	31	18	2144	242.2	6.54	80.58	18	Pf08146, Pf12397	55127	ENSG00000119285.10	HEATR1	1	1.57664e+07	1.00653e+07	1.13784e+07	9.48946e+06	8.7442e+06	1.00153e+07	#N/A
Homo sapiens	FALSE	High	Master Protein	P48449	Lanosterol synthase OS=Homo sapiens OX=9606 GN=LSS PE=1 SV=1	0	78.515	30	18	49	18	732	83.3	6.61	139.61	18	Pf00432, Pf09492, Pf13243, Pf13249	4047	ENSG00000160285.14	LSS	21	3.50927e+07	2.27951e+07	2.45026e+07	2.07148e+07	1.92096e+07	2.15777e+07	#N/A
Homo sapiens	FALSE	High	Master Protein	Q86V81	THO complex subunit 4 OS=Homo sapiens OX=9606 GN=ALYREF PE=1 SV=3	0	78.471	31	6	66	6	257	26.9	11.15	205.95	6	Pf00076, Pf13893, Pf14259	10189	#N/A	ALYREF	17	2.33744e+07	1.48198e+07	1.60903e+07	1.32638e+07	1.24003e+07	1.42502e+07	#N/A
Homo sapiens	FALSE	High	Master Protein	Q2NKX8	DNA excision repair protein ERCC-6-like OS=Homo sapiens OX=9606 GN=ERCC6L PE=1 SV=1	0	78.415	16	20	32	20	1250	141	5.31	71.74	20	Pf00176, Pf00270, Pf00271	54821	ENSG00000186871.6	ERCC6L	X	1.1552e+07	7.26913e+06	7.90165e+06	7.02427e+06	6.62645e+06	7.12766e+06	#N/A
Homo sapiens	FALSE	High	Master Protein	P60891	Ribose-phosphate pyrophosphokinase 1 OS=Homo sapiens OX=9606 GN=PRPS1 PE=1 SV=2	0	78.3	40	12	49	7	318	34.8	6.98	149.83	12	Pf00156, Pf13793, Pf14572	5631	ENSG00000147224.10	PRPS1	X	1.06013e+07	6.38962e+06	6.56802e+06	5.87535e+06	5.42319e+06	5.99606e+06	#N/A
Homo sapiens	FALSE	High	Master Protein	Q99986	Serine/threonine-protein kinase VRK1 OS=Homo sapiens OX=9606 GN=VRK1 PE=1 SV=1	0	78.291	29	12	32	12	396	45.4	8.91	103.32	12	Pf00069, Pf07714, Pf14531	7443	ENSG00000100749.7	VRK1	14	1.77804e+07	1.26035e+07	1.37282e+07	1.1326e+07	1.02571e+07	1.20946e+07	#N/A
Homo sapiens	FALSE	High	Master Protein	P50748	Kinetochore-associated protein 1 OS=Homo sapiens OX=9606 GN=KNTC1 PE=1 SV=1	0	78.211	10	24	31	23	2209	250.6	5.97	83.88	24	Pf10493	9735	ENSG00000184445.11	KNTC1	12	1.63617e+07	1.0456e+07	1.14221e+07	9.5793e+06	8.86718e+06	9.87218e+06	#N/A
Homo sapiens	FALSE	High	Master Protein	Q9BZK7	F-box-like/WD repeat-containing protein TBL1XR1 OS=Homo sapiens OX=9606 GN=TBL1XR1 PE=1 SV=1	0	78.205	32	11	28	7	514	55.6	5.55	95.47	11	Pf00400, Pf08513, Pf08662	79718	ENSG00000177565.16	TBL1XR1	3	6.66193e+06	4.81849e+06	4.98394e+06	4.29455e+06	3.87631e+06	4.52016e+06	#N/A
Homo sapiens	FALSE	High	Master Protein	Q15424	Scaffold attachment factor B1 OS=Homo sapiens OX=9606 GN=SAFB PE=1 SV=4	0	78.203	13	13	53	8	915	102.6	5.47	131.79	13	Pf00076, Pf02037, Pf13893, Pf14259	6294	ENSG00000160633.12	SAFB	19	2.06677e+07	1.24365e+07	1.40675e+07	1.22113e+07	1.12289e+07	1.20989e+07	#N/A
Mus musculus	FALSE	High	Master Protein	Q6Y7W8	GRB10-interacting GYF protein 2 OS=Mus musculus OX=10090 GN=Gigyf2 PE=1 SV=2	0	78.163	11	13	35	1	1291	149.1	5.57	85.61	13	Pf02213	227331	ENSMUSG00000048000.15	Gigyf2	1	172987	134965	147499	121167	102382	137719	#N/A
Homo sapiens	FALSE	High	Master Protein	P40818	Ubiquitin carboxyl-terminal hydrolase 8 OS=Homo sapiens OX=9606 GN=USP8 PE=1 SV=1	0	78.094	17	19	38	19	1118	127.4	8.51	97.91	19	Pf00443, Pf00581, Pf08969, Pf13423	9101	ENSG00000138592.13	USP8	15	1.53687e+07	9.57593e+06	1.0777e+07	8.8557e+06	8.38748e+06	9.58698e+06	Met-loss [N-Term]
Homo sapiens	FALSE	High	Master Protein	Q9HAU0	Pleckstrin homology domain-containing family A member 5 OS=Homo sapiens OX=9606 GN=PLEKHA5 PE=1 SV=1	0	78.074	17	15	28	15	1116	127.4	7.53	74.36	15	Pf00169, Pf00397, Pf04111, Pf15413	54477	ENSG00000052126.14	PLEKHA5	12	1.52902e+07	9.63212e+06	1.06154e+07	8.95075e+06	8.19598e+06	9.20593e+06	#N/A
Homo sapiens	FALSE	High	Master Protein	Q6DD88	Atlastin-3 OS=Homo sapiens OX=9606 GN=ATL3 PE=1 SV=1	0	78.041	21	10	36	10	541	60.5	5.66	108.12	10	Pf02263	25923	ENSG00000184743.12	ATL3	11	2.99939e+07	1.85971e+07	2.16746e+07	1.93137e+07	1.78359e+07	2.04503e+07	#N/A
Homo sapiens	FALSE	High	Master Protein	Q08379	Golgin subfamily A member 2 OS=Homo sapiens OX=9606 GN=GOLGA2 PE=1 SV=3	0	78.033	20	15	37	15	1002	113	5.02	106.42	15	Pf01576, Pf15070	2801	ENSG00000167110.17	GOLGA2	9	2.33989e+07	1.08421e+07	1.40301e+07	1.20232e+07	1.20879e+07	1.21083e+07	#N/A
Homo sapiens	FALSE	High	Master Protein	Q96SI9	Spermatid perinuclear RNA-binding protein OS=Homo sapiens OX=9606 GN=STRBP PE=1 SV=1	0	78.03	30	18	39	15	672	73.6	8.72	103	18	Pf00035, Pf07528, Pf14709	55342	ENSG00000165209.18	STRBP	9	2.09972e+07	1.36504e+07	1.58828e+07	1.31975e+07	1.22565e+07	1.36457e+07	#N/A
Homo sapiens	FALSE	High	Master Protein	Q6UB35	Monofunctional C1-tetrahydrofolate synthase, mitochondrial OS=Homo sapiens OX=9606 GN=MTHFD1L PE=1 SV=1	0	78.03	22	18	31	18	978	105.7	8.06	91.79	18	Pf00763, Pf01268, Pf02882	25902	ENSG00000120254.15	MTHFD1L	6	2.20004e+07	1.38096e+07	1.54199e+07	1.31835e+07	1.24407e+07	1.4035e+07	#N/A
Mus musculus	FALSE	High	Master Protein	Q9Z1N5	Spliceosome RNA helicase Ddx39b OS=Mus musculus OX=10090 GN=Ddx39b PE=1 SV=1	0	78.021	33	13	53	6	428	49	5.67	144.22	13	Pf00270, Pf00271, Pf14617	53817	ENSMUSG00000019432.15	Ddx39b	17	2.1793e+07	1.30692e+07	1.52114e+07	1.21106e+07	1.12121e+07	1.28762e+07	#N/A
Homo sapiens	FALSE	High	Master Protein	O75694	Nuclear pore complex protein Nup155 OS=Homo sapiens OX=9606 GN=NUP155 PE=1 SV=1	0	78.007	16	17	39	17	1391	155.1	6.16	86.51	17	Pf03177, Pf08801	9631	ENSG00000113569.15	NUP155	5	1.2813e+07	8.22774e+06	8.75354e+06	7.32335e+06	6.80363e+06	7.88388e+06	Met-loss [N-Term]
Homo sapiens	FALSE	High	Master Protein	Q6S8J3	POTE ankyrin domain family member E OS=Homo sapiens OX=9606 GN=POTEE PE=2 SV=3	0	77.963	10	9	140	1	1075	121.3	6.2	342.71	9	Pf00022, Pf00023, Pf12796, Pf13606, Pf13637, Pf13857, Pf14915	445582	ENSG00000188219.14	POTEE	2	131826	190242	83020.4	107999	71769.5	145940	#N/A
Homo sapiens	FALSE	High	Master Protein	Q14527	Helicase-like transcription factor OS=Homo sapiens OX=9606 GN=HLTF PE=1 SV=2	0	77.918	17	18	37	18	1009	113.9	8.6	102.72	18	Pf00097, Pf00176, Pf00271, Pf08797, Pf12678, Pf12861, Pf13445, Pf13639, Pf13920, Pf13923, Pf14634, Pf15227	6596	ENSG00000071794.15	HLTF	3	1.3841e+07	8.83136e+06	9.77503e+06	8.10817e+06	7.46204e+06	8.39317e+06	#N/A
Homo sapiens	FALSE	High	Master Protein	Q9H488	GDP-fucose protein O-fucosyltransferase 1 OS=Homo sapiens OX=9606 GN=POFUT1 PE=1 SV=1	0	77.887	39	11	74	11	388	43.9	8.53	231.85	11	Pf10250	23509	ENSG00000101346.13	POFUT1	20	3.91034e+07	2.29981e+07	2.67994e+07	2.16666e+07	2.03129e+07	2.31593e+07	#N/A
Homo sapiens	FALSE	High	Master Protein	P46379	Large proline-rich protein BAG6 OS=Homo sapiens OX=9606 GN=BAG6 PE=1 SV=2	0	77.878	18	16	32	16	1132	119.3	5.6	93.18	16	Pf00240, Pf11976, Pf12057, Pf13881	7917	ENSG00000204463.12; ENSG00000096155.15; ENSG00000229524.10; ENSG00000233348.10	BAG6	6; CHR_HSCHR6_MHC_QBL_CTG1; CHR_HSCHR6_MHC_COX_CTG1; CHR_HSCHR6_MHC_SSTO_CTG1	2.31012e+07	1.45635e+07	1.61525e+07	1.35714e+07	1.23692e+07	1.44905e+07	#N/A
Homo sapiens	FALSE	High	Master Protein	Q9UNF0	Protein kinase C and casein kinase substrate in neurons protein 2 OS=Homo sapiens OX=9606 GN=PACSIN2 PE=1 SV=2	0	77.875	32	13	32	1	486	55.7	5.2	87.63	13	Pf00018, Pf00611, Pf07653, Pf14604	11252	ENSG00000100266.18	PACSIN2	22	#N/A	#N/A	#N/A	#N/A	#N/A	#N/A	#N/A
Homo sapiens	FALSE	High	Master Protein	P40925	Malate dehydrogenase, cytoplasmic OS=Homo sapiens OX=9606 GN=MDH1 PE=1 SV=4	0	77.865	46	14	61	14	334	36.4	7.36	153.9	14	Pf00056, Pf02866	4190	ENSG00000014641.17	MDH1	2	1.23095e+08	8.54076e+07	9.92325e+07	8.31671e+07	7.48272e+07	8.12208e+07	#N/A
Homo sapiens	FALSE	High	Master Protein	Q9H0B6	Kinesin light chain 2 OS=Homo sapiens OX=9606 GN=KLC2 PE=1 SV=1	0	77.826	30	17	31	10	622	68.9	7.15	84.04	17	Pf00515, Pf09311, Pf11068, Pf12895, Pf13374, Pf13414, Pf13424, Pf13432	64837	ENSG00000174996.11	KLC2	11	1.17914e+07	6.27117e+06	7.20965e+06	6.49885e+06	6.42962e+06	6.37396e+06	#N/A
Homo sapiens	FALSE	High	Master Protein	Q07864	DNA polymerase epsilon catalytic subunit A OS=Homo sapiens OX=9606 GN=POLE PE=1 SV=5	0	77.647	10	21	31	21	2286	261.4	6.39	79.87	21	Pf00136, Pf03104, Pf08490, Pf10108, Pf13482	5426	ENSG00000177084.16	POLE	12	1.33201e+07	8.98932e+06	1.0088e+07	8.08152e+06	7.40204e+06	8.49961e+06	#N/A
Mus musculus	FALSE	High	Master Protein	Q3TPX4	Exocyst complex component 5 OS=Mus musculus OX=10090 GN=Exoc5 PE=1 SV=2	0	77.639	27	17	36	1	708	81.7	6.71	98.24	17	Pf03938, Pf07393	105504	ENSMUSG00000061244.13	Exoc5	14	301242	187512	191910	173170	169689	194422	#N/A
Contaminant library	FALSE	High	Master Protein	P34955	SWISS-PROT:P34955 (Bos taurus) Alpha-1-antiproteinase precursor	0	77.531	33	16	65	16	416	46.1	6.52	150.83	16	Pf00079	280699	ENSBTAG00000018843.5	SERPINA1	21	1.4605e+08	8.56568e+07	1.00814e+08	9.22682e+07	8.72163e+07	9.04754e+07	#N/A
Homo sapiens	FALSE	High	Master Protein	Q8IY18	Structural maintenance of chromosomes protein 5 OS=Homo sapiens OX=9606 GN=SMC5 PE=1 SV=2	0	77.515	16	17	30	17	1101	128.7	8.38	80.67	17	Pf02463, Pf05667, Pf06785, Pf08614, Pf13166, Pf13304, Pf13476, Pf13851	23137	ENSG00000198887.8	SMC5	9	9.70685e+06	6.66537e+06	7.55368e+06	6.41855e+06	5.83085e+06	6.40758e+06	#N/A
Mus musculus	FALSE	High	Master Protein	Q9CVB6	Actin-related protein 2/3 complex subunit 2 OS=Mus musculus OX=10090 GN=Arpc2 PE=1 SV=3	0	77.484	37	12	52	12	300	34.3	7.36	149.69	12	Pf04045	76709	ENSMUSG00000006304.14	Arpc2	1	9.52868e+07	5.82983e+07	6.45517e+07	5.25957e+07	4.80718e+07	5.18544e+07	Met-loss [N-Term]
Homo sapiens	FALSE	High	Master Protein	Q8N201	Integrator complex subunit 1 OS=Homo sapiens OX=9606 GN=INTS1 PE=1 SV=2	0	77.477	11	21	30	21	2190	244.1	6.13	83.59	21	Pf12432	26173	ENSG00000164880.15	INTS1	7	1.22296e+07	6.99619e+06	8.7176e+06	7.08709e+06	6.47406e+06	7.68116e+06	#N/A
Homo sapiens	FALSE	High	Master Protein	P31153	S-adenosylmethionine synthase isoform type-2 OS=Homo sapiens OX=9606 GN=MAT2A PE=1 SV=1	0	77.472	40	15	35	5	395	43.6	6.48	101.1	15	Pf00438, Pf02772, Pf02773	4144	ENSG00000168906.12	MAT2A	2	1.06173e+07	5.38501e+06	6.06159e+06	5.04146e+06	5.0511e+06	5.73741e+06	#N/A
Homo sapiens	FALSE	High	Master Protein	O95487	Protein transport protein Sec24B OS=Homo sapiens OX=9606 GN=SEC24B PE=1 SV=2	0	77.386	16	16	30	15	1268	137.3	6.67	88.38	16	Pf00626, Pf04810, Pf04811, Pf04815, Pf08033	10427	ENSG00000138802.11	SEC24B	4	1.37701e+07	8.50684e+06	8.91442e+06	7.50422e+06	7.19453e+06	8.51808e+06	Met-loss+Acetyl [N-Term]
Homo sapiens	FALSE	High	Master Protein	Q49A26-2	Isoform 2 of Putative oxidoreductase GLYR1 OS=Homo sapiens OX=9606 GN=GLYR1	0	77.308	33	13	34	13	536	58.6	9.23	98.88	13	Pf00855, Pf02737, Pf03446, Pf03807, Pf14833	84656	#N/A	GLYR1	16	3.09914e+07	1.92758e+07	2.29932e+07	1.76168e+07	1.64264e+07	1.85408e+07	#N/A
Homo sapiens	FALSE	High	Master Protein	Q3L8U1	Chromodomain-helicase-DNA-binding protein 9 OS=Homo sapiens OX=9606 GN=CHD9 PE=1 SV=2	0	77.23	7	20	33	15	2897	325.8	7.01	76.4	20	Pf00176, Pf00270, Pf00271, Pf00385, Pf07533, Pf11496	80205	ENSG00000177200.16	CHD9	16	5.0356e+06	3.73277e+06	3.58018e+06	3.03568e+06	2.72908e+06	3.22764e+06	#N/A
Homo sapiens	FALSE	High	Master Protein	Q8NEB9	Phosphatidylinositol 3-kinase catalytic subunit type 3 OS=Homo sapiens OX=9606 GN=PIK3C3 PE=1 SV=1	0	77.226	20	15	35	15	887	101.5	6.81	79.63	15	Pf00454, Pf00613, Pf00792	5289	ENSG00000078142.12	PIK3C3	18	1.37486e+07	8.69246e+06	9.98938e+06	7.8324e+06	7.24587e+06	8.00754e+06	#N/A
Homo sapiens	FALSE	High	Master Protein	Q96K76	Ubiquitin carboxyl-terminal hydrolase 47 OS=Homo sapiens OX=9606 GN=USP47 PE=1 SV=3	0	77.181	15	21	36	21	1375	157.2	5.08	97.77	21	Pf00443, Pf13423	55031	ENSG00000170242.17	USP47	11	2.86123e+07	1.78906e+07	1.86428e+07	1.59874e+07	1.4921e+07	1.64467e+07	#N/A
Homo sapiens	FALSE	High	Master Protein	Q15019	Septin-2 OS=Homo sapiens OX=9606 GN=SEPTIN2 PE=1 SV=1	0	77.152	40	11	36	11	361	41.5	6.6	104.26	11	Pf00071, Pf00735, Pf01926	4735	ENSG00000168385.17	SEPT2	2	3.00968e+07	1.95744e+07	2.28717e+07	1.83964e+07	1.80219e+07	1.88439e+07	#N/A
Homo sapiens	FALSE	High	Master Protein	P08240	Signal recognition particle receptor subunit alpha OS=Homo sapiens OX=9606 GN=SRPRA PE=1 SV=2	0	77.147	25	14	40	14	638	69.8	8.95	93.72	14	Pf00448, Pf02881, Pf03308, Pf04086	6734	ENSG00000182934.11	SRPR; SRPRA	11	2.6848e+07	1.69567e+07	1.90777e+07	1.73291e+07	1.57369e+07	1.79563e+07	#N/A
Homo sapiens	FALSE	High	Master Protein	O43272-1	Isoform 3 of Proline dehydrogenase 1, mitochondrial OS=Homo sapiens OX=9606 GN=PRODH	0	77.13	30	14	32	13	516	59.2	6.89	82.74	14	Pf01619	5625	#N/A	PRODH	22	9.36833e+06	6.35331e+06	7.01606e+06	5.61599e+06	5.25371e+06	5.75691e+06	#N/A
Homo sapiens	FALSE	High	Master Protein	Q92820	Gamma-glutamyl hydrolase OS=Homo sapiens OX=9606 GN=GGH PE=1 SV=2	0	77.059	31	9	60	9	318	35.9	7.11	170.89	9	Pf00117, Pf07722	8836	ENSG00000137563.11	GGH	8	4.29727e+07	2.88044e+07	3.21259e+07	2.71364e+07	2.48735e+07	2.895e+07	#N/A
Homo sapiens	FALSE	High	Master Protein	O95861	3'(2'),5'-bisphosphate nucleotidase 1 OS=Homo sapiens OX=9606 GN=BPNT1 PE=1 SV=1	0	77.057	54	15	31	15	308	33.4	5.69	92.94	15	Pf00459	10380	ENSG00000162813.17	BPNT1	1	4.34858e+07	2.51425e+07	2.9663e+07	2.55782e+07	2.37325e+07	2.56902e+07	#N/A
Homo sapiens	FALSE	High	Master Protein	Q7Z6E9	E3 ubiquitin-protein ligase RBBP6 OS=Homo sapiens OX=9606 GN=RBBP6 PE=1 SV=1	0	77.056	11	20	30	20	1792	201.4	9.64	75	20	Pf00097, Pf00098, Pf08783, Pf10243, Pf13639, Pf13696, Pf13920, Pf13923, Pf14634, Pf15227	5930	ENSG00000122257.18	RBBP6	16	1.40249e+07	8.22451e+06	9145177	7.87578e+06	7.4939e+06	8.45658e+06	#N/A
Homo sapiens	FALSE	High	Master Protein	P07339	Cathepsin D OS=Homo sapiens OX=9606 GN=CTSD PE=1 SV=1	0	77.035	30	13	43	13	412	44.5	6.54	104.69	13	Pf00026, Pf07966, Pf14541, Pf14543	1509	ENSG00000117984.13	CTSD	11	1.62515e+08	1.01863e+08	1.23166e+08	9.0696e+07	8.67419e+07	9.86033e+07	#N/A
Homo sapiens	FALSE	High	Master Protein	O76074	cGMP-specific 3',5'-cyclic phosphodiesterase OS=Homo sapiens OX=9606 GN=PDE5A PE=1 SV=2	0	77.035	24	18	27	18	875	99.9	6.09	82.75	18	Pf00233, Pf01590, Pf13185, Pf13492	8654	ENSG00000138735.15	PDE5A	4	1.39899e+07	8.35521e+06	9.8707e+06	8.18847e+06	7.46565e+06	8.57302e+06	#N/A
Homo sapiens	FALSE	High	Master Protein	O75475	PC4 and SFRS1-interacting protein OS=Homo sapiens OX=9606 GN=PSIP1 PE=1 SV=1	0	76.994	31	18	63	17	530	60.1	9.13	145.97	18	Pf00855, Pf11467	11168	ENSG00000164985.14	PSIP1	9	5.64617e+07	3.55244e+07	3.81055e+07	3.11383e+07	3.01075e+07	3.14557e+07	Met-loss [N-Term]
Homo sapiens	FALSE	High	Master Protein	Q7KZI7	Serine/threonine-protein kinase MARK2 OS=Homo sapiens OX=9606 GN=MARK2 PE=1 SV=2	0	76.84	29	21	41	1	788	87.9	9.72	93.94	21	Pf00069, Pf00627, Pf02149, Pf07714, Pf14531	2011	ENSG00000072518.20	MARK2	11	641831	416515	498776	424658	401041	473281	#N/A
Homo sapiens	FALSE	High	Master Protein	Q9ULH1	Arf-GAP with SH3 domain, ANK repeat and PH domain-containing protein 1 OS=Homo sapiens OX=9606 GN=ASAP1 PE=1 SV=4	0	76.806	20	19	31	17	1129	125.4	7.31	87.8	19	Pf00018, Pf00023, Pf00169, Pf01412, Pf12796, Pf13637, Pf13857, Pf14604	50807	ENSG00000153317.14	ASAP1	8	1.01843e+07	6.56705e+06	7.56383e+06	6.10476e+06	5.73013e+06	6.37668e+06	#N/A
Homo sapiens	FALSE	High	Master Protein	Q9P0K7	Ankycorbin OS=Homo sapiens OX=9606 GN=RAI14 PE=1 SV=2	0	76.772	23	19	27	19	980	110	6.21	83.58	19	Pf00023, Pf03961, Pf04111, Pf12796, Pf13606, Pf13637, Pf13857	26064	ENSG00000039560.13	RAI14	5	1.3071e+07	7.58758e+06	8.97341e+06	7.63544e+06	6.88406e+06	8.01613e+06	#N/A
Homo sapiens	FALSE	High	Master Protein	Q8NG31	Kinetochore scaffold 1 OS=Homo sapiens OX=9606 GN=KNL1 PE=1 SV=3	0	76.77	10	20	27	20	2342	265.2	5.47	65.12	20	Pf13900	57082	ENSG00000137812.19	CASC5; KNL1	15	8.41054e+06	5.51048e+06	5.82191e+06	4.95541e+06	4.49125e+06	5.17189e+06	#N/A
Homo sapiens	FALSE	High	Master Protein	P46100	Transcriptional regulator ATRX OS=Homo sapiens OX=9606 GN=ATRX PE=1 SV=5	0	76.74	9	23	32	23	2492	282.4	6.58	81.62	23	Pf00176, Pf00271	546	#N/A	ATRX	X	1.34802e+07	7.34533e+06	9.17323e+06	7.25578e+06	6.96368e+06	7.87993e+06	#N/A
Homo sapiens	FALSE	High	Master Protein	P08133	Annexin A6 OS=Homo sapiens OX=9606 GN=ANXA6 PE=1 SV=3	0	76.637	26	19	40	19	673	75.8	5.6	103.67	19	Pf00191	309	ENSG00000197043.13	ANXA6	5	2.87588e+07	1.9478e+07	1.92461e+07	1.60926e+07	1.47504e+07	1.68421e+07	#N/A
Homo sapiens	FALSE	High	Master Protein	P39687	Acidic leucine-rich nuclear phosphoprotein 32 family member A OS=Homo sapiens OX=9606 GN=ANP32A PE=1 SV=1	0	76.634	49	12	70	10	249	28.6	4.09	166.76	12	Pf12799, Pf13855, Pf14580	8125	ENSG00000140350.15	ANP32A	15	2.40098e+08	1.45443e+08	1.57601e+08	1.42175e+08	1.29239e+08	1.49487e+08	#N/A
Homo sapiens	FALSE	High	Master Protein	P55884	Eukaryotic translation initiation factor 3 subunit B OS=Homo sapiens OX=9606 GN=EIF3B PE=1 SV=3	0	76.56	20	14	36	14	814	92.4	5	95.77	14	Pf00076, Pf08662, Pf13893, Pf14259	8662	ENSG00000106263.17	EIF3B	7	2.36788e+07	1.34528e+07	1.48937e+07	1.23943e+07	1.13123e+07	1.34115e+07	#N/A
Homo sapiens	FALSE	High	Master Protein	P61970	Nuclear transport factor 2 OS=Homo sapiens OX=9606 GN=NUTF2 PE=1 SV=1	0	76.551	51	4	55	4	127	14.5	5.38	159.77	4	Pf02136	10204	ENSG00000102898.11	NUTF2	16	1.70488e+08	9.97456e+07	1.13956e+08	9.8662e+07	9.01339e+07	1.01574e+08	#N/A
Homo sapiens	FALSE	High	Master Protein	P48634	Protein PRRC2A OS=Homo sapiens OX=9606 GN=PRRC2A PE=1 SV=3	0	76.545	12	21	51	18	2157	228.7	9.45	120.45	21	Pf07001	7916	ENSG00000204469.12	PRRC2A	6	1.3326e+07	9.89358e+06	9.99604e+06	8.3525e+06	7.84389e+06	8.87255e+06	#N/A
Mus musculus	FALSE	High	Master Protein	P97313	DNA-dependent protein kinase catalytic subunit OS=Mus musculus OX=10090 GN=Prkdc PE=1 SV=3	0	76.503	5	18	66	2	4128	471.2	7.12	124.32	18	Pf00454, Pf02259, Pf02260, Pf08163	19090	ENSMUSG00000022672.8	Prkdc	16	384723	318076	274920	268394	198472	263902	#N/A
Homo sapiens	FALSE	High	Master Protein	P41091	Eukaryotic translation initiation factor 2 subunit 3 OS=Homo sapiens OX=9606 GN=EIF2S3 PE=1 SV=3	0	76.495	39	14	41	14	472	51.1	8.4	137.83	14	Pf00009, Pf03144, Pf09173	1968	ENSG00000130741.10	EIF2S3	X	8.09095e+07	5.41819e+07	6.24162e+07	4.95288e+07	4.50197e+07	5.04963e+07	Met-loss [N-Term]
Homo sapiens	FALSE	High	Master Protein	P51114	Fragile X mental retardation syndrome-related protein 1 OS=Homo sapiens OX=9606 GN=FXR1 PE=1 SV=3	0	76.464	26	14	42	12	621	69.7	6.15	111.88	14	Pf00013, Pf05641, Pf12235, Pf13014	8087	ENSG00000114416.17	FXR1	3	1.06827e+07	7.11087e+06	8.11761e+06	6.74978e+06	6.03654e+06	7.11962e+06	#N/A
Homo sapiens	FALSE	High	Master Protein	Q9BZJ0	Crooked neck-like protein 1 OS=Homo sapiens OX=9606 GN=CRNKL1 PE=1 SV=4	0	76.452	19	19	36	19	848	100.4	8	94.45	19	Pf02184, Pf05843	51340	ENSG00000101343.14	CRNKL1	20	3.82245e+07	2.42066e+07	2.71428e+07	2.25451e+07	2.09837e+07	2.28221e+07	#N/A
Homo sapiens	FALSE	High	Master Protein	Q92520	Protein FAM3C OS=Homo sapiens OX=9606 GN=FAM3C PE=1 SV=1	0	76.386	54	10	42	10	227	24.7	8.29	122.23	10	#N/A	10447; 51384	ENSG00000196937.10	FAM3C; WNT16	7	6.17959e+07	4.11154e+07	4.06501e+07	3.63391e+07	3.45014e+07	3.93596e+07	#N/A
Homo sapiens	FALSE	High	Master Protein	P62701	40S ribosomal protein S4, X isoform OS=Homo sapiens OX=9606 GN=RPS4X PE=1 SV=2	0	76.38	41	13	46	7	263	29.6	10.15	130.16	13	Pf00900, Pf08071	6191	ENSG00000198034.10	RPS4X	X	3.96399e+07	2.43742e+07	2.82908e+07	2.16258e+07	2.07165e+07	2.3522e+07	#N/A
Homo sapiens	FALSE	High	Master Protein	Q9Y6D6	Brefeldin A-inhibited guanine nucleotide-exchange protein 1 OS=Homo sapiens OX=9606 GN=ARFGEF1 PE=1 SV=2	0	76.327	14	23	36	15	1849	208.6	5.85	82.62	23	Pf01369, Pf09324, Pf12783	10565	ENSG00000066777.8	ARFGEF1	8	1.05647e+07	6.43608e+06	7.47099e+06	6.29623e+06	6.03733e+06	6.74442e+06	#N/A
Homo sapiens	FALSE	High	Master Protein	Q9UNP9	Peptidyl-prolyl cis-trans isomerase E OS=Homo sapiens OX=9606 GN=PPIE PE=1 SV=1	0	76.224	37	8	35	7	301	33.4	5.6	106.97	8	Pf00076, Pf00160, Pf13893, Pf14259	10450	ENSG00000084072.16	PPIE	1	1.48825e+07	8.33041e+06	9.40204e+06	7.79855e+06	9.73007e+06	8.35426e+06	#N/A
Homo sapiens	FALSE	High	Master Protein	P28370	Probable global transcription activator SNF2L1 OS=Homo sapiens OX=9606 GN=SMARCA1 PE=1 SV=2	0	76.158	19	21	46	4	1054	122.5	8.09	113.12	21	Pf00176, Pf00270, Pf00271, Pf04851, Pf09110, Pf09111, Pf11496, Pf13892	6594	ENSG00000102038.15	SMARCA1	X	5.68294e+06	3.6193e+06	4.14391e+06	3.25941e+06	3.02086e+06	3.29811e+06	#N/A
Homo sapiens	FALSE	High	Master Protein	P55036	26S proteasome non-ATPase regulatory subunit 4 OS=Homo sapiens OX=9606 GN=PSMD4 PE=1 SV=1	0	76.143	27	9	47	9	377	40.7	4.79	112.39	9	Pf02809, Pf04056, Pf13519	5710	ENSG00000159352.15	PSMD4	1	3.76344e+07	2.22539e+07	2.5463e+07	2.01514e+07	2.00189e+07	2.21714e+07	Met-loss [N-Term]
Homo sapiens	FALSE	High	Master Protein	Q86X10	Ral GTPase-activating protein subunit beta OS=Homo sapiens OX=9606 GN=RALGAPB PE=1 SV=1	0	76.141	15	16	28	16	1494	166.7	6.79	86.95	16	Pf02145	57148	ENSG00000170471.14	RALGAPB	20	8.51896e+06	5.4803e+06	6.41388e+06	5.28432e+06	4.8115e+06	5.53927e+06	#N/A
Homo sapiens	FALSE	High	Master Protein	P39019	40S ribosomal protein S19 OS=Homo sapiens OX=9606 GN=RPS19 PE=1 SV=2	0	76.057	66	12	73	12	145	16.1	10.32	186.43	12	Pf01090	6223	ENSG00000105372.6	RPS19	19	1.49047e+08	1.04304e+08	1.15356e+08	9.2982e+07	8.46119e+07	9.84134e+07	Met-loss [N-Term]
Homo sapiens	FALSE	High	Master Protein	P62873	Guanine nucleotide-binding protein G(I)/G(S)/G(T) subunit beta-1 OS=Homo sapiens OX=9606 GN=GNB1 PE=1 SV=3	0	75.993	42	9	60	5	340	37.4	6	181.02	9	Pf00400	2782	ENSG00000078369.17	GNB1	1	1.4971e+07	9.38106e+06	1.00861e+07	8.15799e+06	7.2706e+06	8.6173e+06	#N/A
Homo sapiens	FALSE	High	Master Protein	P35659	Protein DEK OS=Homo sapiens OX=9606 GN=DEK PE=1 SV=1	0	75.852	22	11	40	11	375	42.6	8.56	123.67	11	Pf02037, Pf08766	7913	ENSG00000124795.14	DEK	6	5.40269e+07	2.87752e+07	3.46053e+07	2.75586e+07	2.686e+07	3.11284e+07	#N/A
Homo sapiens	FALSE	High	Master Protein	Q69YQ0	Cytospin-A OS=Homo sapiens OX=9606 GN=SPECC1L PE=1 SV=2	0	75.814	21	19	31	19	1117	124.5	5.72	71.24	19	Pf00038, Pf00307, Pf01920, Pf02463, Pf03251, Pf04111, Pf04156, Pf05667, Pf05701, Pf08317, Pf11971, Pf12128, Pf13166	23384	#N/A	SPECC1L	22	1.10856e+07	6.54567e+06	7.41351e+06	6.32032e+06	5.73729e+06	6.49896e+06	#N/A
Homo sapiens	FALSE	High	Master Protein	Q99471	Prefoldin subunit 5 OS=Homo sapiens OX=9606 GN=PFDN5 PE=1 SV=2	0	75.753	60	8	62	8	154	17.3	6.33	161.72	8	Pf02996	5204	ENSG00000123349.13	PFDN5	12	3.70345e+07	2.35646e+07	2.45936e+07	2.08152e+07	1.93533e+07	2.20295e+07	#N/A
Homo sapiens	FALSE	High	Master Protein	Q16401	26S proteasome non-ATPase regulatory subunit 5 OS=Homo sapiens OX=9606 GN=PSMD5 PE=1 SV=3	0	75.74	33	14	36	14	504	56.2	5.48	103.89	14	Pf10508	5711	ENSG00000095261.13	PSMD5	9	4.07805e+07	2.49157e+07	2.82326e+07	2.17694e+07	2.03674e+07	2.35953e+07	#N/A
Homo sapiens	FALSE	High	Master Protein	P47712	Cytosolic phospholipase A2 OS=Homo sapiens OX=9606 GN=PLA2G4A PE=1 SV=2	0	75.719	20	14	34	14	749	85.2	5.38	89.34	14	Pf00168, Pf01735	5321	ENSG00000116711.9	PLA2G4A	1	1.84603e+07	1.08918e+07	1.2671e+07	1.10597e+07	1.0235e+07	1.16256e+07	#N/A
Homo sapiens	FALSE	High	Master Protein	P30040	Endoplasmic reticulum resident protein 29 OS=Homo sapiens OX=9606 GN=ERP29 PE=1 SV=4	0	75.676	46	12	76	12	261	29	7.31	189.13	12	Pf07749, Pf07912	10961	ENSG00000089248.6	ERP29	12	1.76359e+08	1.13501e+08	1.26528e+08	1.08163e+08	9.88074e+07	1.10992e+08	#N/A
Homo sapiens	FALSE	High	Master Protein	Q86V21	Acetoacetyl-CoA synthetase OS=Homo sapiens OX=9606 GN=AACS PE=1 SV=1	0	75.673	22	15	37	9	672	75.1	6.24	107.78	15	Pf00501	65985	ENSG00000081760.16	AACS	12	1.71859e+07	1.01456e+07	1.05662e+07	9.37637e+06	8.67976e+06	9.96834e+06	#N/A
Homo sapiens	FALSE	High	Master Protein	Q5GLZ8	Probable E3 ubiquitin-protein ligase HERC4 OS=Homo sapiens OX=9606 GN=HERC4 PE=1 SV=1	0	75.626	17	15	27	15	1057	118.5	6.19	89.98	15	Pf00415, Pf00632, Pf13540	26091	ENSG00000148634.15	HERC4	10	2.31143e+07	1.39683e+07	1.71052e+07	1.42982e+07	1.35251e+07	1.5072e+07	#N/A
Homo sapiens	FALSE	High	Master Protein	O43166	Signal-induced proliferation-associated 1-like protein 1 OS=Homo sapiens OX=9606 GN=SIPA1L1 PE=1 SV=4	0	75.622	13	19	32	16	1804	199.9	8.19	79.83	19	Pf00595, Pf02145, Pf11881	26037	ENSG00000197555.9	SIPA1L1	14	3.32245e+06	2.10305e+06	2.29713e+06	2.0207e+06	1.89544e+06	2.09544e+06	#N/A
Contaminant library	FALSE	High	Master Protein	P35908	Keratin, type II cytoskeletal 2 epidermal OS=Homo sapiens OX=9606 GN=KRT2 PE=1 SV=2	0	75.59	34	18	34	14	639	65.4	8	74.47	18	Pf00038, Pf08614, Pf12128, Pf13166	3849	ENSG00000172867.3	KRT2	12	7.25542e+06	4.19301e+06	3.68986e+06	2.79682e+06	5.23886e+06	3.43835e+06	#N/A
Homo sapiens	FALSE	High	Master Protein	P60900	Proteasome subunit alpha type-6 OS=Homo sapiens OX=9606 GN=PSMA6 PE=1 SV=1	0	75.588	45	12	43	12	246	27.4	6.76	110.36	12	Pf00227, Pf10584	5687	ENSG00000100902.10	PSMA6	14	4.07209e+07	2.66691e+07	2.87352e+07	2.32262e+07	2.13275e+07	2.38015e+07	#N/A
Homo sapiens	FALSE	High	Master Protein	O15347	High mobility group protein B3 OS=Homo sapiens OX=9606 GN=HMGB3 PE=1 SV=4	0	75.585	34	11	48	9	200	23	8.37	147.17	11	Pf00505, Pf09011	3149	ENSG00000029993.14	HMGB3	X	9.50245e+07	4.36791e+07	5.32199e+07	4.20195e+07	4.19985e+07	4.80526e+07	#N/A
Homo sapiens	FALSE	High	Master Protein	P17812	CTP synthase 1 OS=Homo sapiens OX=9606 GN=CTPS1 PE=1 SV=2	0	75.532	29	15	34	13	591	66.6	6.46	99.62	15	Pf00117, Pf06418, Pf07722	1503	ENSG00000171793.13	CTPS1	1	4.30504e+07	2.53619e+07	2.68974e+07	2.09846e+07	1.94795e+07	2.2894e+07	#N/A
Homo sapiens	FALSE	High	Master Protein	Q06203	Amidophosphoribosyltransferase OS=Homo sapiens OX=9606 GN=PPAT PE=1 SV=1	0	75.525	30	15	38	15	517	57.4	6.76	104.79	15	Pf00156, Pf00310, Pf13230, Pf13522, Pf13537	5471	ENSG00000128059.8	PPAT	4	2.76331e+07	1.6245e+07	1.96496e+07	1.54563e+07	1.444e+07	1.63344e+07	#N/A
Homo sapiens	FALSE	High	Master Protein	Q9ULI0	ATPase family AAA domain-containing protein 2B OS=Homo sapiens OX=9606 GN=ATAD2B PE=1 SV=3	0	75.523	13	19	33	18	1458	164.8	6.8	87.77	19	Pf00004, Pf00439, Pf07724, Pf13191, Pf13401	54454	#N/A	ATAD2B	2	1.18041e+07	7.24343e+06	8.13015e+06	6.88292e+06	6.18614e+06	7.14441e+06	#N/A
Homo sapiens	FALSE	High	Master Protein	Q9NXV6	CDKN2A-interacting protein OS=Homo sapiens OX=9606 GN=CDKN2AIP PE=1 SV=3	0	75.498	24	11	30	11	580	61.1	9.01	72.53	11	Pf11952	55602	ENSG00000168564.5	CDKN2AIP	4	1.30546e+07	8.22543e+06	9.86815e+06	8.70057e+06	7.86077e+06	9.03754e+06	#N/A
Homo sapiens	FALSE	High	Master Protein	Q8WUM0	Nuclear pore complex protein Nup133 OS=Homo sapiens OX=9606 GN=NUP133 PE=1 SV=2	0	75.371	14	16	30	12	1156	128.9	5.1	83.91	16	Pf03177, Pf08801	55746	ENSG00000069248.11	NUP133	1	2.25112e+07	1.41582e+07	1.6421e+07	1.40443e+07	1.30162e+07	1.41644e+07	#N/A
Homo sapiens	FALSE	High	Master Protein	Q12874	Splicing factor 3A subunit 3 OS=Homo sapiens OX=9606 GN=SF3A3 PE=1 SV=1	0	75.315	29	11	40	11	501	58.8	5.38	111.26	11	Pf11931, Pf12108, Pf13297	10946	ENSG00000183431.11	SF3A3	1	4.78377e+07	3.18442e+07	3.3181e+07	2.67766e+07	2.48069e+07	2.9507e+07	#N/A
Homo sapiens	FALSE	High	Master Protein	P30566	Adenylosuccinate lyase OS=Homo sapiens OX=9606 GN=ADSL PE=1 SV=2	0	75.307	23	8	37	8	484	54.9	7.11	138.27	8	Pf00206, Pf10397	158	ENSG00000239900.12	ADSL	22	1.63665e+07	1.01006e+07	1.16452e+07	9.2892e+06	8.67715e+06	9.93273e+06	#N/A
Homo sapiens	FALSE	High	Master Protein	Q9NWH9	SAFB-like transcription modulator OS=Homo sapiens OX=9606 GN=SLTM PE=1 SV=2	0	75.3	18	20	46	12	1034	117.1	7.87	90.31	20	Pf00076, Pf02037, Pf13893, Pf14259	79811	ENSG00000137776.16	SLTM	15	1.29045e+07	6.15781e+06	7.26594e+06	5.64322e+06	5.52038e+06	6.21448e+06	#N/A
Homo sapiens	FALSE	High	Master Protein	Q5JTH9	RRP12-like protein OS=Homo sapiens OX=9606 GN=RRP12 PE=1 SV=2	0	75.281	15	18	35	17	1297	143.6	8.75	94.85	18	Pf08161	23223	ENSG00000052749.13	RRP12	10	1.27746e+07	8.24719e+06	9.1582e+06	7.95718e+06	7.20604e+06	8.49006e+06	#N/A
Homo sapiens	FALSE	High	Master Protein	P35611	Alpha-adducin OS=Homo sapiens OX=9606 GN=ADD1 PE=1 SV=2	0	75.259	26	12	31	1	737	80.9	5.83	89.51	12	Pf00596	118	ENSG00000087274.16	ADD1	4	1.26306e+06	964103	947744	859495	765277	842327	#N/A
Homo sapiens	FALSE	High	Master Protein	Q96T17	MAP7 domain-containing protein 2 OS=Homo sapiens OX=9606 GN=MAP7D2 PE=1 SV=2	0	75.156	21	16	42	16	732	81.9	8.84	89.08	16	Pf05672	256714	ENSG00000184368.15	MAP7D2	X	1.73581e+07	1.28414e+07	1.23847e+07	1.06037e+07	9.97318e+06	1.09805e+07	#N/A
Homo sapiens	FALSE	High	Master Protein	Q13315	Serine-protein kinase ATM OS=Homo sapiens OX=9606 GN=ATM PE=1 SV=4	0	75.103	8	20	28	20	3056	350.5	6.81	58.3	20	Pf00454, Pf02259, Pf02260, Pf11640	472	ENSG00000149311.18	ATM	11	7.0871e+06	4.23636e+06	4.83618e+06	3.98818e+06	3.76104e+06	4.23618e+06	#N/A
Homo sapiens	FALSE	High	Master Protein	O14880	Microsomal glutathione S-transferase 3 OS=Homo sapiens OX=9606 GN=MGST3 PE=1 SV=1	0	75.037	31	5	57	5	152	16.5	9.38	181.73	5	Pf01124	4259	ENSG00000143198.12	MGST3	1	8.54673e+07	6.76711e+07	7.34089e+07	6.27024e+07	5.78855e+07	6.73099e+07	#N/A
Homo sapiens	FALSE	High	Master Protein	Q16513-2	Isoform 2 of Serine/threonine-protein kinase N2 OS=Homo sapiens OX=9606 GN=PKN2	0	74.915	21	18	33	17	968	110.3	6.23	82.31	18	Pf00069, Pf00433, Pf02185, Pf07714, Pf14531	5586	#N/A	PKN2	1	1.05015e+07	6.8296e+06	7.62624e+06	6.20197e+06	5.74041e+06	6.50373e+06	#N/A
Mus musculus	FALSE	High	Master Protein	Q9CWJ9	Bifunctional purine biosynthesis protein ATIC OS=Mus musculus OX=10090 GN=Atic PE=1 SV=2	0	74.889	19	11	33	2	592	64.2	6.76	99.03	11	Pf01808, Pf02142	108147	ENSMUSG00000026192.13	Atic	1	297908	146555	202026	159594	159889	185485	#N/A
Homo sapiens	FALSE	High	Master Protein	Q07889	Son of sevenless homolog 1 OS=Homo sapiens OX=9606 GN=SOS1 PE=1 SV=1	0	74.881	16	21	29	17	1333	152.4	6.84	73.85	21	Pf00125, Pf00169, Pf00617, Pf00618, Pf00621	6654	ENSG00000115904.12	SOS1	2	9.46897e+06	6.37183e+06	6.73623e+06	5.6299e+06	4.93005e+06	5.72663e+06	#N/A
Homo sapiens	FALSE	High	Master Protein	P08559	Pyruvate dehydrogenase E1 component subunit alpha, somatic form, mitochondrial OS=Homo sapiens OX=9606 GN=PDHA1 PE=1 SV=3	0	74.879	40	16	41	15	390	43.3	8.06	93.11	16	Pf00676	5160	ENSG00000131828.13	PDHA1	X	4.8381e+07	3.10038e+07	3.47556e+07	2.69937e+07	2.50105e+07	2.88928e+07	#N/A
Homo sapiens	FALSE	High	Master Protein	P42330	Aldo-keto reductase family 1 member C3 OS=Homo sapiens OX=9606 GN=AKR1C3 PE=1 SV=4	0	74.872	50	11	35	6	323	36.8	7.94	103.62	11	Pf00248	8644	ENSG00000196139.13	AKR1C3	10	5.8168e+06	3.33073e+06	3.77648e+06	3.23205e+06	2.95723e+06	3.40315e+06	#N/A
Homo sapiens	FALSE	High	Master Protein	P48506	Glutamate--cysteine ligase catalytic subunit OS=Homo sapiens OX=9606 GN=GCLC PE=1 SV=2	0	74.858	27	16	35	15	637	72.7	6.09	90.97	16	Pf03074	2729	ENSG00000001084.10	GCLC	6	1.93854e+07	1.16781e+07	1.33763e+07	1.12571e+07	1.04854e+07	1.1939e+07	Met-loss [N-Term]
Homo sapiens	FALSE	High	Master Protein	P35237	Serpin B6 OS=Homo sapiens OX=9606 GN=SERPINB6 PE=1 SV=3	0	74.776	36	10	34	10	376	42.6	5.27	93.49	10	Pf00079	5269	ENSG00000124570.17	SERPINB6	6	4.62995e+07	2.84244e+07	3.05991e+07	2.43637e+07	2.20723e+07	2.61877e+07	#N/A
Homo sapiens	FALSE	High	Master Protein	P62750	60S ribosomal protein L23a OS=Homo sapiens OX=9606 GN=RPL23A PE=1 SV=1	0	74.764	49	11	69	11	156	17.7	10.45	188.69	11	Pf00276, Pf03939	6147	ENSG00000198242.13	RPL23A	17	5.5843e+07	3.26171e+07	33742796	2.89788e+07	2.70266e+07	3.16581e+07	#N/A
Homo sapiens	FALSE	High	Master Protein	Q8N4Q0	Prostaglandin reductase 3 OS=Homo sapiens OX=9606 GN=ZADH2 PE=1 SV=1	0	74.725	22	8	29	8	377	40.1	8.18	101.2	8	Pf00107, Pf08240	284273	ENSG00000180011.6	ZADH2	18	1.90506e+07	1.16266e+07	1.2644e+07	1.1452e+07	1.03424e+07	1.23133e+07	#N/A
Homo sapiens	FALSE	High	Master Protein	P61981	14-3-3 protein gamma OS=Homo sapiens OX=9606 GN=YWHAG PE=1 SV=2	0	74.675	38	11	63	7	247	28.3	4.89	153.87	11	Pf00244	7532	ENSG00000170027.6	YWHAG	7	8.04796e+06	4.46914e+06	5.41391e+06	4.35855e+06	4.2488e+06	4.60246e+06	Met-loss [N-Term]
Homo sapiens	FALSE	High	Master Protein	Q15366	Poly(rC)-binding protein 2 OS=Homo sapiens OX=9606 GN=PCBP2 PE=1 SV=1	0	74.655	35	10	60	4	365	38.6	6.79	143.2	10	Pf00013, Pf13014	5094	ENSG00000197111.15	PCBP2	12	1.26038e+07	7.51078e+06	8.61432e+06	6.92523e+06	6.4901e+06	7.39937e+06	#N/A
Homo sapiens	FALSE	High	Master Protein	Q5TFE4	5'-nucleotidase domain-containing protein 1 OS=Homo sapiens OX=9606 GN=NT5DC1 PE=1 SV=1	0	74.601	24	12	49	12	455	51.8	6.35	120.55	12	Pf05761	221294	ENSG00000178425.13	NT5DC1	6	3.64099e+07	2.23858e+07	2.49327e+07	2.07713e+07	1.87017e+07	2.08486e+07	#N/A
Contaminant library	FALSE	High	Master Protein	P15636	SWISS-PROT:P15636 Protease I precursor Lysyl endopeptidase Achromobacter lyticus.	0	74.524	18	9	83	9	653	68.1	7.24	240.51	9	Pf00801, Pf01483	#N/A	#N/A	#N/A	#N/A	6.08174e+07	7.30646e+07	1.29228e+08	8.95827e+07	4.96972e+07	9.21861e+07	#N/A
Homo sapiens	FALSE	High	Master Protein	P00492	Hypoxanthine-guanine phosphoribosyltransferase OS=Homo sapiens OX=9606 GN=HPRT1 PE=1 SV=2	0	74.453	51	10	39	9	218	24.6	6.68	111.27	10	Pf00156, Pf15610	3251	ENSG00000165704.14	HPRT1	X	1.12757e+08	7.03496e+07	7.76117e+07	6.75989e+07	6.27814e+07	7.0763e+07	#N/A
Homo sapiens	FALSE	High	Master Protein	P19404	NADH dehydrogenase [ubiquinone] flavoprotein 2, mitochondrial OS=Homo sapiens OX=9606 GN=NDUFV2 PE=1 SV=2	0	74.432	47	11	34	11	249	27.4	8.06	89.46	11	Pf01257	4729	ENSG00000178127.12	NDUFV2	18	1.91179e+07	1.13103e+07	1.31463e+07	1.04088e+07	9.86284e+06	1.10839e+07	#N/A
Homo sapiens	FALSE	High	Master Protein	O00268	Transcription initiation factor TFIID subunit 4 OS=Homo sapiens OX=9606 GN=TAF4 PE=1 SV=2	0	74.351	16	12	21	12	1085	110	9.94	56.72	12	Pf05236, Pf07531, Pf13868	6874	ENSG00000130699.18	TAF4	20	7.54889e+06	4.83275e+06	5.51484e+06	4.40002e+06	4.19137e+06	5.01106e+06	#N/A
Homo sapiens	FALSE	High	Master Protein	Q9P2M7	Cingulin OS=Homo sapiens OX=9606 GN=CGN PE=1 SV=2	0	74.305	15	16	32	12	1197	136.3	5.54	84.03	16	Pf01576, Pf09726	57530	#N/A	CGN	1	1.28925e+07	6.84412e+06	7.72387e+06	6.51559e+06	6.2634e+06	6.97629e+06	#N/A
Homo sapiens	FALSE	High	Master Protein	O94903	Pyridoxal phosphate homeostasis protein OS=Homo sapiens OX=9606 GN=PLPBP PE=1 SV=1	0	74.09	51	12	46	12	275	30.3	7.5	125.68	12	Pf01168	11212	ENSG00000147471.11	PROSC; PLPBP	8	2.52996e+07	1.48201e+07	1.6762e+07	1.43151e+07	1.31326e+07	1.50074e+07	#N/A
Homo sapiens	FALSE	High	Master Protein	Q93074	Mediator of RNA polymerase II transcription subunit 12 OS=Homo sapiens OX=9606 GN=MED12 PE=1 SV=4	0	74.023	12	19	33	18	2177	242.9	7.05	83.88	19	Pf09497, Pf12144, Pf12145	9968	ENSG00000184634.15	MED12	X	9.73391e+06	5.92893e+06	6.83356e+06	5.70015e+06	5.22837e+06	6.06829e+06	#N/A
Mus musculus	FALSE	High	Master Protein	Q9D0M1	Phosphoribosyl pyrophosphate synthase-associated protein 1 OS=Mus musculus OX=10090 GN=Prpsap1 PE=1 SV=1	0	73.984	25	7	36	5	356	39.4	7.2	115.76	7	Pf13793, Pf14572	67763	#N/A	Prpsap1	11	1.36478e+07	8.56946e+06	9.52269e+06	7.95778e+06	7.46692e+06	8.45282e+06	#N/A
Homo sapiens	FALSE	High	Master Protein	Q7Z417	Nuclear fragile X mental retardation-interacting protein 2 OS=Homo sapiens OX=9606 GN=NUFIP2 PE=1 SV=1	0	73.982	32	15	32	15	695	76.1	8.7	79.41	15	Pf15293	57532	ENSG00000108256.8	NUFIP2	17	2.64931e+07	1.63728e+07	1.83946e+07	1.51199e+07	1.41978e+07	1.59481e+07	#N/A
Homo sapiens	FALSE	High	Master Protein	Q96RL7	Vacuolar protein sorting-associated protein 13A OS=Homo sapiens OX=9606 GN=VPS13A PE=1 SV=2	0	73.938	8	22	28	22	3174	360	6.33	68.9	22	Pf06650, Pf12624	23230	ENSG00000197969.11	VPS13A	9	7.02317e+06	4.43222e+06	5.19556e+06	4.37488e+06	3.87601e+06	4.31261e+06	#N/A
Homo sapiens	FALSE	High	Master Protein	Q6ZNB6	NF-X1-type zinc finger protein NFXL1 OS=Homo sapiens OX=9606 GN=NFXL1 PE=1 SV=2	0	73.919	27	19	30	19	911	101.3	8.41	69.73	19	#N/A	152518	ENSG00000170448.11	NFXL1	4	1.01612e+07	7.79897e+06	6.74072e+06	5.97515e+06	5.59502e+06	6.34389e+06	#N/A
Homo sapiens	FALSE	High	Master Protein	Q14807	Kinesin-like protein KIF22 OS=Homo sapiens OX=9606 GN=KIF22 PE=1 SV=5	0	73.897	25	11	23	6	665	73.2	9.45	74.05	11	Pf00225, Pf12836	3835	ENSG00000079616.12	KIF22	16	5.09281e+06	3.04579e+06	3.59702e+06	3.1121e+06	2.80197e+06	3.24917e+06	#N/A
Homo sapiens	FALSE	High	Master Protein	P63092-2	Isoform Gnas-2 of Guanine nucleotide-binding protein G(s) subunit alpha isoforms short OS=Homo sapiens OX=9606 GN=GNAS	0	73.835	41	15	45	2	380	44.2	6.29	103.49	15	Pf00025, Pf00503, Pf08477	2778	ENSG00000087460.24	GNAS	20	6.45455e+06	3.99259e+06	4.40535e+06	3.72646e+06	3.64936e+06	3.62853e+06	Met-loss [N-Term]
Homo sapiens	FALSE	High	Master Protein	Q9GZS3	WD repeat-containing protein 61 OS=Homo sapiens OX=9606 GN=WDR61 PE=1 SV=1	0	73.773	35	9	31	9	305	33.6	5.47	106.76	9	Pf00400, Pf07433, Pf13360	80349	ENSG00000140395.8	WDR61	15	2.13016e+07	1.33686e+07	1.48369e+07	1.21688e+07	1.14192e+07	1.31698e+07	#N/A
Homo sapiens	FALSE	High	Master Protein	Q96KG9	N-terminal kinase-like protein OS=Homo sapiens OX=9606 GN=SCYL1 PE=1 SV=1	0	73.663	23	15	33	15	808	89.6	6.3	99.41	15	Pf00069, Pf07714	57410	ENSG00000142186.16	SCYL1	11	1.73497e+07	1.10151e+07	1.21794e+07	1.03243e+07	9.32935e+06	1.07947e+07	#N/A
Mus musculus	FALSE	High	Master Protein	P31938	Dual specificity mitogen-activated protein kinase kinase 1 OS=Mus musculus OX=10090 GN=Map2k1 PE=1 SV=2	0	73.637	28	11	29	6	393	43.4	6.7	100.5	11	Pf00069, Pf07714	26395	ENSMUSG00000004936.8	Map2k1	9	8.54296e+06	5.98523e+06	6.4919e+06	5.43225e+06	5.14477e+06	5.64606e+06	#N/A
Homo sapiens	FALSE	High	Master Protein	P63279	SUMO-conjugating enzyme UBC9 OS=Homo sapiens OX=9606 GN=UBE2I PE=1 SV=1	0	73.612	41	9	45	9	158	18	8.66	140.45	9	Pf00179, Pf14461	7329	ENSG00000103275.19	UBE2I	16	3.21909e+07	1.89246e+07	2.17218e+07	1.74755e+07	1.67575e+07	1.87613e+07	#N/A
Homo sapiens	FALSE	High	Master Protein	Q15392	Delta(24)-sterol reductase OS=Homo sapiens OX=9606 GN=DHCR24 PE=1 SV=2	0	73.612	17	10	59	10	516	60.1	8.16	170.95	10	Pf01565	1718	ENSG00000116133.11	DHCR24	1	4.63941e+07	2.86223e+07	3.21197e+07	2.75341e+07	2.50735e+07	2.8665e+07	#N/A
Homo sapiens	FALSE	High	Master Protein	P35611-4	Isoform 4 of Alpha-adducin OS=Homo sapiens OX=9606 GN=ADD1	0	73.536	28	12	31	1	662	73.3	6.16	88.08	12	Pf00596	118	ENSG00000087274.16	ADD1	4	#N/A	#N/A	#N/A	#N/A	#N/A	#N/A	#N/A
Homo sapiens	FALSE	High	Master Protein	Q7Z3J2	VPS35 endosomal protein-sorting factor-like OS=Homo sapiens OX=9606 GN=VPS35L PE=1 SV=2	0	73.497	17	16	28	16	963	109.5	7.21	74.8	16	#N/A	57020	ENSG00000103544.14	C16orf62	16	1.50821e+07	9.20937e+06	1.09742e+07	8.41804e+06	8.06604e+06	9.14035e+06	#N/A
Homo sapiens	FALSE	High	Master Protein	Q9BVP2	Guanine nucleotide-binding protein-like 3 OS=Homo sapiens OX=9606 GN=GNL3 PE=1 SV=2	0	73.413	30	13	34	12	549	62	9.16	101.2	13	Pf01926, Pf02421, Pf08701	26354	ENSG00000163938.16	GNL3	3	2.00117e+07	1.28215e+07	1.47704e+07	1.22825e+07	1.16726e+07	1.34196e+07	#N/A
Homo sapiens	FALSE	High	Master Protein	P15104	Glutamine synthetase OS=Homo sapiens OX=9606 GN=GLUL PE=1 SV=4	0	73.403	33	11	44	11	373	42	6.89	118.48	11	Pf00120, Pf03951	2752	ENSG00000135821.17	GLUL	1	1.94318e+07	1.06991e+07	1.40726e+07	1.02003e+07	9.95914e+06	1.09209e+07	Met-loss+Acetyl [N-Term]
Homo sapiens	FALSE	High	Master Protein	P51149	Ras-related protein Rab-7a OS=Homo sapiens OX=9606 GN=RAB7A PE=1 SV=1	0	73.402	49	10	46	10	207	23.5	6.7	134.75	10	Pf00025, Pf00071, Pf01926, Pf04670, Pf07728, Pf08477	7879	ENSG00000075785.12	RAB7A	3	1.01915e+08	6.82544e+07	7.6981e+07	6.07317e+07	5.76684e+07	6.38633e+07	#N/A
Homo sapiens	FALSE	High	Master Protein	Q9NVE7	4'-phosphopantetheine phosphatase OS=Homo sapiens OX=9606 GN=PANK4 PE=1 SV=1	0	73.332	23	15	36	7	773	85.9	6.28	106.64	15	Pf01937, Pf03630	55229	ENSG00000273494.3	PANK4	1; CHR_HSCHR1_1_CTG3	1.11519e+07	7.88676e+06	7.78091e+06	6.7149e+06	6.02338e+06	7.26558e+06	#N/A
Homo sapiens	FALSE	High	Master Protein	Q9Y6W3	Calpain-7 OS=Homo sapiens OX=9606 GN=CAPN7 PE=1 SV=1	0	73.323	26	19	34	19	813	92.6	7.65	79.14	19	Pf00648, Pf01067, Pf04212	23473	ENSG00000131375.9	CAPN7	3	1.33833e+07	7.84232e+06	9.62953e+06	8.41753e+06	7.74675e+06	8.58148e+06	#N/A
Homo sapiens	FALSE	High	Master Protein	Q5VUA4	Zinc finger protein 318 OS=Homo sapiens OX=9606 GN=ZNF318 PE=1 SV=2	0	73.309	9	18	30	18	2279	251	7.2	71.13	18	#N/A	24149	ENSG00000171467.15	ZNF318	6	6.20532e+06	3.86704e+06	4.41623e+06	3.77073e+06	3.44749e+06	4.00316e+06	#N/A
Homo sapiens	FALSE	High	Master Protein	O75152	Zinc finger CCCH domain-containing protein 11A OS=Homo sapiens OX=9606 GN=ZC3H11A PE=1 SV=3	0	73.244	27	20	37	20	810	89.1	8.37	93.62	20	#N/A	9877	ENSG00000058673.16; ENSG00000257315.2	ZC3H11A	1	2.83282e+07	1.59114e+07	1.88189e+07	1.58326e+07	1.48142e+07	1.69102e+07	#N/A
Homo sapiens	FALSE	High	Master Protein	Q02878	60S ribosomal protein L6 OS=Homo sapiens OX=9606 GN=RPL6 PE=1 SV=3	0	73.222	34	15	72	7	288	32.7	10.58	188.34	15	Pf01159, Pf03868	6128	ENSG00000089009.15	RPL6	12	5.31638e+08	3.42613e+08	3.65614e+08	3.11753e+08	2.91229e+08	3.24196e+08	#N/A
Homo sapiens	FALSE	High	Master Protein	P15586	N-acetylglucosamine-6-sulfatase OS=Homo sapiens OX=9606 GN=GNS PE=1 SV=3	0	73.182	23	10	41	10	552	62	8.31	111.37	10	Pf00884, Pf01663	2799	ENSG00000135677.10	GNS	12	4.9469e+07	3.17068e+07	3.59787e+07	2.97331e+07	2.71536e+07	3.0185e+07	#N/A
Mus musculus	FALSE	High	Master Protein	P48024	Eukaryotic translation initiation factor 1 OS=Mus musculus OX=10090 GN=Eif1 PE=1 SV=2	0	73.116	66	6	31	6	113	12.7	7.44	119.55	6	Pf01253	20918	ENSMUSG00000035530.13	Eif1	11	1.55192e+07	8.67232e+06	1.03044e+07	9.06293e+06	8.43959e+06	9.15825e+06	Met-loss [N-Term]; Met-loss+Acetyl [N-Term]
Homo sapiens	FALSE	High	Master Protein	Q92888	Rho guanine nucleotide exchange factor 1 OS=Homo sapiens OX=9606 GN=ARHGEF1 PE=1 SV=2	0	73.11	17	15	29	15	912	102.4	5.66	79.53	15	Pf00621, Pf09128	9138	ENSG00000076928.17	ARHGEF1	19	1.57189e+07	8.19668e+06	9.74357e+06	7.79588e+06	7.19744e+06	8.85725e+06	#N/A
Homo sapiens	FALSE	High	Master Protein	Q03164	Histone-lysine N-methyltransferase 2A OS=Homo sapiens OX=9606 GN=KMT2A PE=1 SV=5	0	73.095	8	24	32	23	3969	431.5	9.09	65.67	24	Pf00628, Pf00856, Pf02008, Pf05964, Pf05965, Pf13771, Pf13832, Pf15446	4297	ENSG00000118058.20	KMT2A; MLL	11	4.49618e+06	3.02371e+06	3.46258e+06	2.75812e+06	2.61714e+06	3.02027e+06	#N/A
Homo sapiens	FALSE	High	Master Protein	Q8WXA9-2	Isoform 2 of Splicing regulatory glutamine/lysine-rich protein 1 OS=Homo sapiens OX=9606 GN=SREK1	0	73.035	16	7	36	7	624	71.6	10.2	123.41	7	Pf00076, Pf13893, Pf14259	140890	ENSG00000153914.15	SREK1	5	1.17934e+07	6.65725e+06	8.00138e+06	6.27374e+06	6.14382e+06	6.79846e+06	#N/A
Homo sapiens	FALSE	High	Master Protein	P04844	Dolichyl-diphosphooligosaccharide--protein glycosyltransferase subunit 2 OS=Homo sapiens OX=9606 GN=RPN2 PE=1 SV=3	0	73.019	32	12	45	12	631	69.2	5.69	115.89	12	Pf05817	6185	ENSG00000118705.16	RPN2	20	1.61679e+07	1.07236e+07	1.17556e+07	1.09705e+07	1.00617e+07	1.05472e+07	#N/A
Homo sapiens	FALSE	High	Master Protein	Q9P265	Disco-interacting protein 2 homolog B OS=Homo sapiens OX=9606 GN=DIP2B PE=1 SV=3	0	72.997	13	17	28	16	1576	171.4	8.09	73.89	17	Pf00501, Pf06464	57609	ENSG00000066084.12	DIP2B	12	1.37883e+07	7.98045e+06	1.0166e+07	7.31611e+06	6.86762e+06	7.77421e+06	#N/A
Homo sapiens	FALSE	High	Master Protein	Q13510	Acid ceramidase OS=Homo sapiens OX=9606 GN=ASAH1 PE=1 SV=5	0	72.994	32	12	65	12	395	44.6	7.62	169.38	12	Pf02275, Pf15508	427	ENSG00000104763.18	ASAH1	8	4.34635e+07	2.60341e+07	3.16271e+07	2.54894e+07	2.3797e+07	2.70719e+07	#N/A
Homo sapiens	FALSE	High	Master Protein	P15880	40S ribosomal protein S2 OS=Homo sapiens OX=9606 GN=RPS2 PE=1 SV=2	0	72.952	33	9	73	9	293	31.3	10.24	195.59	9	Pf00333, Pf03719	6187	ENSG00000140988.15	RPS2	16	7.22076e+07	5.10857e+07	5.7247e+07	4.71789e+07	4.39064e+07	4.78575e+07	#N/A
Homo sapiens	FALSE	High	Master Protein	Q16849	Receptor-type tyrosine-protein phosphatase-like N OS=Homo sapiens OX=9606 GN=PTPRN PE=1 SV=1	0	72.942	17	13	23	13	979	105.8	7.11	73.46	13	Pf00102, Pf11548, Pf14948	5798	ENSG00000054356.13	PTPRN	2	1.03466e+07	6.40122e+06	7.92094e+06	7.15436e+06	6.41394e+06	7.4859e+06	#N/A
Mus musculus	FALSE	High	Master Protein	P24549	Retinal dehydrogenase 1 OS=Mus musculus OX=10090 GN=Aldh1a1 PE=1 SV=5	0	72.929	25	11	66	4	501	54.4	7.8	159.85	11	Pf00171, Pf05893, Pf07368	11668	ENSMUSG00000053279.6	Aldh1a1	19	5.2013e+07	3.29251e+07	4.29082e+07	3.45905e+07	3.32894e+07	3.28184e+07	#N/A
Homo sapiens	FALSE	High	Master Protein	O75691	Small subunit processome component 20 homolog OS=Homo sapiens OX=9606 GN=UTP20 PE=1 SV=3	0	72.903	8	22	29	22	2785	318.2	7.39	77.63	22	Pf07539	27340	ENSG00000120800.4	UTP20	12	1.44239e+07	9.25327e+06	1.08787e+07	9.36086e+06	8.7986e+06	1.00527e+07	#N/A
Homo sapiens	FALSE	High	Master Protein	P11908	Ribose-phosphate pyrophosphokinase 2 OS=Homo sapiens OX=9606 GN=PRPS2 PE=1 SV=2	0	72.872	42	11	41	6	318	34.7	6.61	128.25	11	Pf00156, Pf13793, Pf14572	5634	ENSG00000101911.12	PRPS2	X	5.37736e+06	4.13697e+06	4.12541e+06	3.66119e+06	3.21375e+06	3.84218e+06	Met-loss [N-Term]
Homo sapiens	FALSE	High	Master Protein	Q96JM3	Chromosome alignment-maintaining phosphoprotein 1 OS=Homo sapiens OX=9606 GN=CHAMP1 PE=1 SV=2	0	72.851	23	18	46	18	812	89	8.44	109.87	18	Pf00096	283489	ENSG00000198824.5	CHAMP1	13	3.18318e+07	2.06824e+07	2.25411e+07	1.96073e+07	1.79551e+07	2.08382e+07	#N/A
Homo sapiens	FALSE	High	Master Protein	P15374	Ubiquitin carboxyl-terminal hydrolase isozyme L3 OS=Homo sapiens OX=9606 GN=UCHL3 PE=1 SV=1	0	72.835	38	7	39	7	230	26.2	4.92	103.35	7	Pf01088	7347	ENSG00000118939.17	UCHL3	13	2.32459e+07	1.36162e+07	1.5563e+07	1.3475e+07	1.20256e+07	1.46234e+07	#N/A
Homo sapiens	FALSE	High	Master Protein	P22059	Oxysterol-binding protein 1 OS=Homo sapiens OX=9606 GN=OSBP PE=1 SV=1	0	72.811	19	15	47	4	807	89.4	7.3	127.19	15	Pf00169, Pf01237, Pf15406, Pf15409, Pf15413	5007	ENSG00000110048.11	OSBP	11	6.16183e+06	4.34255e+06	4.76582e+06	4.03458e+06	3.60953e+06	3.92584e+06	#N/A
Homo sapiens	FALSE	High	Master Protein	P61201	COP9 signalosome complex subunit 2 OS=Homo sapiens OX=9606 GN=COPS2 PE=1 SV=1	0	72.796	24	11	39	11	443	51.6	5.53	123.31	11	Pf01399, Pf10075	9318	ENSG00000166200.14	COPS2	15	3.86771e+07	2.33578e+07	3.02652e+07	2.38311e+07	2.42178e+07	2.44204e+07	#N/A
Mus musculus	FALSE	High	Master Protein	Q01405	Protein transport protein Sec23A OS=Mus musculus OX=10090 GN=Sec23a PE=1 SV=2	0	72.751	25	14	38	1	765	86.1	7.08	100.48	14	Pf00626, Pf04810, Pf04811, Pf04815, Pf08033	20334	ENSMUSG00000020986.13	Sec23a	12	653215	439815	522376	454819	429785	479529	Met-loss+Acetyl [N-Term]
Homo sapiens	FALSE	High	Master Protein	P52788	Spermine synthase OS=Homo sapiens OX=9606 GN=SMS PE=1 SV=2	0	72.735	42	13	59	13	366	41.2	5.02	127.68	13	Pf01564	6611	ENSG00000102172.15	SMS	X	5.25659e+07	3.12257e+07	3.5718e+07	2.97042e+07	2.69936e+07	2.97144e+07	#N/A
Homo sapiens	FALSE	High	Master Protein	Q14676	Mediator of DNA damage checkpoint protein 1 OS=Homo sapiens OX=9606 GN=MDC1 PE=1 SV=3	0	72.608	12	18	31	18	2089	226.5	5.47	91.94	18	Pf00498, Pf05109, Pf05539	9656	ENSG00000228575.9; ENSG00000137337.14; ENSG00000225589.9; ENSG00000224587.9; ENSG00000234012.9; ENSG00000237095.9	MDC1	6; CHR_HSCHR6_MHC_MANN_CTG1; CHR_HSCHR6_MHC_DBB_CTG1; CHR_HSCHR6_MHC_COX_CTG1; CHR_HSCHR6_MHC_APD_CTG1; CHR_HSCHR6_MHC_MCF_CTG1	1.06884e+07	7.30494e+06	7.73122e+06	6.38661e+06	6.08449e+06	6.86434e+06	#N/A
Homo sapiens	FALSE	High	Master Protein	P34913	Bifunctional epoxide hydrolase 2 OS=Homo sapiens OX=9606 GN=EPHX2 PE=1 SV=2	0	72.577	39	16	31	16	555	62.6	6.28	84.78	16	Pf00561, Pf00702, Pf12146, Pf12695, Pf12697, Pf13242, Pf13419	2053	ENSG00000120915.13	EPHX2	8	1.24529e+07	8.43944e+06	9.21232e+06	7.60802e+06	6.77541e+06	7.68694e+06	#N/A
Homo sapiens	FALSE	High	Master Protein	Q9Y5L0-1	Isoform 1 of Transportin-3 OS=Homo sapiens OX=9606 GN=TNPO3	0	72.571	14	12	41	12	957	107.9	5.71	106.04	12	Pf08389	23534	#N/A	TNPO3	7	2.11408e+07	1.40915e+07	1.56113e+07	1.25157e+07	1.1834e+07	1.3404e+07	#N/A
Homo sapiens	FALSE	High	Master Protein	A4D1E9	GTP-binding protein 10 OS=Homo sapiens OX=9606 GN=GTPBP10 PE=1 SV=1	0	72.547	34	12	29	11	387	42.9	9.03	86.02	12	Pf00009, Pf01018, Pf01926, Pf02421, Pf03029, Pf10662	85865	ENSG00000105793.15	GTPBP10	7	1.96053e+07	1.31113e+07	1.38538e+07	1.13728e+07	1.08149e+07	1.19376e+07	#N/A
Homo sapiens	FALSE	High	Master Protein	Q9ULH7	Myocardin-related transcription factor B OS=Homo sapiens OX=9606 GN=MRTFB PE=1 SV=3	0	72.463	17	15	29	7	1088	118.1	6.28	89.42	15	Pf02037, Pf02755	57496	#N/A	MKL2	16	3.05731e+06	2.39599e+06	2.46916e+06	1.52458e+06	1.35723e+06	1.56086e+06	#N/A
Homo sapiens	FALSE	High	Master Protein	Q9BTW9	Tubulin-specific chaperone D OS=Homo sapiens OX=9606 GN=TBCD PE=1 SV=2	0	72.433	15	15	26	15	1192	132.5	6.19	79.26	15	Pf12612	6904	ENSG00000141556.20	TBCD	17	9.2212e+06	6.26917e+06	6.47045e+06	5.26933e+06	5.0857e+06	5.5599e+06	#N/A
Homo sapiens	FALSE	High	Master Protein	Q9UGU0	Transcription factor 20 OS=Homo sapiens OX=9606 GN=TCF20 PE=1 SV=3	0	72.427	11	20	35	19	1960	211.6	9.04	72.82	20	Pf13771, Pf13832	6942	ENSG00000280467.2; ENSG00000281897.2; ENSG00000283026.1; ENSG00000282892.1; ENSG00000283681.1; ENSG00000262024.6; ENSG00000100207.18; ENSG00000276461.4	TCF20	22; CHR_HSCHR22_4_CTG1; CHR_HSCHR22_5_CTG1; CHR_HSCHR22_6_CTG1; CHR_HSCHR22_7_CTG1; CHR_HSCHR22_8_CTG1; CHR_HSCHR22_1_CTG1; CHR_HSCHR22_3_CTG1	9.34827e+06	6.04559e+06	6.50962e+06	5.33286e+06	4.88531e+06	5.52955e+06	#N/A
Homo sapiens	FALSE	High	Master Protein	Q9UL18	Protein argonaute-1 OS=Homo sapiens OX=9606 GN=AGO1 PE=1 SV=3	0	72.364	23	17	27	10	857	97.2	9.16	82.33	17	Pf02170, Pf02171, Pf08699	26523	ENSG00000092847.11	AGO1; EIF2C1	1	7.2375e+06	4.2432e+06	4.48008e+06	3.5785e+06	3.43665e+06	3.78653e+06	#N/A
Homo sapiens	FALSE	High	Master Protein	Q9UN37	Vacuolar protein sorting-associated protein 4A OS=Homo sapiens OX=9606 GN=VPS4A PE=1 SV=1	0	72.34	38	15	36	10	437	48.9	7.8	86.26	15	Pf00004, Pf00910, Pf01078, Pf01695, Pf04212, Pf04389, Pf06068, Pf07724, Pf07728, Pf09336, Pf13173, Pf13207, Pf13401	27183	ENSG00000132612.15	VPS4A	16	3.11032e+07	2.10553e+07	2.20487e+07	1.83039e+07	1.75905e+07	1.95436e+07	#N/A
Homo sapiens	FALSE	High	Master Protein	Q8WX93	Palladin OS=Homo sapiens OX=9606 GN=PALLD PE=1 SV=3	0	72.315	10	11	38	4	1383	150.5	7.09	110.96	11	Pf00047, Pf07679, Pf13895, Pf13927	23022	#N/A	PALLD	4	1.02339e+07	5.29676e+06	6.37781e+06	5.57678e+06	5.2677e+06	6.18997e+06	#N/A
Homo sapiens	FALSE	High	Master Protein	O60306	RNA helicase aquarius OS=Homo sapiens OX=9606 GN=AQR PE=1 SV=4	0	72.287	14	21	41	20	1485	171.2	6.37	107.24	21	Pf04851, Pf13086, Pf13087, Pf13245, Pf13538	9716	ENSG00000021776.10	AQR	15	1.84832e+07	1.12042e+07	1.30379e+07	1.07425e+07	1.01124e+07	1.18809e+07	#N/A
Homo sapiens	FALSE	High	Master Protein	Q96E39	RNA binding motif protein, X-linked-like-1 OS=Homo sapiens OX=9606 GN=RBMXL1 PE=1 SV=1	0	72.238	37	16	49	4	390	42.1	9.89	124.24	16	Pf00076, Pf08081, Pf13893, Pf14259	494115	ENSG00000213516.9	RBMXL1	1	5.66008e+06	3.59671e+06	4.3493e+06	3.96247e+06	3.52342e+06	3.80115e+06	#N/A
Homo sapiens	FALSE	High	Master Protein	Q16134	Electron transfer flavoprotein-ubiquinone oxidoreductase, mitochondrial OS=Homo sapiens OX=9606 GN=ETFDH PE=1 SV=2	0	72.209	25	14	36	14	617	68.5	7.55	98.94	14	Pf00890, Pf01266, Pf01494, Pf01946, Pf03486, Pf05187, Pf05834, Pf07992, Pf12831, Pf12838, Pf13450, Pf13454, Pf13738	2110	ENSG00000171503.11	ETFDH	4	4.29675e+07	2.48799e+07	2.78468e+07	2.44977e+07	2.40415e+07	2.2247e+07	#N/A
Homo sapiens	FALSE	High	Master Protein	Q08AM6	Protein VAC14 homolog OS=Homo sapiens OX=9606 GN=VAC14 PE=1 SV=1	0	72.173	18	14	29	14	782	87.9	6.13	98.71	14	Pf11916, Pf12755	55697	ENSG00000103043.14	VAC14	16	2.18209e+07	1.46756e+07	1.60844e+07	1.23577e+07	1.1406e+07	1.30451e+07	#N/A
Homo sapiens	FALSE	High	Master Protein	P31943	Heterogeneous nuclear ribonucleoprotein H OS=Homo sapiens OX=9606 GN=HNRNPH1 PE=1 SV=4	0	72.154	38	13	58	7	449	49.2	6.3	146.93	13	Pf00076, Pf08080, Pf14259	3187	ENSG00000169045.17; ENSG00000284254.1	HNRNPH1	5; CHR_HG30_PATCH	1.98494e+07	1.24078e+07	1.46628e+07	1.23125e+07	1.07946e+07	1.27952e+07	#N/A
Homo sapiens	FALSE	High	Master Protein	P21912	Succinate dehydrogenase [ubiquinone] iron-sulfur subunit, mitochondrial OS=Homo sapiens OX=9606 GN=SDHB PE=1 SV=3	0	72.149	44	12	41	12	280	31.6	8.76	105.5	12	Pf13085, Pf13183, Pf13534	6390	ENSG00000117118.9	SDHB	1	4.87526e+07	2.559e+07	2.79293e+07	2.38489e+07	2.34056e+07	2.58759e+07	#N/A
Homo sapiens	FALSE	High	Master Protein	Q9UJU6	Drebrin-like protein OS=Homo sapiens OX=9606 GN=DBNL PE=1 SV=1	0	72.126	40	16	47	16	430	48.2	5.05	112.38	16	Pf00018, Pf00241, Pf07653, Pf14604	28988	ENSG00000136279.20	DBNL	7	1.62785e+07	1.10183e+07	1.1256e+07	9.4049e+06	8.60986e+06	9.89937e+06	#N/A
Mus musculus	FALSE	High	Master Protein	Q8C1B7	Septin-11 OS=Mus musculus OX=10090 GN=Septin11 PE=1 SV=4	0	72.092	31	11	41	4	431	49.7	6.68	109.96	11	Pf00735	52398	ENSMUSG00000058013.11	Sept11	5	1.41956e+06	1.13215e+06	1.34418e+06	1.1057e+06	1.10636e+06	1.04111e+06	#N/A
Homo sapiens	FALSE	High	Master Protein	Q10570	Cleavage and polyadenylation specificity factor subunit 1 OS=Homo sapiens OX=9606 GN=CPSF1 PE=1 SV=2	0	72.018	13	17	37	17	1443	160.8	6.4	85.01	17	Pf03178, Pf10433	29894	ENSG00000071894.16	CPSF1	8	1.13948e+07	6.73308e+06	7.99457e+06	6.55869e+06	6.28326e+06	6.79034e+06	#N/A
Contaminant library	FALSE	High	Master Protein	Q2UVX4	SWISS-PROT:Q2UVX4 (Bos taurus) Complement C3 precursor	0	71.995	16	21	35	21	1662	187.2	6.84	89.71	21	#N/A	#N/A	#N/A	#N/A	#N/A	1.28661e+07	7.74278e+06	8.92818e+06	8.16016e+06	7.80583e+06	8.30662e+06	#N/A
Homo sapiens	FALSE	High	Master Protein	O00560	Syntenin-1 OS=Homo sapiens OX=9606 GN=SDCBP PE=1 SV=1	0	71.986	38	6	27	6	298	32.4	7.53	94.48	6	Pf00595, Pf13180	6386	ENSG00000137575.11	SDCBP	8	1.29942e+07	8.16359e+06	9.75837e+06	9.81907e+06	8.77094e+06	1.03955e+07	#N/A
Mus musculus	FALSE	High	Master Protein	Q99KQ4	Nicotinamide phosphoribosyltransferase OS=Mus musculus OX=10090 GN=Nampt PE=1 SV=1	0	71.95	30	12	54	1	491	55.4	7.15	149.73	12	Pf04095	59027	ENSMUSG00000020572.8	Nampt	12	#N/A	#N/A	#N/A	#N/A	#N/A	#N/A	#N/A
Homo sapiens	FALSE	High	Master Protein	Q9NZM3	Intersectin-2 OS=Homo sapiens OX=9606 GN=ITSN2 PE=1 SV=3	0	71.846	14	22	29	21	1697	193.3	8.12	75.71	22	Pf00018, Pf00168, Pf00621, Pf07653, Pf12763, Pf14604	50618	ENSG00000198399.14	ITSN2	2	9.24729e+06	5.38667e+06	5.92082e+06	4.83788e+06	4.5783e+06	5.38834e+06	#N/A
Homo sapiens	FALSE	High	Master Protein	P22830	Ferrochelatase, mitochondrial OS=Homo sapiens OX=9606 GN=FECH PE=1 SV=2	0	71.837	35	12	27	12	423	47.8	8.73	83.12	12	Pf00762	2235	ENSG00000066926.10	FECH	18	1.607e+07	9.50524e+06	1.08822e+07	8.93666e+06	8.18023e+06	9.72342e+06	#N/A
Homo sapiens	FALSE	High	Master Protein	O43837	Isocitrate dehydrogenase [NAD] subunit beta, mitochondrial OS=Homo sapiens OX=9606 GN=IDH3B PE=1 SV=2	0	71.82	29	11	42	11	385	42.2	8.46	115.19	11	Pf00180	3420	ENSG00000101365.20	IDH3B	20	4.92244e+07	2.87471e+07	3.24779e+07	2.71963e+07	2.47132e+07	2.82436e+07	#N/A
[truncated: 8,540 more rows]

## Sheet: normalized
Species	Accession	Gene.Symbol	Abundances.(Grouped):.F1,.126	Abundances.(Grouped):.F1,.127N	Abundances.(Grouped):.F1,.128C	Abundances.(Grouped):.F1,.129N	Abundances.(Grouped):.F1,.130C	Abundances.(Grouped):.F1,.131
[truncated: 8,459 more rows]

[truncated: 3 more sheets: sample meta-data, proteins in siCtrl d3, siPCSK9 vs siCtrl]
