# Supplementary material for: Characterization of the Secretome, Transcriptome, and Proteome of Human β Cell Line EndoC-βH1
Source: Mol Cell Proteomics. 2022 Apr 2;21(5):100229. doi: 10.1016/j.mcpro.2022.100229 (PMC9062487; doi:10.1016/j.mcpro.2022.100229)
Supplement: summaryTable [file mmc7.xlsx]

## Sheet: description
This document contains a summary table indicating which proteins are quantified in which experiment.
Expression cut-off for proteins in experiments with > 3 samples: quantified in >= 3 samples and unambiguously annotated.
Expression cut-off for proteins in untransfected day 0 cells (N=3): quantified in >= 2 samples and unambiguously annotated.

## Sheet: summaryTable
symbol	gene_id	GSE182016_EndoC_siCtrl_median_TPM	GSE67543_adult_beta_median_TPM	GSE118014_WT_mk27_TPM	GSE118014_WT_mk8_TPM	PXD027898_cell_lysate_siCtrl	PXD027898_cell_lysate_untreated_d0	PXD027911_cell_lysate_siCtrl_d3	PXD027913_secretome_siCtrl_d3	PXD027920_secretome_siCtrl_d3	PXD027920_secretome_untreated_d0	PXD027921_cell_lysate_siCtrl_d3	PMC6028636_islet	PMC5438410_insulinoma_proteomics	protein_coding
A1BG	ENSG00000121410	37.63	8.97	10.4499999983367	9.55000000131758	NA	NA	P04217	NA	NA	NA	P04217	NA	P04217	yes
A1BG-AS1	ENSG00000268895	15.65	16.36	2.20999999922664	1.02000000003211	NA	NA	NA	NA	NA	NA	NA	NA	NA	no
A1CF	ENSG00000148584	56.88	20.21	0	0	Q9NQ94	Q9NQ94	Q9NQ94	Q9NQ94	Q9NQ94	NA	Q9NQ94	NA	Q9NQ94	yes
A2M	ENSG00000175899	0	0.45	32.0900000106008	26.7699999991507	NA	NA	NA	NA	NA	P01023	P01023	NA	P01023	yes
A2M-AS1	ENSG00000245105	0	2.18	NA	NA	NA	NA	NA	NA	NA	NA	NA	NA	NA	no
A2ML1	ENSG00000166535	0	0	0	0	NA	NA	NA	NA	NA	NA	NA	NA	NA	yes
A2ML1-AS1	ENSG00000256661	0	NA	NA	NA	NA	NA	NA	NA	NA	NA	NA	NA	NA	no
A2ML1-AS2	ENSG00000256904	0	NA	NA	NA	NA	NA	NA	NA	NA	NA	NA	NA	NA	no
A2MP1	ENSG00000256069	0	0	0	0	NA	NA	NA	NA	NA	NA	NA	NA	NA	no
A3GALT2	ENSG00000184389	0	NA	NA	NA	NA	NA	NA	NA	NA	NA	NA	NA	NA	yes
A4GALT	ENSG00000128274	0.28	0	0.50000000028992	0	NA	NA	NA	NA	NA	NA	NA	NA	NA	yes
A4GNT	ENSG00000118017	0	0.98	0	0	NA	NA	NA	NA	NA	NA	NA	NA	NA	yes
AAAS	ENSG00000094914	35.35	33.08	26.649999993343	22.5299999926676	Q9NRG9	Q9NRG9	Q9NRG9	NA	NA	NA	Q9NRG9	NA	Q9NRG9	yes
AACS	ENSG00000081760	105.08	52.79	24.2900000019543	22.5100000019833	Q86V21	Q86V21	Q86V21	NA	NA	NA	Q86V21	NA	Q86V21	yes
AACSP1	ENSG00000250420	0.46	0	0	0	NA	NA	NA	NA	NA	NA	NA	NA	NA	no
AADAC	ENSG00000114771	0	0.21	0	0	NA	NA	NA	NA	NA	NA	NA	NA	NA	yes
AADACL2	ENSG00000197953	0	0	0	0	NA	NA	NA	NA	NA	NA	NA	NA	NA	yes
AADACL2-AS1	ENSG00000242908	0	NA	NA	NA	NA	NA	NA	NA	NA	NA	NA	NA	NA	no
AADACL3	ENSG00000188984	0	0	0	0	NA	NA	NA	NA	NA	NA	NA	NA	NA	yes
AADACL4	ENSG00000204518	0	0	0	0	NA	NA	NA	NA	NA	NA	NA	NA	NA	yes
AADACP1	ENSG00000240602	0	NA	NA	NA	NA	NA	NA	NA	NA	NA	NA	NA	NA	no
AADAT	ENSG00000109576	9.72	11.49	0.590000000540438	3.81000000001561	Q8N5Z0	NA	NA	NA	NA	NA	NA	NA	NA	yes
AAGAB	ENSG00000103591	62.74	NA	7.61999999812164	34.7599999898722	Q6PD74	Q6PD74	Q6PD74	NA	Q6PD74	NA	Q6PD74	NA	NA	yes
AAK1	ENSG00000115977	18.09	53.02	1.11000000009878	2.32999999931554	Q2M2I8	Q2M2I8	Q2M2I8	Q2M2I8	Q2M2I8	NA	Q2M2I8	NA	Q2M2I8	yes
AAMDC	ENSG00000087884	14.71	19.46	NA	NA	Q9H7C9	Q9H7C9	Q9H7C9	Q9H7C9	Q9H7C9	NA	Q9H7C9	NA	NA	yes
AAMP	ENSG00000127837	189.29	27.93	28.2199999994172	81.2200000120129	Q13685	Q13685	Q13685	Q13685	Q13685	NA	Q13685	NA	NA	yes
AANAT	ENSG00000129673	0	0	0	0	NA	NA	NA	NA	NA	NA	NA	NA	NA	yes
AAR2	ENSG00000131043	41.26	NA	NA	NA	Q9Y312	Q9Y312	Q9Y312	Q9Y312	Q9Y312	NA	Q9Y312	NA	NA	yes
AARD	ENSG00000205002	13.48	0.54	NA	NA	NA	NA	NA	NA	NA	NA	NA	NA	NA	yes
AARS	ENSG00000090861	91.25	138.62	16.540000004012	68.6800000084938	P49588	P49588	NA	NA	NA	NA	P49588	P49588;H3BPK7	NA	yes
AARS2	ENSG00000124608	12.46	5.9	1.65000000059544	3.68000000062063	Q5JTZ9	Q5JTZ9	Q5JTZ9	NA	NA	NA	Q5JTZ9	NA	Q5JTZ9	yes
AARSD1	ENSG00000266967	46.18	NA	14.1399999977856	19.9199999931526	NA	NA	Q9BTE6	NA	NA	NA	NA	NA	Q9BTE6	yes
AARSP1	ENSG00000249038	0	NA	NA	NA	NA	NA	NA	NA	NA	NA	NA	NA	NA	no
AASDH	ENSG00000157426	12.49	10.3	0.640000000178063	2.67999999927994	NA	NA	NA	NA	NA	NA	NA	NA	NA	yes
AASDHPPT	ENSG00000149313	53.56	20.86	6.77999999885962	15.1400000055595	Q9NRN7	Q9NRN7	Q9NRN7	Q9NRN7	Q9NRN7	NA	Q9NRN7	NA	Q9NRN7	yes
AASS	ENSG00000008311	13.75	10.48	2.73999999970729	3.80000000055299	Q9UDR5	Q9UDR5	Q9UDR5	NA	NA	NA	Q9UDR5	NA	Q9UDR5	yes
AATBC	ENSG00000215458	0.02	NA	NA	NA	NA	NA	NA	NA	NA	NA	NA	NA	NA	no
AATF	ENSG00000275700	68.76	56.3	10.1700000022562	20.7699999937606	Q9NY61	Q9NY61	Q9NY61	NA	NA	NA	Q9NY61	NA	NA	yes
AATK	ENSG00000181409	4.31	4.66	1.05000000038263	3.22000000019756	NA	NA	NA	NA	NA	NA	NA	NA	NA	yes
ABALON	ENSG00000281376	8.8	NA	NA	NA	NA	NA	NA	NA	NA	NA	NA	NA	NA	no
ABAT	ENSG00000183044	95.8	26.53	8.48999999837929	102.10999997722	P80404	P80404	P80404	P80404	P80404	P80404	P80404	NA	P80404	yes
ABCA1	ENSG00000165029	0.8	9.99	0	0.379999999996705	NA	NA	NA	NA	NA	NA	NA	NA	NA	yes
ABCA10	ENSG00000154263	2.29	6.58	0	0	NA	NA	NA	NA	NA	NA	NA	NA	NA	yes
ABCA11P	ENSG00000251595	9.45	9.21	3.63999999886517	6.11000000076541	NA	NA	NA	NA	NA	NA	NA	NA	NA	no
ABCA12	ENSG00000144452	0	0	0	0	NA	NA	NA	NA	NA	NA	NA	NA	NA	yes
ABCA13	ENSG00000179869	0	0.26	0	0	NA	NA	NA	NA	NA	NA	Q86UQ4	NA	NA	yes
ABCA17P	ENSG00000238098	0.75	1.24	0	0	NA	NA	NA	NA	NA	NA	NA	NA	NA	no
ABCA2	ENSG00000107331	52.5	30.58	103.40999998228	45.5400000119157	NA	NA	NA	NA	NA	NA	Q9BZC7	NA	NA	yes
ABCA3	ENSG00000167972	21.23	60.19	18.7400000043556	27.1600000026824	Q99758	Q99758	Q99758	NA	NA	NA	Q99758	NA	Q99758	yes
ABCA4	ENSG00000198691	0.12	0	0	0	NA	NA	NA	NA	NA	NA	NA	NA	NA	yes
ABCA5	ENSG00000154265	46.65	45.82	15.0799999954948	7.20999999998247	Q8WWZ7	Q8WWZ7	NA	NA	NA	NA	NA	NA	NA	yes
ABCA6	ENSG00000154262	0.39	5.78	0	0	NA	NA	NA	NA	NA	NA	NA	NA	NA	yes
ABCA7	ENSG00000064687	31	22.29	10.1599999995787	7.80000000152532	NA	NA	NA	NA	NA	NA	NA	NA	NA	yes
ABCA8	ENSG00000141338	0	0.34	0	0	NA	NA	NA	NA	NA	NA	NA	NA	NA	yes
ABCA9	ENSG00000154258	0.07	3.54	0.190000000385022	0	NA	NA	NA	NA	NA	NA	NA	NA	NA	yes
ABCA9-AS1	ENSG00000231749	0	NA	NA	NA	NA	NA	NA	NA	NA	NA	NA	NA	NA	no
ABCB1	ENSG00000085563	89.56	18.15	0	0	P08183	P08183	P08183	NA	NA	NA	P08183	NA	NA	yes
ABCB10	ENSG00000135776	31.48	7.35	0.119999999780394	2.15999999911865	Q9NRK6	Q9NRK6	Q9NRK6	NA	NA	NA	Q9NRK6	NA	Q9NRK6	yes
ABCB10P1	ENSG00000274099	0	NA	NA	NA	NA	NA	NA	NA	NA	NA	NA	NA	NA	no
ABCB10P3	ENSG00000261524	0	NA	NA	NA	NA	NA	NA	NA	NA	NA	NA	NA	NA	no
ABCB10P4	ENSG00000260053	0	NA	NA	NA	NA	NA	NA	NA	NA	NA	NA	NA	NA	no
ABCB11	ENSG00000073734	0	0.15	0	0	O95342	O95342	O95342	NA	NA	NA	NA	NA	NA	yes
ABCB4	ENSG00000005471	15.25	1.29	0	0	P21439	NA	NA	NA	NA	NA	P21439	NA	NA	yes
ABCB5	ENSG00000004846	0	0	0	0	Q2M3G0	NA	NA	NA	NA	NA	NA	NA	NA	yes
ABCB6	ENSG00000115657	34.77	11.31	5.7199999999812	9.97999999824592	Q9NP58	Q9NP58	Q9NP58	NA	NA	NA	Q9NP58	NA	Q9NP58	yes
ABCB7	ENSG00000131269	14.78	NA	1.54999999985129	6.88000000173882	O75027	O75027	O75027	NA	NA	NA	O75027	NA	O75027	yes
ABCB8	ENSG00000197150	24.78	10.49	7.61000000225519	7.93999999746806	Q9NUT2	Q9NUT2	Q9NUT2	NA	NA	NA	Q9NUT2	NA	Q9NUT2	yes
ABCB9	ENSG00000150967	7.62	1.42	0.510000000470623	2.87999999889088	NA	NA	NA	NA	NA	NA	NA	NA	NA	yes
ABCC1	ENSG00000103222	8.27	12.93	0.609999999620692	3.19000000021891	P33527	P33527	P33527	NA	NA	NA	P33527	NA	NA	yes
ABCC10	ENSG00000124574	18.47	7.8	3.17999999911295	3.62999999844186	Q5T3U5	Q5T3U5	NA	NA	NA	NA	Q5T3U5	NA	NA	yes
ABCC11	ENSG00000121270	0.13	0.29	0	0	NA	NA	NA	NA	NA	NA	NA	NA	NA	yes
ABCC12	ENSG00000140798	0	0	0	0	NA	NA	NA	NA	NA	NA	Q96J65	NA	NA	yes
ABCC13	ENSG00000243064	1.25	0	0	0	NA	NA	NA	NA	NA	NA	NA	NA	NA	no
ABCC2	ENSG00000023839	0.26	1.41	0	0	NA	NA	NA	NA	NA	NA	NA	NA	NA	yes
ABCC3	ENSG00000108846	0	3.05	0	0.159999999716293	NA	NA	NA	NA	NA	NA	NA	NA	NA	yes
ABCC4	ENSG00000125257	1.49	1.19	0	0.320000000380869	NA	NA	NA	NA	NA	NA	NA	NA	NA	yes
ABCC5	ENSG00000114770	24.03	31.35	58.3000000140311	41.2200000125127	O15440	O15440	NA	NA	NA	NA	NA	NA	NA	yes
ABCC5-AS1	ENSG00000223882	0	NA	NA	NA	NA	NA	NA	NA	NA	NA	NA	NA	NA	no
ABCC6	ENSG00000091262	26.18	6.31	0	0	NA	NA	NA	NA	NA	NA	NA	NA	NA	yes
ABCC6P1	ENSG00000256340	8.37	0.13	0	0	NA	NA	NA	NA	NA	NA	NA	NA	NA	no
ABCC6P2	ENSG00000255277	10.93	1.24	0	0	NA	NA	NA	NA	NA	NA	NA	NA	NA	no
ABCC8	ENSG00000006071	122.17	1009.74	522.550000154787	194.869999990353	Q09428	Q09428	Q09428	NA	NA	NA	Q09428	NA	Q09428	yes
ABCC9	ENSG00000069431	0.12	48.22	6.62000000148631	2.85999999868	NA	NA	NA	NA	NA	NA	NA	NA	O60706	yes
ABCD1	ENSG00000101986	2.87	1.57	0.200000000138246	0.809999999612981	P33897	P33897	P33897	NA	NA	NA	P33897	NA	NA	yes
ABCD1P2	ENSG00000215151	0	NA	NA	NA	NA	NA	NA	NA	NA	NA	NA	NA	NA	no
ABCD1P3	ENSG00000261233	0	NA	NA	NA	NA	NA	NA	NA	NA	NA	NA	NA	NA	no
ABCD1P4	ENSG00000225293	0	NA	NA	NA	NA	NA	NA	NA	NA	NA	NA	NA	NA	no
ABCD1P5	ENSG00000214330	0	NA	NA	NA	NA	NA	NA	NA	NA	NA	NA	NA	NA	no
ABCD2	ENSG00000173208	0.03	0.07	0	0	NA	NA	NA	NA	NA	NA	NA	NA	NA	yes
ABCD3	ENSG00000117528	108.23	40.09	2.90000000006789	10.939999995944	P28288, P28288-3	P28288, P28288-3	P28288	NA	NA	NA	P28288	NA	P28288	yes
ABCD4	ENSG00000119688	67.1	13.71	3.3800000005269	8.14999999748414	O14678	NA	O14678	NA	NA	NA	O14678	NA	NA	yes
ABCE1	ENSG00000164163	78.2	23.88	7.37000000130178	11.2099999982	P61221	P61221	P61221	P61221	P61221	NA	P61221	P61221;D6R9I9;D6RGF4;H0Y990	P61221	yes
ABCF1	ENSG00000204574	73.17	54.49	9.29999999788776	20.2499999979717	Q8NE71	Q8NE71	Q8NE71	Q8NE71	Q8NE71	NA	Q8NE71	NA	Q8NE71	yes
ABCF2	ENSG00000033050	15.85	24.24	10.0300000014017	19.8500000063979	Q9UG63	Q9UG63	Q9UG63	Q9UG63	NA	NA	NA	NA	NA	yes
ABCF2P1	ENSG00000242159	0.06	NA	NA	NA	NA	NA	NA	NA	NA	NA	NA	NA	NA	no
ABCF2P2	ENSG00000228769	0	NA	NA	NA	NA	NA	NA	NA	NA	NA	NA	NA	NA	no
ABCF3	ENSG00000161204	42.22	26.97	20.5299999941424	47.1600000005015	Q9NUQ8	Q9NUQ8	Q9NUQ8	NA	NA	NA	Q9NUQ8	NA	Q9NUQ8	yes
ABCG1	ENSG00000160179	19.96	38.35	11.5799999990882	31.0500000059675	P45844	NA	NA	NA	NA	NA	NA	NA	NA	yes
ABCG2	ENSG00000118777	5.26	0.16	0	0	Q9UNQ0	NA	NA	NA	NA	NA	Q9UNQ0	NA	NA	yes
ABCG4	ENSG00000172350	0	0	0	0	NA	NA	NA	NA	NA	NA	NA	NA	NA	yes
ABCG5	ENSG00000138075	0	0.61	0	0	NA	NA	NA	NA	NA	NA	NA	NA	NA	yes
ABCG8	ENSG00000143921	0.03	0	0	0	NA	NA	NA	NA	NA	NA	NA	NA	NA	yes
ABHD1	ENSG00000143994	0.39	0.69	0	0	NA	NA	NA	NA	NA	NA	NA	NA	NA	yes
ABHD10	ENSG00000144827	76.96	NA	24.1400000061725	58.3600000063331	Q9NUJ1	Q9NUJ1	Q9NUJ1	Q9NUJ1	Q9NUJ1	Q9NUJ1	Q9NUJ1	NA	Q9NUJ1	yes
ABHD11	ENSG00000106077	25.99	7.74	6.68000000028516	17.609999996331	Q8NFV4	Q8NFV4	Q8NFV4	Q8NFV4	Q8NFV4	NA	Q8NFV4	NA	Q8NFV4	yes
ABHD11-AS1	ENSG00000225969	0	NA	0	0	NA	NA	NA	NA	NA	NA	NA	NA	NA	no
ABHD12	ENSG00000100997	99.63	54.24	36.0800000038346	47.550000015755	Q8N2K0	Q8N2K0	Q8N2K0	NA	Q8N2K0	NA	Q8N2K0	NA	Q8N2K0	yes
ABHD12B	ENSG00000131969	0	0	0	0	NA	NA	NA	NA	NA	NA	NA	NA	NA	yes
ABHD13	ENSG00000139826	36.11	29.95	3.24999999926253	2.65000000001858	Q7L211	Q7L211	Q7L211	NA	NA	NA	NA	NA	Q7L211	yes
ABHD14A	ENSG00000248487	65.01	18.92	36.7800000101175	82.0600000201464	Q9BUJ0	Q9BUJ0	Q9BUJ0	Q9BUJ0	Q9BUJ0	NA	Q9BUJ0	NA	NA	yes
ABHD14A-ACY1	ENSG00000114786	1.06	0	0.180000000337703	0.490000000322812	NA	NA	NA	NA	NA	NA	NA	NA	NA	no
ABHD14B	ENSG00000114779	43.34	28.72	25.9200000030678	56.1800000056925	Q96IU4	Q96IU4	Q96IU4	Q96IU4	Q96IU4	Q96IU4	Q96IU4	Q96IU4;F8W9U3;B4DQI4	Q96IU4	yes
ABHD15	ENSG00000168792	51.9	27.15	3.4400000013068	19.0600000022601	Q6UXT9	Q6UXT9	Q6UXT9	NA	NA	NA	Q6UXT9	NA	Q6UXT9	yes
ABHD15-AS1	ENSG00000264031	0	NA	NA	NA	NA	NA	NA	NA	NA	NA	NA	NA	NA	no
ABHD16A	ENSG00000204427	127.61	23.57	54.3100000022543	158.329999995665	O95870	O95870	O95870	NA	NA	NA	O95870	NA	O95870	yes
ABHD16B	ENSG00000183260	0	1.01	5.04000000188249	12.2399999997018	NA	NA	NA	NA	NA	NA	NA	NA	NA	yes
ABHD17A	ENSG00000129968	27.89	3.93	NA	NA	NA	NA	NA	NA	NA	NA	NA	NA	NA	yes
ABHD17AP1	ENSG00000198658	0.95	NA	NA	NA	NA	NA	NA	NA	NA	NA	NA	NA	NA	no
ABHD17AP3	ENSG00000250536	0	NA	NA	NA	NA	NA	NA	NA	NA	NA	NA	NA	NA	no
ABHD17AP4	ENSG00000229107	0	NA	NA	NA	NA	NA	NA	NA	NA	NA	NA	NA	NA	no
ABHD17AP5	ENSG00000263366	0	NA	NA	NA	NA	NA	NA	NA	NA	NA	NA	NA	NA	no
ABHD17AP6	ENSG00000226981	0	NA	NA	NA	NA	NA	NA	NA	NA	NA	NA	NA	NA	no
ABHD17AP7	ENSG00000260864	0	NA	NA	NA	NA	NA	NA	NA	NA	NA	NA	NA	NA	no
ABHD17AP8	ENSG00000260540	0	NA	NA	NA	NA	NA	NA	NA	NA	NA	NA	NA	NA	no
ABHD17AP9	ENSG00000261536	0	NA	NA	NA	NA	NA	NA	NA	NA	NA	NA	NA	NA	no
ABHD17B	ENSG00000107362	28.87	10.8	NA	NA	NA	NA	Q5VST6	NA	NA	NA	NA	NA	NA	yes
ABHD17C	ENSG00000136379	11.81	3.09	NA	NA	NA	NA	NA	NA	NA	NA	NA	NA	NA	yes
ABHD18	ENSG00000164074	13.46	NA	NA	NA	NA	NA	NA	NA	NA	NA	NA	NA	NA	yes
ABHD2	ENSG00000140526	38.57	95.16	6.15000000054007	44.7599999998838	NA	NA	NA	NA	NA	NA	NA	NA	NA	yes
ABHD3	ENSG00000158201	81.32	57.51	2.21999999924138	9.85999999977691	Q8WU67	Q8WU67	NA	NA	NA	NA	Q8WU67	NA	NA	yes
ABHD4	ENSG00000100439	17.04	28.49	3.07999999944352	6.67000000144496	Q8TB40	Q8TB40	Q8TB40	NA	NA	NA	Q8TB40	NA	NA	yes
ABHD5	ENSG00000011198	30.37	13.21	1.41999999916151	2.9699999989867	NA	NA	Q8WTS1	NA	NA	NA	NA	NA	NA	yes
ABHD6	ENSG00000163686	9.36	11.95	18.5800000023212	24.2099999985354	Q9BV23	Q9BV23	Q9BV23	NA	NA	NA	Q9BV23	NA	Q9BV23	yes
ABHD8	ENSG00000127220	10.45	1.89	11.7500000002519	15.2399999953797	NA	NA	NA	NA	NA	NA	NA	NA	NA	yes
ABI1	ENSG00000136754	26.89	26.01	3.52000000112644	11.9000000041499	Q8IZP0	Q8IZP0	Q8IZP0	NA	Q8IZP0	NA	Q8IZP0	NA	NA	yes
ABI1P1	ENSG00000271484	0	NA	NA	NA	NA	NA	NA	NA	NA	NA	NA	NA	NA	no
ABI2	ENSG00000138443	66.66	50.78	7.06000000137858	14.3400000028899	Q9NYB9	Q9NYB9	Q9NYB9	Q9NYB9	Q9NYB9	NA	Q9NYB9	NA	NA	yes
ABI3	ENSG00000108798	0	0	1.02999999942246	0.220000000179139	NA	NA	NA	NA	NA	NA	NA	NA	NA	yes
ABI3BP	ENSG00000154175	0.12	0.82	0	0	NA	NA	NA	NA	NA	NA	NA	NA	Q7Z7G0	yes
ABITRAM	ENSG00000119328	10.05	NA	NA	NA	NA	NA	NA	NA	NA	NA	NA	NA	NA	yes
ABITRAMP1	ENSG00000251106	0	NA	NA	NA	NA	NA	NA	NA	NA	NA	NA	NA	NA	no
ABL1	ENSG00000097007	39	21.75	16.9199999964863	21.3599999989389	P00519, P00519-2	P00519, P00519-2	P00519	NA	NA	NA	P00519	NA	NA	yes
ABL2	ENSG00000143322	5.03	18.92	0.279999999800129	1.29999999972954	P42684-5	P42684-5	P42684	NA	NA	NA	P42684	NA	NA	yes
ABLIM1	ENSG00000099204	28.08	116.91	23.5600000068869	46.9199999995329	O14639	O14639	O14639	NA	NA	NA	O14639	NA	O14639	yes
ABLIM2	ENSG00000163995	34.45	24.38	3.52999999914747	3.28000000110828	NA	NA	NA	NA	NA	NA	NA	NA	NA	yes
ABLIM3	ENSG00000173210	0	0.88	0	0	NA	NA	NA	NA	NA	NA	NA	NA	NA	yes
ABO	ENSG00000175164	0	0.35	0	0	NA	NA	NA	NA	NA	NA	NA	NA	NA	yes
ABR	ENSG00000159842	59.71	59.23	50.4899999991887	47.1299999936565	Q12979	Q12979	Q12979	NA	NA	NA	Q12979	NA	Q12979	yes
ABRA	ENSG00000174429	0	0	0	0	NA	NA	NA	NA	NA	NA	NA	NA	NA	yes
ABRACL	ENSG00000146386	55.86	24.19	NA	NA	Q9P1F3	Q9P1F3	Q9P1F3	Q9P1F3	Q9P1F3	Q9P1F3	Q9P1F3	Q9P1F3;Q5SZC9	NA	yes
ABRAXAS1	ENSG00000163322	10.45	NA	NA	NA	NA	NA	Q6UWZ7	NA	NA	NA	NA	NA	NA	yes
ABRAXAS2	ENSG00000165660	10.72	NA	NA	NA	NA	NA	Q15018	NA	NA	NA	NA	NA	Q15018	yes
ABT1	ENSG00000146109	20.18	8.34	10.5699999973313	13.549999999789	Q9ULW3	Q9ULW3	NA	NA	NA	NA	Q9ULW3	NA	NA	yes
ABT1P1	ENSG00000250496	0	NA	NA	NA	NA	NA	NA	NA	NA	NA	NA	NA	NA	no
ABTB1	ENSG00000114626	15.5	5.46	13.8000000026509	12.9899999962178	NA	NA	NA	NA	NA	NA	Q969K4	NA	NA	yes
ABTB2	ENSG00000166016	5.2	1.65	0	0	NA	NA	NA	NA	NA	NA	NA	NA	NA	yes
ACAA1	ENSG00000060971	32.25	22.39	26.6599999927956	57.6000000188922	P09110	P09110	P09110	NA	P09110	NA	P09110	NA	P09110	yes
ACAA2	ENSG00000167315	85.57	76.57	12.5400000018745	52.6799999841695	P42765	P42765	P42765	P42765	P42765	NA	P42765	P42765;A0A0B4J2A4;K7EME0;K7EJ68	P42765	yes
ACACA	ENSG00000278540	62.01	82.09	4.32000000100867	6.13000000163504	Q13085	Q13085	Q13085	NA	NA	NA	Q13085	NA	Q13085	yes
ACACB	ENSG00000076555	10.78	26.57	10.8900000002396	10.7799999995449	O00763	NA	NA	NA	NA	NA	NA	NA	O00763	yes
ACAD10	ENSG00000111271	14.38	8.37	7.26000000203411	8.58999999838201	Q6JQN1	Q6JQN1	Q6JQN1	NA	NA	NA	Q6JQN1	NA	Q6JQN1	yes
ACAD11	ENSG00000240303	7	27.11	9.7900000021443	11.1500000023714	NA	NA	Q709F0	NA	NA	NA	Q709F0	NA	NA	yes
ACAD8	ENSG00000151498	12.79	17.34	4.83999999957378	8.14999999748414	Q9UKU7	Q9UKU7	Q9UKU7	NA	NA	NA	Q9UKU7	NA	Q9UKU7	yes
ACAD9	ENSG00000177646	40.73	16.42	10.6500000018822	22.9800000059921	Q9H845	Q9H845	Q9H845	NA	NA	NA	Q9H845	NA	Q9H845	yes
ACADL	ENSG00000115361	0	0.13	0	0	NA	NA	NA	NA	NA	NA	NA	NA	P28330	yes
ACADM	ENSG00000117054	120.81	22.19	8.76000000143311	16.8200000031226	P11310	P11310	P11310	NA	NA	NA	P11310	NA	P11310	yes
ACADS	ENSG00000122971	15.59	4.9	10.2099999997614	12.1600000003602	P16219	P16219	P16219	NA	NA	NA	P16219	NA	P16219	yes
ACADSB	ENSG00000196177	11.55	15.97	0.95999999953743	16.1600000032731	P45954	P45954	P45954	NA	NA	NA	P45954	NA	P45954	yes
ACADVL	ENSG00000072778	309.65	NA	137.969999991633	110.180000002027	P49748	P49748	P49748	NA	NA	NA	P49748	P49748;G3V1M7;K7EQP4;J3QRJ8;J3KS89	P49748	yes
ACAN	ENSG00000157766	0	0.11	0	0	NA	NA	NA	NA	NA	NA	NA	NA	NA	yes
ACAP1	ENSG00000072818	1.61	0.82	0	0	NA	NA	NA	NA	Q15027	NA	NA	NA	NA	yes
ACAP2	ENSG00000114331	32.67	28.83	2.02000000094125	7.33000000236255	Q15057	Q15057	Q15057	NA	NA	NA	Q15057	NA	NA	yes
ACAP2-IT1	ENSG00000229325	1.33	NA	NA	NA	NA	NA	NA	NA	NA	NA	NA	NA	NA	no
ACAP3	ENSG00000131584	142.07	13.82	23.5900000030449	23.4000000054878	Q96P50	Q96P50	Q96P50	NA	NA	NA	Q96P50	NA	NA	yes
ACAT1	ENSG00000075239	42.71	53.32	12.6199999977593	45.4399999970758	P24752	P24752	P24752	P24752	NA	NA	P24752	NA	P24752	yes
ACAT2	ENSG00000120437	147.66	7.47	4.61999999826183	11.8600000039825	Q9BWD1	Q9BWD1	Q9BWD1	Q9BWD1	Q9BWD1	NA	Q9BWD1	NA	Q9BWD1	yes
ACBD3	ENSG00000182827	41.38	39.96	5.14999999807371	15.7800000038952	Q9H3P7	Q9H3P7	Q9H3P7	Q9H3P7	Q9H3P7	NA	Q9H3P7	Q9H3P7	Q9H3P7	yes
ACBD3-AS1	ENSG00000234478	0	NA	NA	NA	NA	NA	NA	NA	NA	NA	NA	NA	NA	no
ACBD4	ENSG00000181513	7.25	2.5	12.2500000040117	10.9200000025825	NA	NA	NA	NA	NA	NA	NA	NA	NA	yes
ACBD5	ENSG00000107897	19.08	24.13	2.05000000068597	7.53000000269869	Q5T8D3	Q5T8D3	Q5T8D3	NA	NA	NA	Q5T8D3	NA	NA	yes
ACBD6	ENSG00000230124	56.22	35.77	6.07999999848716	15.7299999969429	Q9BR61	Q9BR61	Q9BR61	NA	NA	NA	Q9BR61	NA	NA	yes
ACBD7	ENSG00000176244	7.3	0.85	0	0	Q8N6N7	Q8N6N7	Q8N6N7	Q8N6N7	NA	NA	Q8N6N7	NA	NA	yes
ACCS	ENSG00000110455	4.74	13.55	3.63999999886517	5.17999999944463	NA	NA	NA	NA	NA	NA	NA	NA	NA	yes
ACCSL	ENSG00000205126	0	0	0	0	NA	NA	NA	NA	NA	NA	NA	NA	NA	yes
ACD	ENSG00000102977	34.51	13.82	6.11000000076541	14.6499999995091	NA	NA	Q96AP0	NA	NA	NA	Q96AP0	NA	NA	yes
ACE	ENSG00000159640	27.58	4.03	5.16999999839754	5.91000000185104	P12821	P12821	P12821	P12821	P12821	NA	P12821	NA	P12821	yes
ACE2	ENSG00000130234	0.05	0.99	1.44000000035828	1.44000000035828	NA	NA	NA	NA	NA	NA	NA	NA	Q9BYF1	yes
ACE3P	ENSG00000224353	0	NA	NA	NA	NA	NA	NA	NA	NA	NA	NA	NA	NA	no
ACER1	ENSG00000167769	0	0	0	0	NA	NA	NA	NA	NA	NA	NA	NA	NA	yes
ACER2	ENSG00000177076	4.98	5.88	0.480000000149544	1.48000000066672	NA	NA	NA	NA	NA	NA	NA	NA	NA	yes
ACER3	ENSG00000078124	14.71	3.34	0	0.390000000049347	Q9NUN7	NA	NA	NA	NA	NA	NA	NA	NA	yes
ACHE	ENSG00000087085	0.08	1.23	0	0	NA	NA	NA	NA	NA	NA	NA	NA	NA	yes
ACIN1	ENSG00000100813	167.64	43.09	28.9600000065617	51.6400000014406	Q9UKV3-5	Q9UKV3-5	Q9UKV3	Q9UKV3	Q9UKV3	NA	Q9UKV3, Q9UKV3-5	NA	Q9UKV3	yes
ACKR1	ENSG00000213088	0	NA	NA	NA	NA	NA	NA	NA	NA	NA	NA	NA	NA	yes
ACKR2	ENSG00000144648	0.13	NA	NA	NA	NA	NA	NA	NA	NA	NA	NA	NA	NA	yes
ACKR3	ENSG00000144476	0	NA	NA	NA	NA	NA	NA	NA	NA	NA	NA	NA	NA	yes
ACKR4	ENSG00000129048	0.31	NA	NA	NA	NA	NA	NA	NA	NA	NA	NA	NA	NA	yes
ACLY	ENSG00000131473	372.51	170.9	69.8700000037285	78.6899999968433	P53396	P53396	P53396	P53396	P53396	P53396	P53396	P53396;K7ESG8	P53396	yes
ACMSD	ENSG00000153086	0.84	0.4	0	21.6700000005333	NA	NA	NA	NA	NA	NA	NA	NA	NA	yes
ACNATP	ENSG00000227411	0	NA	NA	NA	NA	NA	NA	NA	NA	NA	NA	NA	NA	no
ACO1	ENSG00000122729	17.27	30.14	6.57999999791747	24.5699999917243	P21399	P21399	P21399	P21399	P21399	NA	P21399	P21399	P21399	yes
ACO2	ENSG00000100412	45.12	38.79	14.1500000043518	44.3199999985615	Q99798	Q99798	Q99798	Q99798	Q99798	NA	Q99798	A2A274;Q99798	Q99798	yes
ACOD1	ENSG00000102794	0	NA	NA	NA	NA	NA	NA	NA	NA	NA	NA	NA	NA	yes
ACOT1	ENSG00000184227	6.14	7.07	0.390000000049347	5.77000000093724	Q86TX2	Q86TX2	Q86TX2	NA	Q86TX2	NA	Q86TX2	NA	Q86TX2	yes
ACOT11	ENSG00000162390	2.64	8.45	1.07000000039515	4.28999999875587	Q8WXI4-2	Q8WXI4-2	NA	NA	NA	NA	Q8WXI4	NA	NA	yes
ACOT12	ENSG00000172497	0	0.17	0	0	NA	NA	NA	NA	NA	NA	NA	NA	NA	yes
ACOT13	ENSG00000112304	22.04	22.44	7.80000000152532	14.0100000016026	Q9NPJ3	Q9NPJ3	Q9NPJ3	Q9NPJ3	Q9NPJ3	NA	Q9NPJ3	NA	Q9NPJ3	yes
ACOT2	ENSG00000119673	17.44	NA	6.06999999983008	25.8099999961377	NA	NA	P49753	NA	NA	NA	NA	NA	P49753	yes
ACOT4	ENSG00000177465	2.81	1.63	0.859999999570283	0.979999999581566	Q8N9L9	Q8N9L9	NA	NA	NA	NA	Q8N9L9	NA	NA	yes
ACOT6	ENSG00000205669	0	0.35	0	0	NA	NA	NA	NA	NA	NA	NA	NA	NA	yes
ACOT7	ENSG00000097021	39.97	7.89	0.599999999875081	15.5399999954537	O00154	O00154	O00154	O00154	O00154	NA	O00154	NA	O00154	yes
ACOT8	ENSG00000101473	50.6	12.83	7.04999999873196	25.6599999941929	O14734	O14734	O14734	NA	NA	NA	O14734	NA	NA	yes
ACOT9	ENSG00000123130	0.43	2.86	1.89999999951715	1.36999999979706	NA	NA	NA	NA	NA	NA	NA	NA	Q9Y305	yes
ACOX1	ENSG00000161533	15.26	17.42	5.88000000034635	7.47000000259805	Q15067	Q15067	Q15067	NA	NA	NA	Q15067	NA	Q15067	yes
ACOX2	ENSG00000168306	0.45	0.29	1.17999999999667	0	NA	NA	NA	NA	NA	NA	NA	NA	NA	yes
ACOX3	ENSG00000087008	7.73	6.7	0.200000000138246	1.2200000006534	O15254	O15254	O15254	NA	NA	NA	O15254	NA	O15254	yes
ACOXL	ENSG00000153093	0	3.19	0	0	NA	NA	NA	NA	NA	NA	NA	NA	NA	yes
ACOXL-AS1	ENSG00000204581	0	NA	NA	NA	NA	NA	NA	NA	NA	NA	NA	NA	NA	no
ACP1	ENSG00000143727	442.49	81.36	31.0100000050842	67.800000008835	P24666, P24666-2	P24666, P24666-2	P24666	P24666	P24666	NA	P24666, P24666-2	D3YTI2, P24666;G5E9R5;F2Z2Q9	P24666	yes
ACP2	ENSG00000134575	71.57	14.75	10.3099999983138	21.3400000045125	P11117	P11117	P11117	P11117	P11117	NA	P11117	NA	NA	yes
ACP4	ENSG00000142513	0	NA	NA	NA	NA	NA	NA	NA	NA	NA	NA	NA	NA	yes
ACP5	ENSG00000102575	7.8	1.71	0	0	NA	NA	NA	NA	NA	NA	NA	NA	NA	yes
ACP6	ENSG00000162836	12.83	21.29	4.35000000180305	10.1999999986784	NA	NA	Q9NPH0	NA	Q9NPH0	NA	NA	NA	Q9NPH0	yes
ACP7	ENSG00000183760	3.65	NA	NA	NA	NA	NA	NA	NA	Q6ZNF0	NA	NA	NA	NA	yes
ACPP	ENSG00000014257	0.03	9.83	0	1.02000000003211	NA	NA	NA	NA	NA	NA	NA	NA	NA	yes
ACR	ENSG00000100312	0	2.29	0	0	NA	NA	NA	NA	NA	NA	NA	NA	NA	yes
ACRBP	ENSG00000111644	1.57	7.74	1.78000000009869	0	NA	NA	NA	NA	NA	NA	NA	NA	NA	yes
ACRV1	ENSG00000134940	0.37	0.81	0	0	NA	NA	NA	NA	NA	NA	NA	NA	NA	yes
ACSBG1	ENSG00000103740	0.15	0.31	0	0	NA	NA	NA	NA	NA	NA	NA	NA	NA	yes
ACSBG2	ENSG00000130377	0.58	0	0	0	NA	NA	NA	NA	NA	NA	NA	NA	NA	yes
ACSF2	ENSG00000167107	3.93	1.15	0	0	Q96CM8	Q96CM8	Q96CM8	NA	NA	NA	Q96CM8	NA	Q96CM8	yes
ACSF3	ENSG00000176715	8.09	3.24	1.19000000026345	5.14000000172171	Q4G176	Q4G176	Q4G176	NA	NA	NA	Q4G176	NA	Q4G176	yes
ACSL1	ENSG00000151726	64.86	53.4	13.9499999967799	20.839999997803	P33121	P33121	P33121	NA	NA	NA	P33121	NA	P33121	yes
ACSL3	ENSG00000123983	91.19	25.05	2.06000000017408	7.63999999767189	O95573	O95573	O95573	NA	NA	NA	O95573	NA	O95573	yes
ACSL4	ENSG00000068366	15.96	10.29	2.41999999973646	3.68000000062063	O60488	O60488	O60488	NA	NA	NA	O60488	NA	O60488	yes
ACSL5	ENSG00000197142	0	1.26	0.209999999580755	0.429999999996368	NA	NA	NA	NA	NA	NA	NA	NA	NA	yes
ACSL6	ENSG00000164398	0.38	4.16	1.96999999994639	9.56000000304695	NA	NA	NA	NA	NA	NA	NA	NA	NA	yes
ACSM1	ENSG00000166743	0	0.5	0.709999999868228	15.1200000027571	NA	NA	NA	NA	NA	NA	NA	NA	NA	yes
ACSM2A	ENSG00000183747	0	0	0	0	NA	NA	NA	NA	NA	NA	NA	NA	NA	yes
ACSM2B	ENSG00000066813	0	0	0	0	NA	NA	NA	NA	NA	NA	NA	NA	NA	yes
ACSM3	ENSG00000005187	10.89	2.7	0.240000000333358	0	Q53FZ2	Q53FZ2	NA	NA	NA	NA	Q53FZ2	NA	NA	yes
ACSM4	ENSG00000215009	0	0	0	0	NA	NA	NA	NA	NA	NA	NA	NA	NA	yes
ACSM5	ENSG00000183549	0.14	0	0	0	NA	NA	NA	NA	NA	NA	NA	NA	NA	yes
ACSM5P1	ENSG00000260762	0	NA	NA	NA	NA	NA	NA	NA	NA	NA	NA	NA	NA	no
ACSM6	ENSG00000173124	0	NA	NA	NA	NA	NA	NA	NA	NA	NA	NA	NA	NA	yes
ACSS1	ENSG00000154930	0	1.18	0.970000000434705	0.520000000348883	NA	NA	NA	NA	NA	NA	NA	NA	Q9NUB1	yes
ACSS2	ENSG00000131069	32.9	13.76	1.80999999913091	5.99000000193459	Q9NR19	Q9NR19	Q9NR19	Q9NR19	Q9NR19	NA	Q9NR19	NA	NA	yes
ACSS3	ENSG00000111058	1.62	0	0	0	NA	NA	NA	NA	NA	NA	NA	NA	Q9H6R3	yes
ACTA1	ENSG00000143632	0.21	0.33	0	0	P68133	NA	P68133	P68133	NA	NA	NA	NA	P68133	yes
ACTA2	ENSG00000107796	0	1.82	77.7499999788602	29.0100000036701	NA	NA	NA	NA	P62736	P62736	NA	NA	NA	yes
ACTA2-AS1	ENSG00000180139	0	NA	NA	NA	NA	NA	NA	NA	NA	NA	NA	NA	NA	no
ACTB	ENSG00000075624	1016.21	862.85	801.390000075631	1039.6800033328	NA	NA	P60709	NA	P60709	P60709	P60709	CON__P60712;P60709;E7EVS6;G5E9R0;C9JZR7;Q6S8J3;C9JTX5;A5A3E0;P0CG38;Q9BYX7;P0CG39	P60709	yes
ACTBL2	ENSG00000169067	0	0	0	0	Q562R1	Q562R1	Q562R1	NA	Q562R1	NA	NA	Q562R1	Q562R1	yes
ACTBP1	ENSG00000229145	0	NA	NA	NA	NA	NA	NA	NA	NA	NA	NA	NA	NA	no
ACTBP11	ENSG00000188460	0	NA	NA	NA	NA	NA	NA	NA	NA	NA	NA	NA	NA	no
ACTBP12	ENSG00000233125	0	NA	NA	NA	NA	NA	NA	NA	NA	NA	NA	NA	NA	no
ACTBP13	ENSG00000234667	0	NA	NA	NA	NA	NA	NA	NA	NA	NA	NA	NA	NA	no
ACTBP14	ENSG00000229001	0	NA	NA	NA	NA	NA	NA	NA	NA	NA	NA	NA	NA	no
ACTBP2	ENSG00000213763	0.57	NA	NA	NA	NA	NA	NA	NA	NA	NA	NA	NA	NA	no
ACTBP6	ENSG00000203413	0	NA	NA	NA	NA	NA	NA	NA	NA	NA	NA	NA	NA	no
ACTBP7	ENSG00000185607	0.1	NA	NA	NA	NA	NA	NA	NA	NA	NA	NA	NA	NA	no
ACTBP8	ENSG00000220267	0	NA	NA	NA	NA	NA	NA	NA	NA	NA	NA	NA	NA	no
ACTBP9	ENSG00000266920	0	NA	NA	NA	NA	NA	NA	NA	NA	NA	NA	NA	NA	no
ACTC1	ENSG00000159251	0.1	4.37	0.640000000178063	2.58999999987974	P68032	P68032	P68032	NA	NA	NA	P68032	NA	P68032	yes
ACTG1	ENSG00000184009	2400.06	607.63	623.680000204798	821.07999992815	P63261	P63261	P63261	P63261	NA	P63261	NA	P63261;I3L4N8;I3L1U9;I3L3I0;I3L3R2;C9JUM1	NA	yes
ACTG1P1	ENSG00000178631	0.73	NA	NA	NA	NA	NA	NA	NA	NA	NA	NA	NA	NA	no
ACTG1P10	ENSG00000231340	0.46	NA	NA	NA	NA	NA	NA	NA	NA	NA	NA	NA	NA	no
ACTG1P11	ENSG00000229465	0	NA	NA	NA	NA	NA	NA	NA	NA	NA	NA	NA	NA	no
ACTG1P12	ENSG00000226642	0	NA	NA	NA	NA	NA	NA	NA	NA	NA	NA	NA	NA	no
ACTG1P13	ENSG00000241305	0	NA	NA	NA	NA	NA	NA	NA	NA	NA	NA	NA	NA	no
ACTG1P14	ENSG00000230581	0	NA	NA	NA	NA	NA	NA	NA	NA	NA	NA	NA	NA	no
ACTG1P15	ENSG00000259904	0	NA	NA	NA	NA	NA	NA	NA	NA	NA	NA	NA	NA	no
ACTG1P16	ENSG00000260298	0	NA	NA	NA	NA	NA	NA	NA	NA	NA	NA	NA	NA	no
ACTG1P17	ENSG00000259315	0.33	NA	NA	NA	NA	NA	NA	NA	NA	NA	NA	NA	NA	no
ACTG1P18	ENSG00000218475	0	NA	NA	NA	NA	NA	NA	NA	NA	NA	NA	NA	NA	no
ACTG1P19	ENSG00000237999	0	NA	NA	NA	NA	NA	NA	NA	NA	NA	NA	NA	NA	no
ACTG1P2	ENSG00000229129	0	NA	NA	NA	NA	NA	NA	NA	NA	NA	NA	NA	NA	no
ACTG1P20	ENSG00000241547	2.49	NA	NA	NA	NA	NA	NA	NA	NA	NA	NA	NA	NA	no
ACTG1P21	ENSG00000232672	0	NA	NA	NA	NA	NA	NA	NA	NA	NA	NA	NA	NA	no
ACTG1P22	ENSG00000271615	0	NA	NA	NA	NA	NA	NA	NA	NA	NA	NA	NA	NA	no
ACTG1P23	ENSG00000230362	0	NA	NA	NA	NA	NA	NA	NA	NA	NA	NA	NA	NA	no
ACTG1P24	ENSG00000226359	0.28	NA	NA	NA	NA	NA	NA	NA	NA	NA	NA	NA	NA	no
ACTG1P3	ENSG00000215388	0.12	NA	NA	NA	NA	NA	NA	NA	NA	NA	NA	NA	NA	no
ACTG1P4	ENSG00000236085	0	1.47	NA	NA	NA	NA	NA	NA	NA	NA	NA	NA	NA	no
ACTG1P9	ENSG00000229349	0	NA	NA	NA	NA	NA	NA	NA	NA	NA	NA	NA	NA	no
ACTG2	ENSG00000163017	0	0	0	0	NA	NA	NA	NA	NA	NA	NA	NA	P63267	yes
ACTL10	ENSG00000182584	0.08	0.72	0	0.250000000097593	NA	NA	NA	NA	NA	NA	NA	NA	NA	yes
ACTL6A	ENSG00000136518	162.45	18.22	10.5699999973313	15.7600000008756	O96019	O96019	O96019	O96019	O96019	NA	O96019	NA	O96019	yes
ACTL6B	ENSG00000077080	51.58	17.37	5.97999999789575	23.5300000036917	O94805	O94805	O94805	NA	NA	NA	NA	NA	O94805	yes
ACTL7A	ENSG00000187003	0	0.7	0	0	NA	NA	NA	NA	NA	NA	NA	NA	NA	yes
ACTL7B	ENSG00000148156	0	0.25	0	0	NA	NA	NA	NA	NA	NA	NA	NA	NA	yes
ACTL8	ENSG00000117148	0	0	0	0	NA	NA	NA	NA	NA	NA	NA	NA	NA	yes
ACTL9	ENSG00000181786	0	0	0	0	NA	NA	NA	NA	NA	NA	NA	NA	NA	yes
ACTN1	ENSG00000072110	28.73	38.97	4.86999999863563	11.1900000013055	P12814	P12814	P12814	P12814	P12814	P12814	P12814	H9KV75;G3V2W4;H7C5W8;H0YJW3;H0YJ11;G3V2X9;F6THM6;G3V2E8, P12814;G3V2N5;G3V5M4;G3V380;D6RH00	P12814	yes
ACTN1-AS1	ENSG00000259062	0	NA	NA	NA	NA	NA	NA	NA	NA	NA	NA	NA	NA	no
ACTN2	ENSG00000077522	9.39	0.18	0	0	P35609-2	P35609-2	P35609	NA	NA	NA	NA	P35609	P35609	yes
ACTN3	ENSG00000248746	0.04	NA	0	0	NA	NA	NA	NA	Q08043	NA	NA	NA	NA	yes
ACTN4	ENSG00000130402	339.83	112.83	85.9300000300913	39.3200000076803	O43707	O43707	O43707	O43707	O43707	O43707	O43707	O43707;F5GXS2;H7C144;K7EP19;K7EJH8;C9JY79;Q9H254;M0QZQ3	O43707	yes
ACTN4P1	ENSG00000213493	0.09	NA	NA	NA	NA	NA	NA	NA	NA	NA	NA	NA	NA	no
ACTN4P2	ENSG00000214141	0	NA	NA	NA	NA	NA	NA	NA	NA	NA	NA	NA	NA	no
ACTP1	ENSG00000229890	0	NA	NA	NA	NA	NA	NA	NA	NA	NA	NA	NA	NA	no
ACTR10	ENSG00000131966	102.32	27.81	12.4399999999624	53.5000000084269	Q9NZ32	Q9NZ32	Q9NZ32	Q9NZ32	Q9NZ32	NA	Q9NZ32	Q9NZ32;V9GYX7	Q9NZ32	yes
ACTR1A	ENSG00000138107	101.92	48.08	24.2900000019543	81.8100000216587	P61163	P61163	P61163	P61163	P61163	NA	P61163	P61163;R4GMT0	P61163	yes
ACTR1B	ENSG00000115073	47.66	41.28	28.8799999996994	50.3499999846653	P42025	P42025	P42025	P42025	P42025	NA	NA	P42025	P42025	yes
ACTR2	ENSG00000138071	178.96	82.27	18.0400000061604	38.4800000087112	P61160	P61160	P61160	P61160	P61160	P61160	P61160	P61160;F5H6T1	P61160	yes
ACTR3	ENSG00000115091	201.59	NA	14.9500000013542	29.0000000081406	P61158	P61158	P61158	P61158	P61158	P61158	P61158	P61158;B4DXW1;Q9P1U1;F8WDR7;C9IZN3;Q9C0K3;H7C4J1;A0A0A0MTI9;F8WE84;F8WEW2	P61158	yes
ACTR3B	ENSG00000133627	41.03	NA	9.52000000351778	26.220000005108	Q9P1U1	Q9P1U1	Q9P1U1	Q9P1U1	NA	NA	Q9P1U1	NA	Q9P1U1	yes
ACTR3BP1	ENSG00000270242	0	NA	NA	NA	NA	NA	NA	NA	NA	NA	NA	NA	NA	no
ACTR3BP2	ENSG00000226481	0	0	0	0	NA	NA	NA	NA	NA	NA	NA	NA	NA	no
ACTR3BP3	ENSG00000260327	0	NA	NA	NA	NA	NA	NA	NA	NA	NA	NA	NA	NA	no
ACTR3BP4	ENSG00000249283	0	NA	NA	NA	NA	NA	NA	NA	NA	NA	NA	NA	NA	no
ACTR3BP5	ENSG00000227264	0	0	0	0	NA	NA	NA	NA	NA	NA	NA	NA	NA	no
ACTR3BP6	ENSG00000226444	0	NA	NA	NA	NA	NA	NA	NA	NA	NA	NA	NA	NA	no
ACTR3C	ENSG00000106526	5.44	9.8	0.619999999876593	11.2000000027439	NA	NA	NA	NA	NA	NA	NA	NA	NA	yes
ACTR3P2	ENSG00000232267	0	NA	NA	NA	NA	NA	NA	NA	NA	NA	NA	NA	NA	no
ACTR3P3	ENSG00000242573	0	NA	NA	NA	NA	NA	NA	NA	NA	NA	NA	NA	NA	no
ACTR5	ENSG00000101442	11.61	3.66	1.22999999977497	2.58999999987974	Q9H9F9	Q9H9F9	Q9H9F9	NA	NA	NA	Q9H9F9	NA	NA	yes
ACTR6	ENSG00000075089	44.92	NA	8.97000000260207	17.0800000045058	Q9GZN1	Q9GZN1	Q9GZN1	NA	NA	NA	Q9GZN1	NA	NA	yes
ACTR6P1	ENSG00000248915	0	NA	NA	NA	NA	NA	NA	NA	NA	NA	NA	NA	NA	no
ACTR8	ENSG00000113812	45.64	15.45	3.03000000068929	10.410000003844	Q9H981	Q9H981	Q9H981	NA	NA	NA	Q9H981	NA	NA	yes
ACTRT1	ENSG00000123165	0	0	0	0	NA	NA	NA	NA	NA	NA	NA	NA	NA	yes
ACTRT2	ENSG00000169717	0.27	0	0	0	NA	NA	NA	NA	NA	NA	NA	NA	NA	yes
ACTRT3	ENSG00000184378	1.68	0.33	NA	NA	NA	NA	NA	NA	NA	NA	NA	NA	NA	yes
ACVR1	ENSG00000115170	35.55	38.92	2.56999999937054	8.19999999891815	Q04771	Q04771	NA	NA	NA	NA	Q04771	NA	NA	yes
ACVR1B	ENSG00000135503	102.81	48.27	14.0200000027116	16.5900000036914	NA	NA	NA	NA	NA	NA	NA	NA	NA	yes
ACVR1C	ENSG00000123612	439.51	14.75	0	9.4800000017236	Q8NER5	Q8NER5	Q8NER5	NA	NA	NA	Q8NER5	NA	NA	yes
ACVR2A	ENSG00000121989	4.8	7.19	0.549999999463334	2.4099999994104	NA	NA	NA	NA	NA	NA	NA	NA	NA	yes
ACVR2B	ENSG00000114739	4.37	4.66	0	1.50000000019519	NA	NA	NA	NA	NA	NA	NA	NA	NA	yes
ACVR2B-AS1	ENSG00000229589	0.66	1.76	NA	NA	NA	NA	NA	NA	NA	NA	NA	NA	NA	no
ACVRL1	ENSG00000139567	0.03	0.18	2.52000000033531	1.65000000059544	NA	NA	NA	NA	NA	NA	NA	NA	NA	yes
ACY1	ENSG00000243989	14.05	5.24	4.64000000146965	16.0600000053974	Q03154	Q03154	Q03154	NA	Q03154	NA	Q03154	NA	Q03154	yes
ACY3	ENSG00000132744	3.56	0	0	0	NA	NA	NA	NA	NA	NA	Q96HD9	NA	NA	yes
ACYP1	ENSG00000119640	138.59	31.09	7.80000000152532	17.5599999954607	P07311	P07311	P07311	P07311	P07311	P07311	P07311	NA	NA	yes
ACYP2	ENSG00000170634	24.54	6.46	5.26999999988129	25.4300000024394	P14621	P14621	P14621	P14621	P14621	P14621	P14621	NA	NA	yes
ADA	ENSG00000196839	0	0	0.0799999997089869	0	NA	NA	NA	NA	NA	NA	NA	NA	NA	yes
ADA2	ENSG00000093072	0	NA	NA	NA	NA	NA	NA	NA	NA	NA	NA	NA	NA	yes
ADAD1	ENSG00000164113	0	0	0	0	NA	NA	NA	NA	NA	NA	NA	NA	NA	yes
ADAD1P2	ENSG00000267511	0	NA	NA	NA	NA	NA	NA	NA	NA	NA	NA	NA	NA	no
ADAD2	ENSG00000140955	0	0	0	0	NA	NA	NA	NA	NA	NA	NA	NA	NA	yes
ADAL	ENSG00000168803	15.51	3.67	1.88000000066358	11.6799999967948	Q6DHV7	Q6DHV7	NA	NA	NA	NA	Q6DHV7	NA	NA	yes
ADAM10	ENSG00000137845	110.06	45.22	1.26000000056322	10.5899999981382	O14672	O14672	O14672	O14672	O14672	NA	O14672	NA	O14672	yes
ADAM11	ENSG00000073670	0.15	0	0	0	NA	NA	NA	NA	NA	NA	NA	NA	NA	yes
ADAM12	ENSG00000148848	0.4	0.47	0	0	NA	NA	NA	NA	NA	NA	NA	NA	NA	yes
ADAM15	ENSG00000143537	9.35	2.49	4.46999999993239	9.42000000358397	NA	NA	NA	NA	NA	NA	Q13444	NA	NA	yes
ADAM17	ENSG00000151694	38.01	34.72	1.20000000038133	2.28000000035613	P78536	P78536	NA	NA	P78536	NA	P78536	NA	NA	yes
ADAM18	ENSG00000168619	0	0	0	0	NA	NA	NA	NA	NA	NA	NA	NA	NA	yes
ADAM19	ENSG00000135074	1.38	0.11	0	0	NA	NA	NA	NA	NA	NA	Q9H013	NA	NA	yes
ADAM1A	ENSG00000229186	0.02	3.76	NA	NA	NA	NA	NA	NA	NA	NA	NA	NA	NA	no
ADAM1B	ENSG00000226469	0.39	NA	NA	NA	NA	NA	NA	NA	NA	NA	NA	NA	NA	no
ADAM2	ENSG00000104755	0	NA	0	0	NA	NA	NA	NA	NA	NA	NA	NA	NA	yes
ADAM20	ENSG00000134007	0	3.28	0	0	NA	NA	NA	NA	NA	NA	NA	NA	NA	yes
ADAM20P1	ENSG00000259158	0.09	3.72	NA	NA	NA	NA	NA	NA	NA	NA	NA	NA	NA	no
ADAM20P2	ENSG00000248574	0	NA	NA	NA	NA	NA	NA	NA	NA	NA	NA	NA	NA	no
ADAM20P3	ENSG00000249162	0	NA	NA	NA	NA	NA	NA	NA	NA	NA	NA	NA	NA	no
ADAM21	ENSG00000139985	0	2.44	0	0	NA	NA	NA	NA	NA	NA	NA	NA	NA	yes
ADAM21P1	ENSG00000235812	0	0.33	0	0	NA	NA	NA	NA	NA	NA	NA	NA	NA	no
ADAM22	ENSG00000008277	9.03	6.2	0	8.34000000042122	NA	NA	NA	Q9P0K1	NA	NA	Q9P0K1	NA	NA	yes
ADAM23	ENSG00000114948	3.29	NA	0	0	NA	NA	NA	NA	NA	NA	NA	NA	NA	yes
ADAM24P	ENSG00000214607	0	NA	NA	NA	NA	NA	NA	NA	NA	NA	NA	NA	NA	no
ADAM28	ENSG00000042980	0	0	0	0	NA	NA	NA	NA	NA	NA	NA	NA	NA	yes
ADAM29	ENSG00000168594	0	0.15	0	0	NA	NA	NA	NA	NA	NA	NA	NA	NA	yes
ADAM30	ENSG00000134249	0	0	0	0	NA	NA	NA	NA	NA	NA	NA	NA	NA	yes
ADAM32	ENSG00000197140	0.02	0.24	0	0	NA	NA	NA	NA	NA	NA	NA	NA	NA	yes
ADAM33	ENSG00000149451	0	0	0	0	NA	NA	NA	NA	NA	NA	NA	NA	NA	yes
ADAM3A	ENSG00000197475	0	0	0	0	NA	NA	NA	NA	NA	NA	NA	NA	NA	no
ADAM3B	ENSG00000260089	0	NA	NA	NA	NA	NA	NA	NA	NA	NA	NA	NA	NA	no
ADAM5	ENSG00000196115	0	0	NA	NA	NA	NA	NA	NA	NA	NA	Q6NVV9-2	NA	NA	no
ADAM6	ENSG00000271968	0	0	0	0	NA	NA	NA	NA	NA	NA	NA	NA	NA	no
ADAM7	ENSG00000069206	0	0	0	0	NA	NA	NA	NA	NA	NA	NA	NA	NA	yes
ADAM8	ENSG00000151651	0.28	1.59	1.82000000073482	3.08999999952649	NA	NA	NA	NA	NA	NA	NA	NA	NA	yes
ADAM9	ENSG00000168615	48.07	32.54	1.15000000027609	4.69000000184636	Q13443	Q13443	Q13443	Q13443	Q13443	NA	Q13443	NA	NA	yes
ADAMDEC1	ENSG00000134028	0	0	0	0	NA	NA	NA	NA	NA	NA	NA	NA	NA	yes
ADAMTS1	ENSG00000154734	1.03	0.51	4.51000000077747	3.30000000055219	NA	NA	NA	NA	NA	NA	NA	NA	NA	yes
ADAMTS10	ENSG00000142303	0	0.2	0	0	NA	NA	NA	NA	NA	NA	NA	NA	NA	yes
ADAMTS12	ENSG00000151388	0.79	0.16	0	0	NA	NA	NA	NA	NA	NA	NA	NA	NA	yes
ADAMTS13	ENSG00000160323	5.41	13.47	6.88999999869438	1.54999999985129	NA	NA	NA	NA	NA	NA	NA	NA	NA	yes
ADAMTS14	ENSG00000138316	0	0	0	0	NA	NA	NA	NA	NA	NA	NA	NA	NA	yes
ADAMTS15	ENSG00000166106	0.09	0.1	0	0	NA	NA	NA	NA	NA	NA	NA	NA	NA	yes
ADAMTS16	ENSG00000145536	0.11	0.16	0	0	NA	NA	NA	NA	NA	NA	NA	NA	NA	yes
ADAMTS17	ENSG00000140470	0	0.2	0	0	NA	NA	NA	NA	NA	NA	NA	NA	NA	yes
ADAMTS18	ENSG00000140873	0.41	0	0	11.9599999990127	NA	NA	NA	NA	NA	NA	NA	NA	NA	yes
ADAMTS19	ENSG00000145808	0	0	0	0	NA	NA	NA	NA	NA	NA	NA	NA	NA	yes
ADAMTS19-AS1	ENSG00000249421	0	NA	NA	NA	NA	NA	NA	NA	NA	NA	NA	NA	NA	no
ADAMTS2	ENSG00000087116	6.09	34.47	8.84000000297026	54.8299999997839	O95450	O95450	NA	O95450	O95450	NA	NA	NA	NA	yes
ADAMTS20	ENSG00000173157	0.1	0	0	0	NA	NA	NA	NA	NA	NA	NA	P59510;E9PBD5;G3V1X8;H0YHN3	NA	yes
ADAMTS3	ENSG00000156140	0	0	0	0	NA	NA	NA	NA	NA	NA	NA	NA	NA	yes
ADAMTS4	ENSG00000158859	0	0.47	5.04000000188249	0.230000000371282	NA	NA	NA	NA	NA	NA	NA	NA	NA	yes
ADAMTS5	ENSG00000154736	7.89	3.2	0	4.87999999974878	NA	NA	NA	NA	Q9UNA0	NA	Q9UNA0	NA	NA	yes
ADAMTS6	ENSG00000049192	2	1.15	0	0	NA	NA	NA	NA	NA	NA	NA	NA	NA	yes
ADAMTS7	ENSG00000136378	0.23	0	0	0	NA	NA	NA	NA	NA	NA	NA	NA	NA	yes
ADAMTS7P1	ENSG00000274376	0	NA	NA	NA	NA	NA	NA	NA	NA	NA	NA	NA	NA	no
ADAMTS7P3	ENSG00000261143	0	NA	NA	NA	NA	NA	NA	NA	NA	NA	NA	NA	NA	no
ADAMTS7P4	ENSG00000218052	0.35	NA	NA	NA	NA	NA	NA	NA	NA	NA	NA	NA	NA	no
ADAMTS8	ENSG00000134917	0.17	0.73	0	0	NA	NA	NA	NA	NA	NA	NA	NA	NA	yes
ADAMTS9	ENSG00000163638	3.55	0.92	0	0	NA	NA	Q9P2N4	NA	NA	NA	NA	NA	NA	yes
ADAMTS9-AS1	ENSG00000241158	0.23	NA	NA	NA	NA	NA	NA	NA	NA	NA	NA	NA	NA	no
ADAMTS9-AS2	ENSG00000241684	0	0	0	0	NA	NA	NA	NA	NA	NA	NA	NA	NA	no
ADAMTSL1	ENSG00000178031	55.37	2.29	1.59999999954273	0	NA	NA	NA	NA	NA	NA	NA	NA	NA	yes
ADAMTSL2	ENSG00000197859	0	5.3	1.89999999951715	6.43000000121608	NA	NA	NA	NA	NA	NA	NA	NA	NA	yes
ADAMTSL3	ENSG00000156218	0.07	6.5	0	0	NA	NA	NA	NA	NA	NA	NA	NA	NA	yes
ADAMTSL4	ENSG00000143382	0.23	2.08	0	0	NA	NA	NA	NA	NA	NA	NA	NA	NA	yes
ADAMTSL4-AS1	ENSG00000203804	0.33	NA	NA	NA	NA	NA	NA	NA	NA	NA	NA	NA	NA	no
ADAMTSL5	ENSG00000185761	0	0	0	0	NA	NA	NA	NA	NA	NA	NA	NA	NA	yes
ADAP1	ENSG00000105963	0.47	0.26	0	0	NA	NA	NA	NA	NA	NA	NA	NA	NA	yes
ADAP2	ENSG00000184060	4.2	7.4	0.170000000155157	0	NA	NA	NA	NA	NA	NA	NA	NA	NA	yes
ADAR	ENSG00000160710	73.65	115.91	19.2400000011282	47.6000000094856	P55265	P55265	P55265	P55265	P55265	NA	P55265	NA	P55265	yes
ADARB1	ENSG00000197381	2.96	3.62	0.310000000215451	1.41999999916151	NA	NA	NA	NA	NA	NA	NA	NA	NA	yes
ADARB2	ENSG00000185736	3.25	0.26	0	0	NA	NA	NA	NA	NA	NA	NA	NA	NA	yes
ADARB2-AS1	ENSG00000205696	0	0	0	0	NA	NA	NA	NA	NA	NA	NA	NA	NA	no
ADAT1	ENSG00000065457	49.15	12.9	0.220000000179139	6.27999999786059	Q9BUB4	Q9BUB4	NA	NA	NA	NA	Q9BUB4	NA	NA	yes
ADAT2	ENSG00000189007	1.64	4.26	0.340000000294391	0.200000000138246	NA	NA	NA	NA	NA	NA	Q7Z6V5	NA	NA	yes
ADAT3	ENSG00000213638	4.11	NA	0.760000000167653	0	NA	NA	NA	NA	NA	NA	Q96EY9	NA	NA	yes
ADCK1	ENSG00000063761	8.59	8.65	2.94000000086941	6.59000000189005	Q86TW2	Q86TW2	Q86TW2	NA	NA	NA	Q86TW2	NA	NA	yes
ADCK2	ENSG00000133597	39.7	9.79	5.46999999902332	20.2399999995667	Q7Z695	Q7Z695	NA	NA	NA	NA	NA	NA	NA	yes
ADCK5	ENSG00000173137	9.52	3.73	2.6399999989303	3.08999999952649	Q3MIX3	Q3MIX3	Q3MIX3	NA	NA	NA	Q3MIX3	NA	NA	yes
ADCY1	ENSG00000164742	22.16	20.83	0	0	NA	NA	NA	NA	NA	NA	NA	NA	NA	yes
ADCY10	ENSG00000143199	0.14	0.59	0	0	NA	NA	NA	NA	NA	NA	Q96PN6	NA	NA	yes
ADCY10P1	ENSG00000161912	0.9	4.67	NA	NA	NA	NA	NA	NA	NA	NA	NA	NA	NA	no
ADCY2	ENSG00000078295	1.54	0.15	0	3.930000001356	NA	NA	NA	NA	NA	NA	NA	NA	NA	yes
ADCY3	ENSG00000138031	13.09	1.79	2.21999999924138	4.93000000094013	NA	NA	NA	NA	NA	NA	NA	NA	NA	yes
ADCY4	ENSG00000129467	0.76	0.2	0.789999999392621	0.660000000492237	NA	NA	NA	NA	NA	NA	NA	NA	NA	yes
ADCY5	ENSG00000173175	0.44	1.9	0	0	NA	NA	NA	NA	NA	NA	NA	NA	NA	yes
ADCY6	ENSG00000174233	30.24	8.6	5.36000000216175	5.13000000035667	O43306	O43306	NA	NA	NA	NA	O43306	NA	NA	yes
ADCY7	ENSG00000121281	0.83	7.99	0	0.420000000265795	NA	NA	NA	NA	NA	NA	NA	NA	NA	yes
ADCY8	ENSG00000155897	2.62	0	0	0	P40145	NA	NA	NA	NA	NA	P40145	NA	NA	yes
ADCY9	ENSG00000162104	8.15	9.82	0.990000000318737	5.04000000188249	NA	NA	NA	NA	NA	NA	O60503	NA	NA	yes
ADCYAP1	ENSG00000141433	1.96	120.54	11.3100000024767	230.330000065044	NA	NA	NA	NA	NA	NA	NA	NA	NA	yes
ADCYAP1R1	ENSG00000078549	0	0	0	0	NA	NA	NA	NA	NA	NA	NA	NA	NA	yes
ADD1	ENSG00000087274	139.64	74.13	16.5799999955074	41.4100000052411	P35611-6	P35611-6	P35611	P35611	P35611	NA	P35611	NA	P35611	yes
ADD2	ENSG00000075340	0.35	0.17	0	9.03999999877485	NA	NA	NA	NA	NA	NA	NA	NA	P35612	yes
ADD3	ENSG00000148700	54.42	16.59	1.03999999972176	18.829999993758	Q9UEY8	Q9UEY8	Q9UEY8	Q9UEY8	NA	NA	Q9UEY8	NA	Q9UEY8	yes
ADD3-AS1	ENSG00000203876	0.64	NA	NA	NA	NA	NA	NA	NA	NA	NA	NA	NA	NA	no
ADGB	ENSG00000118492	0	0.09	0	0	NA	NA	NA	NA	NA	NA	NA	NA	NA	yes
ADGRA1	ENSG00000197177	0.74	NA	NA	NA	NA	NA	NA	NA	NA	NA	NA	NA	NA	yes
ADGRA1-AS1	ENSG00000256925	0.13	NA	NA	NA	NA	NA	NA	NA	NA	NA	NA	NA	NA	no
ADGRA2	ENSG00000020181	0.7	NA	NA	NA	NA	NA	NA	NA	NA	NA	NA	NA	Q96PE1	yes
ADGRA3	ENSG00000152990	11.4	NA	NA	NA	NA	NA	NA	NA	NA	NA	NA	NA	NA	yes
ADGRB1	ENSG00000181790	0	NA	NA	NA	NA	NA	NA	NA	NA	NA	NA	NA	NA	yes
ADGRB2	ENSG00000121753	8.42	NA	NA	NA	NA	NA	NA	NA	NA	NA	NA	NA	NA	yes
ADGRB3	ENSG00000135298	0.13	NA	NA	NA	NA	NA	NA	NA	NA	NA	NA	NA	NA	yes
ADGRD1	ENSG00000111452	2.47	NA	NA	NA	NA	NA	NA	NA	NA	NA	NA	NA	NA	yes
ADGRD1-AS1	ENSG00000256151	7.37	NA	NA	NA	NA	NA	NA	NA	NA	NA	NA	NA	NA	no
ADGRD2	ENSG00000180264	0	NA	NA	NA	NA	NA	NA	NA	NA	NA	NA	NA	NA	yes
ADGRE1	ENSG00000174837	0	NA	NA	NA	NA	NA	NA	NA	NA	NA	NA	NA	NA	yes
ADGRE2	ENSG00000127507	0	NA	NA	NA	NA	NA	NA	NA	NA	NA	NA	NA	NA	yes
ADGRE3	ENSG00000131355	0	NA	NA	NA	NA	NA	NA	NA	NA	NA	NA	NA	NA	yes
ADGRE4P	ENSG00000268758	0	NA	NA	NA	NA	NA	NA	NA	NA	NA	NA	NA	NA	no
ADGRE5	ENSG00000123146	0	NA	NA	NA	NA	NA	NA	NA	NA	NA	NA	NA	NA	yes
ADGRF1	ENSG00000153292	0	NA	NA	NA	NA	NA	NA	NA	NA	NA	NA	NA	NA	yes
ADGRF2	ENSG00000164393	0	NA	NA	NA	NA	NA	NA	NA	NA	NA	NA	NA	NA	yes
ADGRF3	ENSG00000173567	4.03	NA	NA	NA	NA	NA	NA	NA	NA	NA	NA	NA	NA	yes
ADGRF4	ENSG00000153294	0.06	NA	NA	NA	NA	NA	NA	NA	NA	NA	NA	NA	NA	yes
ADGRF5	ENSG00000069122	0	NA	NA	NA	NA	NA	NA	NA	NA	NA	NA	NA	NA	yes
ADGRF5P1	ENSG00000227582	0	NA	NA	NA	NA	NA	NA	NA	NA	NA	NA	NA	NA	no
ADGRF5P2	ENSG00000204818	0	NA	NA	NA	NA	NA	NA	NA	NA	NA	NA	NA	NA	no
ADGRG1	ENSG00000205336	14.37	NA	NA	NA	NA	NA	NA	NA	NA	NA	NA	NA	Q9Y653	yes
ADGRG2	ENSG00000173698	17.93	NA	NA	NA	NA	NA	Q8IZP9	NA	NA	NA	NA	NA	NA	yes
ADGRG3	ENSG00000182885	0	NA	NA	NA	NA	NA	NA	NA	NA	NA	NA	NA	NA	yes
ADGRG4	ENSG00000156920	0.48	NA	NA	NA	NA	NA	NA	NA	NA	NA	NA	NA	NA	yes
ADGRG5	ENSG00000159618	4.83	NA	NA	NA	NA	NA	NA	NA	NA	NA	NA	NA	NA	yes
ADGRG6	ENSG00000112414	0.03	NA	NA	NA	NA	NA	NA	NA	NA	NA	NA	NA	NA	yes
ADGRG7	ENSG00000144820	0	NA	NA	NA	NA	NA	NA	NA	NA	NA	NA	NA	NA	yes
ADGRL1	ENSG00000072071	31.27	NA	NA	NA	NA	NA	NA	O94910	O94910	NA	NA	NA	NA	yes
ADGRL2	ENSG00000117114	18.35	NA	NA	NA	NA	NA	NA	NA	NA	NA	NA	NA	NA	yes
ADGRL3	ENSG00000150471	0	NA	NA	NA	NA	NA	NA	NA	NA	NA	NA	NA	NA	yes
ADGRL3-AS1	ENSG00000248692	0	NA	NA	NA	NA	NA	NA	NA	NA	NA	NA	NA	NA	no
ADGRL4	ENSG00000162618	0	NA	NA	NA	NA	NA	NA	NA	NA	NA	NA	NA	NA	yes
ADGRV1	ENSG00000164199	13.54	NA	NA	NA	NA	NA	NA	NA	NA	NA	NA	NA	NA	yes
ADH1A	ENSG00000187758	0	0	0	0	NA	NA	NA	NA	NA	NA	NA	NA	NA	yes
ADH1B	ENSG00000196616	0	0.27	0.739999999910746	2.56999999937054	NA	NA	NA	NA	NA	NA	NA	NA	P00325	yes
ADH1C	ENSG00000248144	0	NA	0	0	NA	NA	NA	NA	NA	NA	NA	NA	P00326	yes
ADH4	ENSG00000198099	0	0	0	0	NA	NA	NA	NA	NA	NA	NA	NA	NA	yes
ADH5	ENSG00000197894	112.02	41.96	10.8199999966998	30.5499999979184	P11766	P11766	P11766	P11766	P11766	P11766	P11766	P11766;H0YAG8;D6RFE4;D6R9G2;D6RAY0	P11766	yes
ADH5P2	ENSG00000232676	0	NA	NA	NA	NA	NA	NA	NA	NA	NA	NA	NA	NA	no
ADH5P3	ENSG00000223694	0	NA	NA	NA	NA	NA	NA	NA	NA	NA	NA	NA	NA	no
ADH5P4	ENSG00000233859	1.17	NA	NA	NA	NA	NA	NA	NA	NA	NA	NA	NA	NA	no
ADH6	ENSG00000172955	10.38	0	0	0	P28332	P28332	P28332	P28332	NA	NA	P28332	NA	NA	yes
ADH7	ENSG00000196344	0	0	0	0	NA	NA	NA	NA	NA	NA	NA	NA	P40394	yes
ADHFE1	ENSG00000147576	3.34	9.39	3.4900000001045	4.76000000132717	NA	NA	NA	NA	NA	NA	NA	NA	NA	yes
ADI1	ENSG00000182551	97.49	19.85	11.3200000006817	34.2700000085192	Q9BV57	Q9BV57	Q9BV57	NA	Q9BV57	NA	Q9BV57	NA	NA	yes
ADI1P1	ENSG00000235102	0	NA	NA	NA	NA	NA	NA	NA	NA	NA	NA	NA	NA	no
ADI1P2	ENSG00000250684	0	NA	NA	NA	NA	NA	NA	NA	NA	NA	NA	NA	NA	no
ADI1P3	ENSG00000258369	0	NA	NA	NA	NA	NA	NA	NA	NA	NA	NA	NA	NA	no
ADIG	ENSG00000182035	0	0	0	0	NA	NA	NA	NA	NA	NA	NA	NA	NA	yes
ADIPOQ	ENSG00000181092	0	0	0	0	NA	NA	NA	NA	NA	NA	NA	NA	Q15848	yes
ADIPOQ-AS1	ENSG00000226482	0	NA	NA	NA	NA	NA	NA	NA	NA	NA	NA	NA	NA	no
ADIPOR1	ENSG00000159346	141.98	NA	28.8700000096054	76.229999985782	NA	NA	NA	NA	NA	NA	NA	NA	NA	yes
ADIPOR1P1	ENSG00000232497	0	NA	NA	NA	NA	NA	NA	NA	NA	NA	NA	NA	NA	no
ADIPOR1P2	ENSG00000258805	0	NA	NA	NA	NA	NA	NA	NA	NA	NA	NA	NA	NA	no
ADIPOR2	ENSG00000006831	69.64	14.25	9.17999999787628	10.1400000033566	NA	NA	NA	NA	NA	NA	Q86V24	NA	NA	yes
ADIRF	ENSG00000148671	0	0	NA	NA	NA	NA	NA	NA	NA	NA	NA	NA	NA	yes
ADIRF-AS1	ENSG00000272734	2.63	NA	NA	NA	NA	NA	NA	NA	NA	NA	NA	NA	NA	no
ADK	ENSG00000156110	40.91	21.1	3.81000000001561	25.7399999940943	P55263	P55263	P55263	P55263	P55263	P55263	P55263	P55263	P55263	yes
ADM	ENSG00000148926	3.93	20.76	9.81000000030027	2.78999999895873	NA	NA	NA	NA	NA	NA	P35318	NA	NA	yes
ADM2	ENSG00000128165	0.93	3.97	0.449999999758574	0	NA	NA	NA	NA	NA	NA	NA	NA	NA	yes
ADM5	ENSG00000224420	2.25	1.73	NA	NA	NA	NA	NA	NA	NA	NA	NA	NA	NA	yes
ADNP	ENSG00000101126	102.41	62.98	8.50999999943416	25.1300000082356	Q9H2P0	Q9H2P0	Q9H2P0	Q9H2P0	Q9H2P0	NA	Q9H2P0	NA	NA	yes
ADNP-AS1	ENSG00000259456	6.71	NA	NA	NA	NA	NA	NA	NA	NA	NA	NA	NA	NA	no
ADNP2	ENSG00000101544	17.8	21.66	1.52000000048002	6.21999999943726	Q6IQ32	Q6IQ32	NA	NA	NA	NA	Q6IQ32	NA	NA	yes
ADO	ENSG00000181915	23.11	6.53	2.34000000069609	7.49999999852506	Q96SZ5	Q96SZ5	Q96SZ5	NA	NA	NA	Q96SZ5	NA	NA	yes
ADORA1	ENSG00000163485	0.75	0	0	0	NA	NA	NA	NA	NA	NA	NA	NA	NA	yes
ADORA2A	ENSG00000128271	2.12	1.44	0	0	NA	NA	NA	NA	NA	NA	NA	NA	NA	yes
ADORA2A-AS1	ENSG00000178803	0.32	0.55	NA	NA	NA	NA	NA	NA	NA	NA	NA	NA	NA	no
ADORA2B	ENSG00000170425	0	0.87	0	0	NA	NA	NA	NA	NA	NA	NA	NA	NA	yes
ADORA2BP1	ENSG00000236136	0.65	NA	NA	NA	NA	NA	NA	NA	NA	NA	NA	NA	NA	no
ADORA3	ENSG00000282608	0	0	0	0	NA	NA	NA	NA	NA	NA	NA	NA	NA	yes
ADPGK	ENSG00000159322	37.99	32.93	9.27000000324986	21.8999999966733	Q9BRR6	Q9BRR6	Q9BRR6	NA	Q9BRR6	NA	Q9BRR6	NA	Q9BRR6	yes
ADPGK-AS1	ENSG00000260898	0	0	NA	NA	NA	NA	NA	NA	NA	NA	NA	NA	NA	no
ADPRH	ENSG00000144843	0.88	2.75	0.850000000331368	0.0600000001554155	NA	NA	NA	NA	NA	NA	NA	NA	P54922	yes
ADPRHL1	ENSG00000153531	1.76	2.85	2.07000000086086	0.629999999484399	NA	NA	NA	NA	NA	NA	NA	NA	NA	yes
ADPRHL2	ENSG00000116863	30.03	30.84	23.3000000047428	14.3199999984047	Q9NX46	Q9NX46	NA	NA	NA	NA	Q9NX46	Q9NX46	NA	yes
ADPRM	ENSG00000170222	3.98	4.74	NA	NA	NA	NA	NA	NA	NA	NA	NA	NA	NA	yes
ADRA1A	ENSG00000120907	0.16	0	0	0	NA	NA	NA	NA	NA	NA	NA	NA	NA	yes
ADRA1B	ENSG00000170214	0.09	1.45	0	0	NA	NA	NA	NA	NA	NA	NA	NA	NA	yes
ADRA1D	ENSG00000171873	0	0	0	0	NA	NA	NA	NA	NA	NA	NA	NA	NA	yes
ADRA2A	ENSG00000150594	10.74	24.04	12.8899999980102	33.9700000018666	NA	NA	NA	NA	NA	NA	NA	NA	P08913	yes
ADRA2B	ENSG00000274286	0	0	0	0	NA	NA	NA	NA	NA	NA	NA	NA	NA	yes
ADRA2C	ENSG00000184160	0	0	0.95999999953743	0.100000000190665	NA	NA	NA	NA	NA	NA	NA	NA	NA	yes
ADRB1	ENSG00000043591	0	0.21	0	0	NA	NA	NA	NA	NA	NA	NA	NA	NA	yes
ADRB2	ENSG00000169252	0.9	3.32	0	4.93000000094013	NA	NA	NA	NA	NA	NA	NA	NA	NA	yes
ADRB3	ENSG00000188778	0	0	0	0	NA	NA	NA	NA	NA	NA	NA	NA	NA	yes
ADRM1	ENSG00000130706	79.63	47.06	36.9099999895963	60.6799999940013	Q16186	Q16186	Q16186	Q16186	NA	NA	Q16186	NA	Q16186	yes
ADSL	ENSG00000239900	112.01	21.92	9.27000000324986	24.1900000007069	P30566	P30566	P30566	P30566	P30566	NA	P30566	NA	P30566	yes
ADSS	ENSG00000035687	38.57	17.73	7.92999999785524	12.9100000022415	P30520	P30520	NA	NA	NA	NA	P30520	P30520	NA	yes
ADSSL1	ENSG00000185100	2.63	16.57	1.02000000003211	10.2699999968948	NA	NA	NA	NA	NA	NA	NA	NA	NA	yes
ADTRP	ENSG00000111863	0	0.38	0	0	Q96IZ2	NA	NA	NA	NA	NA	NA	NA	NA	yes
AEBP1	ENSG00000106624	6.02	NA	9.81999999960933	3.59000000114827	Q8IUX7	Q8IUX7	NA	NA	Q8IUX7	NA	Q8IUX7	NA	Q8IUX7	yes
AEBP2	ENSG00000139154	34.15	15.01	3.19000000021891	4.68000000106318	NA	NA	NA	NA	NA	NA	NA	NA	NA	yes
AEN	ENSG00000181026	10.61	20.64	4.82999999827944	28.2000000001487	NA	NA	NA	NA	NA	NA	NA	NA	NA	yes
AFAP1	ENSG00000196526	4.02	3.66	0	0	Q8N556	NA	NA	NA	NA	NA	NA	NA	NA	yes
AFAP1-AS1	ENSG00000272620	0.03	0.43	0	0	NA	NA	NA	NA	NA	NA	NA	NA	NA	no
AFAP1L1	ENSG00000157510	0.09	0.45	0	0	NA	NA	NA	NA	NA	NA	NA	NA	NA	yes
AFAP1L2	ENSG00000169129	0.2	0.24	0	0	NA	NA	NA	NA	NA	NA	NA	NA	NA	yes
AFDN	ENSG00000130396	149.03	NA	NA	NA	NA	NA	P55196	P55196	P55196	NA	NA	NA	P55196	yes
AFDN-DT	ENSG00000198221	1.38	NA	NA	NA	NA	NA	NA	NA	NA	NA	NA	NA	NA	no
AFF1	ENSG00000172493	38.45	126.69	7.37000000130178	14.9500000013542	P51825	P51825	NA	NA	NA	NA	P51825	NA	NA	yes
AFF2	ENSG00000155966	0	0.2	0	0	NA	NA	NA	NA	NA	NA	NA	NA	NA	yes
AFF2-IT1	ENSG00000223516	0	NA	NA	NA	NA	NA	NA	NA	NA	NA	NA	NA	NA	no
AFF3	ENSG00000144218	1.33	0.04	0	0.0899999999983365	NA	NA	NA	NA	NA	NA	NA	NA	NA	yes
AFF4	ENSG00000072364	47.67	184.51	8.61000000000649	31.0599999915594	Q9UHB7	Q9UHB7	Q9UHB7	Q9UHB7	NA	NA	Q9UHB7	NA	NA	yes
AFG1L	ENSG00000135537	2.45	NA	NA	NA	NA	NA	NA	NA	NA	NA	NA	NA	NA	yes
AFG3L1P	ENSG00000223959	38.35	37.13	4.97999999824508	4.45999999945075	NA	NA	NA	NA	NA	NA	NA	NA	NA	no
AFG3L2	ENSG00000141385	69.42	26.95	6.19000000167168	37.420000002908	Q9Y4W6	Q9Y4W6	Q9Y4W6	NA	NA	NA	Q9Y4W6	NA	Q9Y4W6	yes
AFG3L2P1	ENSG00000253606	0.13	NA	NA	NA	NA	NA	NA	NA	NA	NA	NA	NA	NA	no
AFM	ENSG00000079557	0.5	0	0	0	NA	NA	P43652	NA	NA	NA	NA	NA	P43652	yes
AFMID	ENSG00000183077	6.12	0.44	0	0	NA	NA	NA	NA	NA	NA	NA	NA	NA	yes
AFP	ENSG00000081051	0.58	0	0	0	NA	NA	NA	NA	NA	NA	NA	NA	NA	yes
AFTPH	ENSG00000119844	49.08	42.81	5.19999999785334	15.1299999957412	NA	NA	Q6ULP2	NA	NA	NA	Q6ULP2	NA	NA	yes
AGA	ENSG00000038002	28.99	8.99	3.5400000015225	7.96999999910134	P20933	P20933	P20933	P20933	P20933	P20933	P20933	P20933;H0Y9C7	NA	yes
AGAP1	ENSG00000157985	6.26	12.21	0	1.15000000027609	NA	NA	NA	NA	NA	NA	NA	NA	NA	yes
AGAP1-IT1	ENSG00000235529	0.22	NA	NA	NA	NA	NA	NA	NA	NA	NA	NA	NA	NA	no
AGAP10P	ENSG00000230869	0.89	NA	NA	NA	NA	NA	NA	NA	NA	NA	NA	NA	NA	no
AGAP11	ENSG00000271880	0.1	1.57	0	0	NA	NA	NA	NA	NA	NA	NA	NA	NA	no
AGAP12P	ENSG00000265018	10.7	NA	NA	NA	NA	NA	NA	NA	NA	NA	NA	NA	NA	no
AGAP13P	ENSG00000243289	0	NA	NA	NA	NA	NA	NA	NA	NA	NA	NA	NA	NA	no
AGAP14P	ENSG00000279058	0.18	NA	NA	NA	NA	NA	NA	NA	NA	NA	NA	NA	NA	no
AGAP2	ENSG00000135439	0.09	0.62	0	0	NA	NA	NA	NA	NA	NA	NA	NA	NA	yes
AGAP2-AS1	ENSG00000255737	6.72	15.86	NA	NA	NA	NA	NA	NA	NA	NA	NA	NA	NA	no
AGAP3	ENSG00000133612	59.88	32.66	19.6200000058116	45.1400000029341	Q96P47	Q96P47	Q96P47	Q96P47	Q96P47	NA	Q96P47	NA	Q96P47	yes
AGAP4	ENSG00000188234	8.64	16.5	4.51000000077747	5.9999999997205	NA	NA	NA	NA	NA	NA	NA	NA	NA	yes
AGAP5	ENSG00000172650	2.49	9.36	2.8500000005136	3.2299999989878	NA	NA	NA	NA	NA	NA	NA	NA	NA	yes
AGAP6	ENSG00000204149	10.62	29.43	14.7699999998275	11.4099999969409	NA	NA	NA	NA	NA	NA	NA	NA	NA	yes
AGAP7P	ENSG00000264204	0.66	NA	NA	NA	NA	NA	NA	NA	NA	NA	NA	NA	NA	no
AGAP9	ENSG00000204172	6.91	38.75	10.2499999974292	9.64000000201735	NA	NA	NA	NA	NA	NA	NA	NA	NA	yes
AGBL1	ENSG00000273540	0	0	0	0	NA	NA	NA	NA	NA	NA	NA	NA	NA	yes
AGBL1-AS1	ENSG00000260125	0	NA	NA	NA	NA	NA	NA	NA	NA	NA	NA	NA	NA	no
AGBL2	ENSG00000165923	2.23	0.93	0.13000000028161	0	NA	NA	NA	NA	NA	NA	NA	NA	NA	yes
AGBL3	ENSG00000146856	3.87	0.69	0	0	NA	NA	NA	NA	NA	NA	NA	NA	NA	yes
AGBL4	ENSG00000186094	1.45	6.91	0	0.749999999930126	NA	NA	NA	NA	NA	NA	NA	NA	NA	yes
AGBL4-IT1	ENSG00000225623	0	NA	NA	NA	NA	NA	NA	NA	NA	NA	NA	NA	NA	no
AGBL5	ENSG00000084693	24.48	12.79	3.9900000015131	6.88999999869438	NA	NA	NA	NA	NA	NA	NA	NA	NA	yes
AGBL5-AS1	ENSG00000231636	0	NA	NA	NA	NA	NA	NA	NA	NA	NA	NA	NA	NA	no
AGBL5-IT1	ENSG00000229122	0.91	NA	NA	NA	NA	NA	NA	NA	NA	NA	NA	NA	NA	no
AGER	ENSG00000204305	4.9	4.85	5.14000000172171	1.3899999996587	NA	NA	NA	NA	NA	NA	NA	NA	NA	yes
AGFG1	ENSG00000173744	75.54	36.14	1.40000000027649	4.65000000184917	P52594	P52594	P52594	P52594	P52594	NA	P52594	NA	NA	yes
AGFG2	ENSG00000106351	13.03	10.61	6.5100000013558	11.1799999988889	O95081	O95081	O95081	NA	NA	NA	O95081	NA	NA	yes
AGGF1	ENSG00000164252	33.47	13.95	6.30999999909955	17.7400000015008	Q8N302	Q8N302	Q8N302	NA	NA	NA	Q8N302	NA	NA	yes
AGGF1P1	ENSG00000214273	0.34	NA	NA	NA	NA	NA	NA	NA	NA	NA	NA	NA	NA	no
AGGF1P10	ENSG00000282968	0	NA	NA	NA	NA	NA	NA	NA	NA	NA	NA	NA	NA	no
AGGF1P2	ENSG00000233435	0.27	NA	NA	NA	NA	NA	NA	NA	NA	NA	NA	NA	NA	no
AGGF1P3	ENSG00000241532	0	NA	NA	NA	NA	NA	NA	NA	NA	NA	NA	NA	NA	no
AGGF1P4	ENSG00000261689	0	NA	NA	NA	NA	NA	NA	NA	NA	NA	NA	NA	NA	no
AGGF1P5	ENSG00000260680	0	NA	NA	NA	NA	NA	NA	NA	NA	NA	NA	NA	NA	no
AGGF1P6	ENSG00000259836	0	NA	NA	NA	NA	NA	NA	NA	NA	NA	NA	NA	NA	no
AGGF1P7	ENSG00000260994	0	NA	NA	NA	NA	NA	NA	NA	NA	NA	NA	NA	NA	no
AGGF1P8	ENSG00000261752	0	NA	NA	NA	NA	NA	NA	NA	NA	NA	NA	NA	NA	no
AGGF1P9	ENSG00000260427	0	NA	NA	NA	NA	NA	NA	NA	NA	NA	NA	NA	NA	no
AGK	ENSG00000006530	39.98	15.8	7.78000000145675	11.1799999988889	Q53H12	Q53H12	Q53H12	NA	NA	NA	Q53H12	NA	Q53H12	yes
AGKP1	ENSG00000226555	0	NA	NA	NA	NA	NA	NA	NA	NA	NA	NA	NA	NA	no
AGL	ENSG00000162688	20.09	4.85	0.340000000294391	2.11999999981072	P35573	P35573	P35573	P35573	P35573	NA	P35573	NA	P35573	yes
AGMAT	ENSG00000116771	3.96	0.33	0	0	Q9BSE5	Q9BSE5	Q9BSE5	NA	NA	NA	Q9BSE5	NA	NA	yes
AGMO	ENSG00000187546	2.46	0.14	0	0	NA	NA	NA	NA	NA	NA	NA	NA	NA	yes
AGO1	ENSG00000092847	14.93	20.12	NA	NA	NA	NA	Q9UL18	Q9UL18	Q9UL18	NA	NA	NA	Q9UL18	yes
AGO2	ENSG00000123908	12.86	30.35	NA	NA	NA	NA	Q9UKV8	Q9UKV8	Q9UKV8	NA	NA	NA	Q9UKV8	yes
AGO3	ENSG00000126070	13.65	23.92	NA	NA	NA	NA	Q9H9G7	Q9H9G7	NA	NA	NA	NA	Q9H9G7	yes
AGO4	ENSG00000134698	6.57	6.68	NA	NA	NA	NA	NA	NA	NA	NA	NA	NA	NA	yes
AGPAT1	ENSG00000204310	43.68	38.74	23.5300000036917	58.9599999928043	Q99943	Q99943	Q99943	NA	NA	NA	Q99943	NA	Q99943	yes
AGPAT2	ENSG00000169692	62.79	24.04	13.8400000015833	5.06000000126759	O15120	O15120	O15120	NA	NA	NA	O15120	NA	NA	yes
AGPAT3	ENSG00000160216	24.89	15.1	7.99000000162189	14.1599999958349	Q9NRZ7	Q9NRZ7	Q9NRZ7	NA	NA	NA	Q9NRZ7	NA	Q9NRZ7	yes
AGPAT4	ENSG00000026652	6.2	9.33	1.02000000003211	0	Q9NRZ5	Q9NRZ5	Q9NRZ5	NA	NA	NA	Q9NRZ5	NA	Q9NRZ5	yes
AGPAT4-IT1	ENSG00000279355	0.45	3.17	0	0	NA	NA	NA	NA	NA	NA	NA	NA	NA	no
AGPAT5	ENSG00000155189	84.9	8.3	3.04000000006421	3.61000000110365	Q9NUQ2	Q9NUQ2	Q9NUQ2	NA	NA	NA	Q9NUQ2	NA	Q9NUQ2	yes
AGPAT5P1	ENSG00000234652	0	NA	NA	NA	NA	NA	NA	NA	NA	NA	NA	NA	NA	no
AGPS	ENSG00000018510	47.35	5.74	0.660000000492237	2.32000000098447	O00116	O00116	O00116	NA	NA	NA	O00116	NA	O00116	yes
AGR2	ENSG00000106541	1.22	1.72	0	1.29999999972954	NA	NA	O95994	NA	NA	NA	NA	NA	NA	yes
AGR3	ENSG00000173467	0	0	0	0	NA	NA	NA	NA	NA	NA	NA	NA	NA	yes
AGRN	ENSG00000188157	8.3	1.85	2.4099999994104	1.80999999913091	NA	NA	NA	O00468	O00468	NA	NA	NA	O00468	yes
AGRP	ENSG00000159723	0	0	0	1.3899999996587	NA	NA	NA	NA	NA	NA	NA	NA	NA	yes
AGT	ENSG00000135744	0.05	4.73	0	0	NA	NA	NA	NA	NA	NA	NA	NA	P01019	yes
AGTPBP1	ENSG00000135049	17.31	23.7	6.6299999996837	5.84999999965261	Q9UPW5	Q9UPW5	Q9UPW5	NA	NA	NA	Q9UPW5	NA	NA	yes
AGTR1	ENSG00000144891	0.09	0	1.89999999951715	1.82999999988788	NA	NA	NA	NA	NA	NA	NA	NA	NA	yes
AGTR2	ENSG00000180772	0	0	0	0	NA	NA	NA	NA	NA	NA	NA	NA	NA	yes
AGTRAP	ENSG00000177674	10.98	10.98	11.4699999995251	31.9900000047973	Q6RW13, Q6RW13-2	Q6RW13	NA	NA	NA	NA	Q6RW13-2	NA	Q6RW13	yes
AGXT	ENSG00000172482	0.08	0.39	0	0	NA	NA	NA	NA	NA	NA	NA	NA	NA	yes
AGXT2	ENSG00000113492	0	0	0	0	NA	NA	NA	NA	NA	NA	NA	NA	NA	yes
AHCTF1	ENSG00000153207	31.44	32.66	2.29000000009004	6.24999999935891	Q8WYP5	Q8WYP5	Q8WYP5	Q8WYP5	Q8WYP5	NA	Q8WYP5	NA	NA	yes
AHCY	ENSG00000101444	205.25	20.9	18.2599999990824	93.4699999946409	P23526	P23526	P23526	P23526	P23526	P23526	P23526	P23526	P23526	yes
AHCYL1	ENSG00000168710	101.1	116.34	60.8499999961841	64.6999999801917	O43865	O43865	O43865	O43865	NA	NA	O43865	NA	O43865	yes
AHCYL2	ENSG00000158467	23.76	19.51	2.67999999927994	18.3700000023022	NA	NA	Q96HN2	NA	Q96HN2	NA	Q96HN2-2	NA	Q96HN2	yes
AHCYP2	ENSG00000238181	0	NA	NA	NA	NA	NA	NA	NA	NA	NA	NA	NA	NA	no
AHCYP3	ENSG00000233955	0	NA	NA	NA	NA	NA	NA	NA	NA	NA	NA	NA	NA	no
AHCYP4	ENSG00000232992	0	NA	NA	NA	NA	NA	NA	NA	NA	NA	NA	NA	NA	no
AHCYP5	ENSG00000213107	0	NA	NA	NA	NA	NA	NA	NA	NA	NA	NA	NA	NA	no
AHCYP7	ENSG00000259465	0	NA	NA	NA	NA	NA	NA	NA	NA	NA	NA	NA	NA	no
AHCYP8	ENSG00000242529	0	NA	NA	NA	NA	NA	NA	NA	NA	NA	NA	NA	NA	no
AHDC1	ENSG00000126705	27.51	16.37	8.34000000042122	7.28000000158059	Q5TGY3	Q5TGY3	Q5TGY3	NA	NA	NA	Q5TGY3	NA	NA	yes
AHI1	ENSG00000135541	40.17	68.69	13.8500000008914	13.9399999998497	Q8N157	NA	NA	NA	NA	NA	Q8N157	NA	NA	yes
AHNAK	ENSG00000124942	0.24	4.61	2.52999999878527	2.19000000002179	NA	NA	Q09666	NA	Q09666	Q09666	Q09666	Q09666;E9PLK4;E9PJC6;E9PKR9;E9PJZ0;E9PQE3	Q09666	yes
AHNAK2	ENSG00000185567	0.04	1.53	0	0	NA	NA	NA	NA	NA	NA	NA	NA	NA	yes
AHR	ENSG00000106546	5.71	20.8	0.420000000265795	6.84999999997679	P35869	NA	NA	NA	NA	NA	NA	NA	NA	yes
AHRR	ENSG00000063438	0.78	1.62	0	0	NA	NA	NA	NA	NA	NA	NA	NA	NA	yes
AHSA1	ENSG00000100591	310.27	97.37	38.3900000043871	166.310000047888	O95433	O95433	O95433	O95433	O95433	NA	O95433	O95433;H0YJG7;G3V438;G3V3W9;H0YJU2;H0YJ63	O95433	yes
AHSA2P	ENSG00000173209	53.88	NA	NA	NA	NA	NA	NA	NA	NA	NA	NA	NA	NA	no
AHSG	ENSG00000145192	0	0	0	0	NA	NA	P02765	NA	NA	NA	NA	NA	P02765	yes
AHSP	ENSG00000169877	0	0	0	0	NA	NA	NA	NA	NA	NA	NA	NA	NA	yes
AICDA	ENSG00000111732	0	0	0	0	NA	NA	NA	NA	NA	NA	NA	NA	NA	yes
AIDA	ENSG00000186063	57.75	38.47	14.6499999995091	22.0299999997107	NA	NA	Q96BJ3	Q96BJ3	Q96BJ3	NA	Q96BJ3	NA	Q96BJ3	yes
AIF1	ENSG00000204472	0.46	0	4.22000000074116	5.06999999797642	NA	NA	NA	NA	NA	NA	NA	NA	NA	yes
AIF1L	ENSG00000126878	0.8	0.11	0.410000000367412	1.40000000027649	NA	NA	NA	NA	NA	NA	NA	NA	NA	yes
AIFM1	ENSG00000156709	34.63	27.75	8.20999999797879	16.1499999966067	O95831	O95831	O95831	O95831	O95831	O95831	O95831	NA	O95831	yes
AIFM1P1	ENSG00000225509	0	NA	NA	NA	NA	NA	NA	NA	NA	NA	NA	NA	NA	no
AIFM2	ENSG00000042286	3.12	9.74	1.79999999966959	3.73000000142726	Q9BRQ8	Q9BRQ8	NA	NA	NA	NA	Q9BRQ8	NA	NA	yes
AIFM3	ENSG00000183773	2.64	0.88	0	0	NA	NA	NA	NA	NA	NA	NA	NA	NA	yes
AIG1	ENSG00000146416	83.91	83.08	26.3400000031963	54.7799999901954	Q9NVV5-1	Q9NVV5-1	Q9NVV5	NA	NA	NA	NA	NA	NA	yes
AIG1P1	ENSG00000249089	0	NA	NA	NA	NA	NA	NA	NA	NA	NA	NA	NA	NA	no
AIM2	ENSG00000163568	0	0	0	0	NA	NA	NA	NA	NA	NA	NA	NA	NA	yes
AIMP1	ENSG00000164022	43.21	31.01	10.6200000029817	20.1000000026352	Q12904	Q12904	Q12904	Q12904	Q12904	NA	Q12904	Q12904;D6R937	Q12904	yes
AIMP1P1	ENSG00000234187	0	NA	NA	NA	NA	NA	NA	NA	NA	NA	NA	NA	NA	no
AIMP1P2	ENSG00000227177	0	NA	NA	NA	NA	NA	NA	NA	NA	NA	NA	NA	NA	no
AIMP2	ENSG00000106305	10.45	9.91	9.39999999817093	16.5000000006676	Q13155	Q13155	Q13155	Q13155	Q13155	NA	Q13155, Q13155-2	Q13155;A8MU58;F8W950	Q13155	yes
AIP	ENSG00000110711	77.45	22.33	15.6300000056189	60.7500000177766	O00170	O00170	O00170	O00170	O00170	NA	O00170	NA	O00170	yes
AIPL1	ENSG00000129221	0	0.14	0	0	NA	NA	NA	NA	NA	NA	NA	NA	NA	yes
AIRE	ENSG00000160224	0	NA	0	0	NA	NA	NA	NA	NA	NA	NA	NA	NA	yes
AIRN	ENSG00000268257	0	NA	NA	NA	NA	NA	NA	NA	NA	NA	NA	NA	NA	no
AJAP1	ENSG00000196581	0	0	0	0	NA	NA	NA	NA	NA	NA	NA	NA	NA	yes
AJM1	ENSG00000232434	3.92	NA	NA	NA	NA	NA	NA	NA	NA	NA	NA	NA	NA	yes
AJUBA	ENSG00000129474	0.04	0.21	0	0	NA	NA	NA	NA	NA	NA	NA	NA	NA	yes
AK1	ENSG00000106992	52.82	7.58	21.7200000042527	24.1699999932612	P00568	P00568	P00568	P00568	P00568	NA	P00568	Q5T9B7;P00568;H0Y4J6;H0YID2	P00568	yes
AK2	ENSG00000004455	178.61	97.52	25.2800000082408	50.9999999949145	P54819	P54819	P54819	P54819	P54819	P54819	P54819	P54819;F8W1A4;F8VY04;F8VZG5;G3V213;F8VPP1	P54819	yes
AK2P2	ENSG00000242272	0	NA	NA	NA	NA	NA	NA	NA	NA	NA	NA	NA	NA	no
AK3	ENSG00000147853	99.74	26.95	12.3600000027844	23.5200000014267	Q9UIJ7	Q9UIJ7	Q9UIJ7	Q9UIJ7	Q9UIJ7	Q9UIJ7	Q9UIJ7	NA	Q9UIJ7	yes
AK3P2	ENSG00000250115	0	NA	NA	NA	NA	NA	NA	NA	NA	NA	NA	NA	NA	no
AK3P3	ENSG00000230042	0.8	NA	NA	NA	NA	NA	NA	NA	NA	NA	NA	NA	NA	no
AK3P4	ENSG00000248722	0	NA	NA	NA	NA	NA	NA	NA	NA	NA	NA	NA	NA	no
AK3P5	ENSG00000228816	0	NA	NA	NA	NA	NA	NA	NA	NA	NA	NA	NA	NA	no
AK4	ENSG00000162433	1.11	4.38	2.68999999926933	1.31000000057429	NA	NA	NA	NA	NA	NA	NA	NA	NA	yes
AK4P1	ENSG00000263535	2.01	NA	NA	NA	NA	NA	NA	NA	NA	NA	NA	NA	NA	no
AK4P2	ENSG00000249410	0	NA	NA	NA	NA	NA	NA	NA	NA	NA	NA	NA	NA	no
AK4P3	ENSG00000233381	0	NA	NA	NA	NA	NA	NA	NA	NA	NA	NA	NA	NA	no
AK4P4	ENSG00000223621	0	NA	NA	NA	NA	NA	NA	NA	NA	NA	NA	NA	NA	no
AK4P5	ENSG00000217377	0	NA	NA	NA	NA	NA	NA	NA	NA	NA	NA	NA	NA	no
AK4P6	ENSG00000235606	0	NA	NA	NA	NA	NA	NA	NA	NA	NA	NA	NA	NA	no
AK5	ENSG00000154027	1.98	2.69	0	0.349999999741634	NA	NA	NA	NA	NA	NA	NA	NA	NA	yes
AK6	ENSG00000085231	105.27	NA	NA	NA	NA	NA	Q9Y3D8	NA	NA	NA	NA	NA	NA	yes
AK6P1	ENSG00000256614	0	NA	NA	NA	NA	NA	NA	NA	NA	NA	NA	NA	NA	no
AK6P2	ENSG00000257173	0	NA	NA	NA	NA	NA	NA	NA	NA	NA	NA	NA	NA	no
AK7	ENSG00000140057	18.09	4.09	0.340000000294391	0.789999999392621	NA	NA	NA	NA	NA	NA	NA	NA	NA	yes
AK8	ENSG00000165695	0.05	0.78	1.68000000058878	0	NA	NA	NA	NA	NA	NA	NA	NA	NA	yes
AK9	ENSG00000155085	19.34	9.57	NA	NA	NA	NA	NA	NA	NA	NA	NA	NA	NA	yes
AKAIN1	ENSG00000231824	10.89	NA	NA	NA	NA	NA	NA	NA	NA	NA	NA	NA	NA	yes
AKAP1	ENSG00000121057	28.62	24.5	5.36999999787368	8.19999999891815	Q92667	Q92667	Q92667	NA	NA	NA	Q92667	NA	NA	yes
AKAP10	ENSG00000108599	23.59	NA	3	5.45000000207494	O43572	O43572	O43572	NA	NA	NA	O43572	NA	NA	yes
AKAP11	ENSG00000023516	30.9	54.11	6.94999999781236	8.48999999837929	Q9UKA4	Q9UKA4	Q9UKA4	NA	NA	NA	Q9UKA4	NA	NA	yes
AKAP12	ENSG00000131016	0.28	7.67	6.20000000222109	47.550000015755	NA	NA	NA	NA	NA	NA	NA	Q02952	Q02952	yes
AKAP13	ENSG00000170776	21.66	19.88	2.78999999895873	0.510000000470623	Q12802	Q12802	Q12802	Q12802	Q12802	NA	Q12802	NA	NA	yes
AKAP14	ENSG00000186471	0	0	0	0	NA	NA	NA	NA	NA	NA	NA	NA	NA	yes
AKAP17A	ENSG00000197976	48.03	31.13	17.2900000003297	18.1600000005119	Q02040	Q02040	Q02040	NA	NA	NA	Q02040	NA	NA	yes
AKAP17BP	ENSG00000214992	0	NA	NA	NA	NA	NA	NA	NA	NA	NA	NA	NA	NA	no
AKAP2	ENSG00000241978	10.83	36.1	6.70999999925016	21.0700000075741	NA	NA	NA	NA	NA	NA	NA	NA	NA	yes
AKAP3	ENSG00000111254	0.43	2.7	0.0600000001554155	0.649999999461216	NA	NA	NA	NA	NA	NA	NA	NA	NA	yes
AKAP4	ENSG00000147081	0	0	0	0	NA	NA	NA	NA	NA	NA	NA	NA	NA	yes
AKAP5	ENSG00000179841	3.79	2.17	0	0	P24588	P24588	NA	NA	NA	NA	P24588	NA	NA	yes
AKAP6	ENSG00000151320	1.65	12.91	0	0.769999999621789	NA	NA	NA	NA	NA	NA	NA	NA	NA	yes
AKAP7	ENSG00000118507	1.81	1.95	0	3.29000000081827	NA	NA	NA	NA	NA	NA	NA	NA	NA	yes
AKAP8	ENSG00000105127	13.62	30.98	4.57999999978935	5.04999999837613	O43823	O43823	O43823	O43823	NA	NA	O43823	NA	NA	yes
AKAP8L	ENSG00000011243	95.43	47.3	45.4499999840533	29.1499999997341	Q9ULX6	Q9ULX6	Q9ULX6	Q9ULX6	Q9ULX6	Q9ULX6	Q9ULX6	NA	NA	yes
AKAP8P1	ENSG00000234146	0	NA	NA	NA	NA	NA	NA	NA	NA	NA	NA	NA	NA	no
AKAP9	ENSG00000127914	86.89	65.2	2.80000000116889	9.26000000119242	NA	NA	Q99996	Q99996	NA	NA	Q99996-1	NA	Q99996	yes
AKIP1	ENSG00000166452	39.21	24.2	6.88000000173882	11.6299999998877	NA	NA	NA	NA	NA	NA	NA	NA	NA	yes
AKIRIN1	ENSG00000174574	118.81	55.34	13.6799999993031	30.7700000013484	NA	NA	NA	NA	NA	NA	NA	NA	NA	yes
AKIRIN1P1	ENSG00000257786	0	NA	NA	NA	NA	NA	NA	NA	NA	NA	NA	NA	NA	no
AKIRIN1P2	ENSG00000228125	0	NA	NA	NA	NA	NA	NA	NA	NA	NA	NA	NA	NA	no
AKIRIN2	ENSG00000135334	39.6	17.7	9.97000000282506	15.6300000056189	NA	NA	NA	NA	NA	NA	NA	NA	NA	yes
AKIRIN2P1	ENSG00000251482	0	NA	NA	NA	NA	NA	NA	NA	NA	NA	NA	NA	NA	no
AKNA	ENSG00000106948	1.77	3.62	0	0	NA	NA	NA	NA	NA	NA	NA	NA	NA	yes
AKNAD1	ENSG00000162641	0.46	NA	0	0	NA	NA	NA	NA	NA	NA	NA	NA	NA	yes
AKR1A1	ENSG00000117448	86.66	45.22	32.0400000081365	84.6999999866262	P14550	P14550	P14550	P14550	P14550	P14550	P14550	P14550;Q5T621;V9GYP9;V9GYG2	P14550	yes
AKR1B1	ENSG00000085662	87.28	47.62	34.4499999913468	102.499999964178	P15121	P15121	P15121	P15121	P15121	P15121	P15121	P15121;E9PCX2;E9PEF9	P15121	yes
AKR1B10	ENSG00000198074	0	0.84	0	0	NA	NA	NA	NA	NA	NA	NA	NA	NA	yes
AKR1B10P1	ENSG00000213606	0	NA	NA	NA	NA	NA	NA	NA	NA	NA	NA	NA	NA	no
AKR1B10P2	ENSG00000263355	0	NA	NA	NA	NA	NA	NA	NA	NA	NA	NA	NA	NA	no
AKR1B15	ENSG00000227471	0	0	0	0	NA	NA	NA	NA	NA	NA	NA	NA	NA	yes
AKR1B1P1	ENSG00000229991	0	NA	NA	NA	NA	NA	NA	NA	NA	NA	NA	NA	NA	no
AKR1B1P2	ENSG00000213452	0.13	NA	NA	NA	NA	NA	NA	NA	NA	NA	NA	NA	NA	no
AKR1B1P3	ENSG00000213785	0	NA	NA	NA	NA	NA	NA	NA	NA	NA	NA	NA	NA	no
AKR1B1P4	ENSG00000237876	0	NA	NA	NA	NA	NA	NA	NA	NA	NA	NA	NA	NA	no
AKR1B1P6	ENSG00000225212	0	NA	NA	NA	NA	NA	NA	NA	NA	NA	NA	NA	NA	no
AKR1B1P7	ENSG00000266899	0	NA	NA	NA	NA	NA	NA	NA	NA	NA	NA	NA	NA	no
AKR1B1P8	ENSG00000231371	0	NA	NA	NA	NA	NA	NA	NA	NA	NA	NA	NA	NA	no
AKR1C1	ENSG00000187134	7.07	9.74	0	0	Q04828	Q04828	Q04828	NA	NA	NA	NA	NA	NA	yes
AKR1C2	ENSG00000151632	5.12	3	0	0	NA	NA	NA	P52895	P52895	NA	P52895	NA	P52895	yes
AKR1C3	ENSG00000196139	30.99	5.16	0	0.310000000215451	P42330	P42330	P42330	P42330	P42330	P42330	P42330	A0A0A0MSS8;P42330;S4R3Z2;S4R3D5	P42330	yes
AKR1C4	ENSG00000198610	1.72	0	0	0	NA	NA	P17516	P17516	P17516	NA	P17516	NA	NA	yes
AKR1C5P	ENSG00000225418	0	NA	NA	NA	NA	NA	NA	NA	NA	NA	NA	NA	NA	no
AKR1C6P	ENSG00000151631	0	0	NA	NA	NA	NA	NA	NA	NA	NA	NA	NA	NA	no
AKR1C7P	ENSG00000215267	0	NA	NA	NA	NA	NA	NA	NA	NA	NA	NA	NA	NA	no
AKR1C8P	ENSG00000264006	0	NA	NA	NA	NA	NA	NA	NA	NA	NA	NA	NA	NA	no
AKR1D1	ENSG00000122787	0	1.15	0	0	NA	NA	NA	NA	NA	NA	NA	NA	NA	yes
AKR1D1P1	ENSG00000227776	0	NA	NA	NA	NA	NA	NA	NA	NA	NA	NA	NA	NA	no
AKR1E2	ENSG00000165568	3.19	NA	0	0	NA	NA	NA	NA	NA	NA	NA	NA	NA	yes
AKR7A2	ENSG00000053371	69.36	25.17	4.59999999933919	40.6599999923211	O43488	O43488	O43488	O43488	O43488	NA	O43488	NA	O43488	yes
AKR7A2P1	ENSG00000229020	0	0	0	0	NA	NA	NA	NA	NA	NA	NA	NA	NA	no
AKR7A3	ENSG00000162482	0.86	2.78	0	0.760000000167653	NA	NA	NA	NA	NA	NA	NA	NA	O95154	yes
AKR7L	ENSG00000211454	0.68	2.09	0	0	NA	NA	NA	NA	NA	NA	NA	NA	Q8NHP1	yes
AKT1	ENSG00000142208	213.55	49.98	16.540000004012	65.3799999860322	P31749	P31749	P31749	P31749	NA	NA	P31749	NA	P31749	yes
AKT1S1	ENSG00000204673	51.09	NA	20.7899999948469	27.8399999906825	Q96B36	Q96B36	Q96B36	Q96B36	Q96B36	NA	Q96B36	NA	NA	yes
AKT2	ENSG00000105221	78.48	31.32	19.5400000064997	10.5799999982782	P31751	P31751	P31751	NA	NA	NA	P31751	NA	P31751	yes
AKT3	ENSG00000117020	29.18	69.19	5.4600000003618	10.6500000018822	NA	NA	Q9Y243	Q9Y243	NA	NA	NA	NA	Q9Y243	yes
AKT3-IT1	ENSG00000228939	0	NA	NA	NA	NA	NA	NA	NA	NA	NA	NA	NA	NA	no
AKTIP	ENSG00000166971	24.86	30.66	9.73999999843156	38.3500000103612	Q9H8T0	Q9H8T0	Q9H8T0	NA	NA	NA	Q9H8T0	NA	Q9H8T0	yes
ALAD	ENSG00000148218	36.81	12.83	19.1399999967604	22.4299999985642	P13716	P13716	P13716	P13716	P13716	P13716	P13716	NA	P13716	yes
ALAS1	ENSG00000023330	42.19	26.5	8.76999999868852	25.2699999934647	P13196	P13196	NA	NA	NA	NA	P13196	NA	NA	yes
ALAS2	ENSG00000158578	0	0	0	0	NA	NA	NA	NA	NA	NA	NA	NA	NA	yes
ALB	ENSG00000163631	0.31	3.77	0	0.520000000348883	NA	NA	NA	NA	NA	NA	NA	NA	P02768	yes
ALCAM	ENSG00000170017	55.94	149.7	36.5399999985389	100.89000001149	Q13740	Q13740	Q13740	Q13740	Q13740	Q13740	Q13740-2	NA	Q13740	yes
ALDH16A1	ENSG00000161618	14.44	6.83	3.8699999989616	5.19999999785334	Q8IZ83	Q8IZ83	Q8IZ83	Q8IZ83	Q8IZ83	NA	Q8IZ83	Q8IZ83;F5H4B6	Q8IZ83	yes
ALDH18A1	ENSG00000059573	33.66	34.07	15.4600000040286	60.5199999920215	P54886	P54886	P54886	NA	NA	NA	P54886	NA	P54886	yes
ALDH1A1	ENSG00000165092	781.37	221.4	105.050000026228	8.98999999987748	P00352	P00352	P00352	P00352	P00352	P00352	P00352	P00352;Q5SYQ8;Q5SYQ9;Q5SYQ7	P00352	yes
ALDH1A2	ENSG00000128918	4.84	0	0	4.16000000125708	O94788	O94788	NA	NA	NA	NA	NA	NA	O94788	yes
ALDH1A3	ENSG00000184254	0	1.97	0	0	NA	NA	NA	NA	NA	NA	NA	P47895;H0Y2X5;H0YKF9;H0YNQ3;O94788;P05091;H0YMG7;H0YLT1	P47895	yes
ALDH1B1	ENSG00000137124	19.66	5.56	2.95999999916313	5.31999999823731	P30837	P30837	P30837	NA	NA	NA	P30837	P30837	P30837	yes
ALDH1L1	ENSG00000144908	2.7	0.11	0	0	NA	NA	NA	NA	NA	NA	O75891	NA	O75891	yes
ALDH1L1-AS1	ENSG00000250218	0	NA	NA	NA	NA	NA	NA	NA	NA	NA	NA	NA	NA	no
ALDH1L1-AS2	ENSG00000246022	0	NA	NA	NA	NA	NA	NA	NA	NA	NA	NA	NA	NA	no
ALDH1L2	ENSG00000136010	1.59	8.31	0.640000000178063	1.05999999941672	Q3SY69	Q3SY69	NA	NA	NA	NA	Q3SY69	NA	Q3SY69	yes
ALDH2	ENSG00000111275	31.25	27.53	8.55999999863479	19.9800000028715	P05091	P05091	P05091	NA	P05091	NA	P05091	NA	P05091	yes
ALDH3A1	ENSG00000108602	0.42	0	0	0	NA	NA	NA	NA	NA	NA	NA	NA	NA	yes
ALDH3A2	ENSG00000072210	61.77	27.1	18.0199999988683	15.1600000002568	P51648	P51648	P51648	NA	NA	NA	P51648	NA	P51648	yes
ALDH3B1	ENSG00000006534	0.25	0.28	0	0	NA	NA	NA	NA	NA	NA	NA	NA	NA	yes
ALDH3B2	ENSG00000132746	0	0	0	0	NA	NA	NA	NA	NA	NA	NA	NA	NA	yes
ALDH4A1	ENSG00000159423	7.87	1.88	1.03999999972176	3.76999999923695	P30038	P30038	P30038	NA	NA	NA	P30038	NA	P30038	yes
ALDH5A1	ENSG00000112294	31.93	8.9	1.40000000027649	11.7899999990522	P51649	P51649	P51649	NA	NA	NA	P51649	NA	P51649	yes
ALDH6A1	ENSG00000119711	8.9	8.15	0.53000000008704	14.3199999984047	Q02252	Q02252	Q02252	NA	NA	NA	Q02252	NA	Q02252	yes
ALDH7A1	ENSG00000164904	137.47	8.51	0.290000000314271	21.6499999975057	P49419, P49419-2	P49419-2	P49419	P49419	P49419	NA	P49419-2	P49419;F8VS02;H0YHM6;F8VVF2;F8WD33;F8WDY6	P49419	yes
ALDH7A1P1	ENSG00000251400	2.96	NA	NA	NA	NA	NA	NA	NA	NA	NA	NA	NA	NA	no
ALDH7A1P2	ENSG00000232292	0	NA	NA	NA	NA	NA	NA	NA	NA	NA	NA	NA	NA	no
ALDH7A1P3	ENSG00000243853	0	NA	NA	NA	NA	NA	NA	NA	NA	NA	NA	NA	NA	no
ALDH7A1P4	ENSG00000234489	0	NA	NA	NA	NA	NA	NA	NA	NA	NA	NA	NA	NA	no
ALDH8A1	ENSG00000118514	0.41	1.26	0	0	NA	NA	NA	NA	NA	NA	NA	NA	NA	yes
ALDH9A1	ENSG00000143149	108.38	35.3	21.4400000025809	49.3300000096921	P49189	P49189	P49189	P49189	P49189	P49189	P49189	P49189	P49189	yes
ALDOA	ENSG00000149925	138.39	328.66	209.71999992963	807.539999951748	P04075	P04075	P04075	P04075	P04075	P04075	P04075	P04075;J3KPS3;H3BQN4;H3BPS8;H3BR04;H3BUH7;H3BU78;H3BMQ8;H3BR68	P04075	yes
ALDOAP1	ENSG00000242849	0	NA	NA	NA	NA	NA	NA	NA	NA	NA	NA	NA	NA	no
ALDOAP2	ENSG00000214297	0	NA	NA	NA	NA	NA	NA	NA	NA	NA	NA	NA	NA	no
ALDOB	ENSG00000136872	0.05	3.67	8.98999999987748	0	NA	NA	NA	NA	NA	NA	NA	P05062;A0A087WXX2	P05062	yes
ALDOC	ENSG00000109107	1.53	31.98	1.36000000067541	22.9399999971993	P09972	P09972	P09972	P09972	P09972	NA	P09972	P09972;A8MVZ9;J3QKP5;J3KSV6;C9J8F3;K7EKH5;J3QKK1	P09972	yes
ALG1	ENSG00000033011	26.74	4.52	2.23999999975319	14.7400000029156	Q9BT22	Q9BT22	Q9BT22	NA	NA	NA	Q9BT22	NA	Q9BT22	yes
ALG10	ENSG00000139133	7.83	4.17	0	0	NA	NA	NA	NA	NA	NA	NA	NA	NA	yes
ALG10B	ENSG00000175548	7.11	6.5	0.050000000079041	0.119999999780394	NA	NA	NA	NA	NA	NA	NA	NA	NA	yes
ALG11	ENSG00000253710	35.61	5.5	0.200000000138246	1.9099999997306	Q2TAA5	Q2TAA5	Q2TAA5	NA	NA	NA	Q2TAA5	NA	Q2TAA5	yes
ALG12	ENSG00000182858	22.39	6.26	3.2299999989878	6.02000000228777	Q9BV10	Q9BV10	Q9BV10	NA	NA	NA	NA	NA	Q9BV10	yes
ALG13	ENSG00000101901	101.01	31.3	6.27999999786059	8.62000000003122	Q9NP73-2	Q9NP73-2	NA	NA	NA	NA	Q9NP73-2	NA	Q9NP73	yes
ALG13-AS1	ENSG00000229487	0	NA	NA	NA	NA	NA	NA	NA	NA	NA	NA	NA	NA	no
ALG14	ENSG00000172339	2.62	5.67	7.26999999772685	15.9100000042752	Q96F25	Q96F25	NA	NA	NA	NA	NA	NA	Q96F25	yes
ALG1L	ENSG00000189366	0	0	0	2.36999999904897	NA	NA	NA	NA	NA	NA	NA	NA	NA	yes
ALG1L10P	ENSG00000254016	0	NA	NA	NA	NA	NA	NA	NA	NA	NA	NA	NA	NA	no
ALG1L11P	ENSG00000249889	0	NA	NA	NA	NA	NA	NA	NA	NA	NA	NA	NA	NA	no
ALG1L12P	ENSG00000250794	0	NA	NA	NA	NA	NA	NA	NA	NA	NA	NA	NA	NA	no
ALG1L13P	ENSG00000253981	0	NA	NA	NA	NA	NA	NA	NA	NA	NA	NA	NA	NA	no
ALG1L14P	ENSG00000250268	0	NA	NA	NA	NA	NA	NA	NA	NA	NA	NA	NA	NA	no
ALG1L15P	ENSG00000242017	0	NA	NA	NA	NA	NA	NA	NA	NA	NA	NA	NA	NA	no
ALG1L2	ENSG00000251287	0	0	0	0	NA	NA	NA	NA	NA	NA	NA	NA	NA	yes
ALG1L3P	ENSG00000251087	0	NA	NA	NA	NA	NA	NA	NA	NA	NA	NA	NA	NA	no
ALG1L5P	ENSG00000226943	0	NA	NA	NA	NA	NA	NA	NA	NA	NA	NA	NA	NA	no
ALG1L6P	ENSG00000238278	0	NA	NA	NA	NA	NA	NA	NA	NA	NA	NA	NA	NA	no
ALG1L7P	ENSG00000251271	0	NA	NA	NA	NA	NA	NA	NA	NA	NA	NA	NA	NA	no
ALG1L8P	ENSG00000227620	0	NA	NA	NA	NA	NA	NA	NA	NA	NA	NA	NA	NA	no
ALG1L9P	ENSG00000254978	0	0.38	NA	NA	NA	NA	NA	NA	NA	NA	NA	NA	NA	no
ALG2	ENSG00000119523	103.87	50.4	42.4599999877528	34.6500000109586	Q9H553	Q9H553	Q9H553	NA	NA	Q9H553	Q9H553	NA	Q9H553	yes
ALG3	ENSG00000214160	32.64	23.74	16.1499999966067	32.5899999892952	Q92685	Q92685	Q92685	NA	NA	NA	Q92685	NA	Q92685	yes
ALG3P1	ENSG00000251568	0	NA	NA	NA	NA	NA	NA	NA	NA	NA	NA	NA	NA	no
ALG5	ENSG00000120697	102.96	24.09	18.979999999755	36.9099999895963	Q9Y673	Q9Y673	Q9Y673	NA	NA	NA	Q9Y673	NA	Q9Y673	yes
ALG6	ENSG00000088035	26.69	4.19	0.230000000371282	1	Q9Y672	Q9Y672	Q9Y672	NA	NA	NA	Q9Y672	NA	Q9Y672	yes
ALG8	ENSG00000159063	37.57	19.29	10.9799999998832	15.7299999969429	Q9BVK2	Q9BVK2	Q9BVK2	NA	NA	NA	Q9BVK2	NA	NA	yes
ALG9	ENSG00000086848	11.24	12.44	2.52000000033531	3.94000000065075	Q9H6U8	Q9H6U8	Q9H6U8	NA	NA	NA	Q9H6U8	NA	Q9H6U8	yes
ALG9-IT1	ENSG00000254450	0	NA	NA	NA	NA	NA	NA	NA	NA	NA	NA	NA	NA	no
ALK	ENSG00000171094	1.06	2.09	0	0	NA	NA	NA	NA	NA	NA	NA	NA	NA	yes
ALKAL1	ENSG00000196711	0	NA	NA	NA	NA	NA	NA	NA	NA	NA	NA	NA	NA	yes
ALKAL2	ENSG00000189292	0.19	NA	NA	NA	NA	NA	NA	NA	NA	NA	NA	NA	NA	yes
ALKBH1	ENSG00000100601	22.46	8.09	5.01000000026469	8.36000000124126	Q13686	Q13686	Q13686	NA	NA	NA	Q13686	NA	NA	yes
ALKBH2	ENSG00000189046	18.5	4.48	8.58000000025595	11.080000003765	Q6NS38	Q6NS38	NA	NA	NA	NA	NA	NA	NA	yes
ALKBH3	ENSG00000166199	30.41	19.84	5.69000000061796	15.8899999996879	Q96Q83	Q96Q83	NA	NA	NA	NA	Q96Q83	NA	NA	yes
ALKBH3-AS1	ENSG00000244926	1.51	NA	NA	NA	NA	NA	NA	NA	NA	NA	NA	NA	NA	no
ALKBH4	ENSG00000160993	14.74	4.11	4.05000000047454	6.41000000240833	Q9NXW9	Q9NXW9	NA	NA	NA	NA	Q9NXW9	NA	NA	yes
ALKBH5	ENSG00000091542	69.91	97.83	35.9399999946815	43.6800000090249	Q6P6C2	Q6P6C2	Q6P6C2	NA	NA	NA	Q6P6C2	NA	Q6P6C2	yes
ALKBH6	ENSG00000239382	27.66	15.07	13.8799999965623	11.5300000039332	Q3KRA9	NA	NA	NA	NA	NA	NA	NA	NA	yes
ALKBH7	ENSG00000125652	22.79	16.22	20.9300000015373	37.4899999990365	Q9BT30	Q9BT30	NA	NA	NA	NA	Q9BT30	NA	NA	yes
ALKBH8	ENSG00000137760	3.67	2.92	1	2.67999999927994	NA	NA	NA	NA	NA	NA	Q96BT7	NA	NA	yes
ALLC	ENSG00000151360	0.12	0	0	0	NA	NA	NA	NA	NA	NA	NA	NA	NA	yes
ALMS1	ENSG00000116127	10.19	23.09	0	0.440000000331791	NA	NA	NA	NA	NA	NA	Q8TCU4	NA	NA	yes
ALMS1-IT1	ENSG00000230002	0.45	NA	NA	NA	NA	NA	NA	NA	NA	NA	NA	NA	NA	no
ALMS1P1	ENSG00000163016	0.75	NA	NA	NA	NA	NA	NA	NA	NA	NA	NA	NA	NA	no
ALOX12	ENSG00000108839	0.35	1.63	0	0	NA	NA	NA	NA	NA	NA	NA	NA	NA	yes
ALOX12-AS1	ENSG00000215067	4.81	NA	NA	NA	NA	NA	NA	NA	NA	NA	NA	NA	NA	no
ALOX12B	ENSG00000179477	1.62	0.66	0	0	NA	NA	NA	NA	NA	NA	NA	NA	O75342	yes
ALOX12P1	ENSG00000264958	0	NA	NA	NA	NA	NA	NA	NA	NA	NA	NA	NA	NA	no
ALOX12P2	ENSG00000262943	0	23.41	1.34000000031031	0.769999999621789	NA	NA	NA	NA	NA	NA	NA	NA	NA	no
ALOX15	ENSG00000161905	0.48	0.14	0	0	NA	NA	NA	NA	NA	NA	NA	NA	NA	yes
ALOX15B	ENSG00000179593	0	0.2	0	0	NA	NA	NA	NA	NA	NA	NA	NA	NA	yes
ALOX15P1	ENSG00000274114	0.17	NA	0	0	NA	NA	NA	NA	NA	NA	NA	NA	NA	no
ALOX15P2	ENSG00000188101	0	NA	NA	NA	NA	NA	NA	NA	NA	NA	NA	NA	NA	no
ALOX5	ENSG00000012779	48.34	NA	2.65000000001858	7.49999999852506	P09917	P09917	P09917	NA	NA	NA	P09917	NA	P09917	yes
ALOX5AP	ENSG00000132965	0.59	0.94	0.720000000086586	1.05999999941672	NA	NA	NA	NA	NA	NA	NA	NA	NA	yes
ALOXE3	ENSG00000179148	0	0.88	0	0	NA	NA	NA	NA	NA	NA	NA	NA	NA	yes
ALPG	ENSG00000163286	0.05	NA	NA	NA	NA	NA	NA	NA	NA	NA	NA	NA	NA	yes
ALPI	ENSG00000163295	0	0	0	0	NA	NA	NA	NA	NA	NA	NA	NA	NA	yes
ALPK1	ENSG00000073331	0.07	1.3	0	0	NA	NA	NA	NA	NA	NA	NA	NA	NA	yes
ALPK2	ENSG00000198796	0	0.1	0	0	NA	NA	NA	NA	NA	NA	NA	NA	NA	yes
ALPK3	ENSG00000136383	0.72	82.18	7.9199999990999	27.879999997749	NA	NA	NA	NA	NA	NA	NA	NA	NA	yes
ALPL	ENSG00000162551	0.47	0.46	1.84000000053159	1.19000000026345	NA	NA	NA	NA	NA	NA	NA	NA	NA	yes
ALPP	ENSG00000163283	0	0	0	0	NA	NA	NA	NA	NA	NA	NA	NA	NA	yes
ALS2	ENSG00000003393	37.46	26.33	1.72999999972538	4.92000000059818	Q96Q42	Q96Q42	NA	NA	NA	NA	Q96Q42	NA	NA	yes
ALS2CL	ENSG00000178038	0.12	2.31	0	0	NA	NA	NA	NA	NA	NA	NA	NA	NA	yes
ALX1	ENSG00000180318	0.43	0	0	0	NA	NA	NA	NA	NA	NA	NA	NA	NA	yes
ALX3	ENSG00000156150	0.32	0.23	0	0	NA	NA	NA	NA	NA	NA	NA	NA	NA	yes
ALX4	ENSG00000052850	0.03	0.3	0	0	NA	NA	NA	Q9H161	NA	NA	NA	NA	NA	yes
ALYREF	ENSG00000183684	100.54	20.21	20.1499999965903	27.9699999900465	Q86V81	Q86V81	Q86V81	Q86V81	Q86V81	Q86V81	Q86V81	E9PB61;Q86V81	NA	yes
AMACR	ENSG00000242110	195.27	35.6	11.0899999960245	55.8100000052386	Q9UHK6	Q9UHK6	Q9UHK6	Q9UHK6	Q9UHK6	Q9UHK6	Q9UHK6	NA	Q9UHK6	yes
AMBN	ENSG00000178522	0	0	0	0	NA	NA	NA	NA	NA	NA	NA	NA	NA	yes
AMBP	ENSG00000106927	0.39	1.18	0	7.5199999973359	NA	NA	NA	NA	NA	NA	NA	NA	P02760	yes
AMBRA1	ENSG00000110497	13.28	NA	2.29000000009004	4.66999999934168	NA	NA	NA	NA	NA	NA	NA	NA	NA	yes
AMD1	ENSG00000123505	53.9	26.7	13.2899999968196	17.4199999959576	NA	NA	NA	NA	NA	NA	NA	NA	NA	yes
AMD1P1	ENSG00000228339	0	NA	NA	NA	NA	NA	NA	NA	NA	NA	NA	NA	NA	no
AMD1P2	ENSG00000237801	0	NA	NA	NA	NA	NA	NA	NA	NA	NA	NA	NA	NA	no
AMD1P3	ENSG00000249286	2.66	NA	NA	NA	NA	NA	NA	NA	NA	NA	NA	NA	NA	no
AMD1P4	ENSG00000215124	0	NA	NA	NA	NA	NA	NA	NA	NA	NA	NA	NA	NA	no
AMDHD1	ENSG00000139344	3.68	0.37	0.720000000086586	0	Q96NU7	Q96NU7	NA	NA	NA	NA	NA	NA	NA	yes
AMDHD2	ENSG00000162066	17.13	6.08	0.95999999953743	5.04000000188249	Q9Y303	Q9Y303	Q9Y303	NA	NA	NA	Q9Y303	NA	Q9Y303	yes
AMELX	ENSG00000125363	0	0	0	0	NA	NA	NA	NA	NA	NA	NA	NA	NA	yes
AMELY	ENSG00000099721	0	0	0	0	NA	NA	NA	NA	NA	NA	NA	NA	NA	yes
AMER1	ENSG00000184675	1.04	3.11	NA	NA	NA	NA	NA	NA	NA	NA	NA	NA	NA	yes
AMER2	ENSG00000165566	0.73	0.58	NA	NA	NA	NA	NA	NA	NA	NA	NA	NA	NA	yes
AMER3	ENSG00000178171	17.28	10.27	NA	NA	NA	NA	Q8N944	NA	NA	NA	NA	NA	NA	yes
AMFR	ENSG00000159461	58.61	27.4	13.2200000015308	41.7400000034043	Q9UKV5	Q9UKV5	NA	NA	NA	NA	Q9UKV5	NA	Q9UKV5	yes
AMH	ENSG00000104899	1.68	1.32	25.8399999920847	2.52000000033531	NA	NA	NA	NA	NA	NA	NA	NA	NA	yes
AMHR2	ENSG00000135409	0	0	0	0	NA	NA	NA	NA	NA	NA	NA	NA	NA	yes
AMIGO1	ENSG00000181754	12.96	11.5	0.599999999875081	11.6199999981821	NA	NA	NA	NA	NA	NA	NA	NA	NA	yes
AMIGO2	ENSG00000139211	65.42	0.32	0	80.0099999781047	Q86SJ2	Q86SJ2	Q86SJ2	NA	Q86SJ2	NA	Q86SJ2	NA	NA	yes
AMIGO3	ENSG00000176020	0	8.21	5.89000000033637	3.30999999906082	Q86WK7	NA	NA	NA	NA	NA	Q86WK7	NA	NA	yes
AMMECR1	ENSG00000101935	6.69	3.24	0.330000000252168	0.449999999758574	NA	NA	NA	NA	NA	NA	NA	NA	NA	yes
AMMECR1-IT1	ENSG00000224142	0	NA	NA	NA	NA	NA	NA	NA	NA	NA	NA	NA	NA	no
AMMECR1L	ENSG00000144233	13.54	8.87	1.50000000019519	1.89000000054897	NA	NA	NA	NA	NA	NA	NA	NA	NA	yes
AMMECR1LP1	ENSG00000233273	0.89	NA	NA	NA	NA	NA	NA	NA	NA	NA	NA	NA	NA	no
AMN	ENSG00000166126	71.71	0	0	0	Q9BXJ7	Q9BXJ7	Q9BXJ7	NA	NA	NA	Q9BXJ7	NA	NA	yes
AMN1	ENSG00000151743	22.54	15.05	5.97999999789575	9.85999999977691	Q8IY45	Q8IY45	NA	NA	NA	NA	Q8IY45	NA	NA	yes
AMOT	ENSG00000126016	0.04	5.57	0	0	NA	NA	NA	NA	NA	NA	NA	NA	NA	yes
AMOTL1	ENSG00000166025	10.48	1.11	0	0.190000000385022	Q8IY63	Q8IY63	NA	NA	NA	NA	Q8IY63	NA	NA	yes
AMOTL2	ENSG00000114019	0.04	0.47	0.149999999864768	0.290000000314271	Q9Y2J4	NA	NA	NA	NA	NA	NA	NA	NA	yes
AMPD1	ENSG00000116748	0	0	0	0	NA	NA	NA	NA	NA	NA	NA	NA	NA	yes
AMPD2	ENSG00000116337	76.71	75.07	11.4299999976069	71.5999999945456	Q01433	Q01433	Q01433	Q01433	Q01433	NA	Q01433	Q01433;H0Y360;H0YCL9;E9PJF6;E9PIJ1	Q01433	yes
AMPD3	ENSG00000133805	9.03	34.06	0.180000000337703	3.14000000079029	Q01432	Q01432	Q01432	NA	NA	NA	Q01432	NA	Q01432	yes
AMPH	ENSG00000078053	2.17	17.19	6.15999999757049	50.8700000147872	P49418	P49418	NA	NA	NA	NA	P49418	NA	NA	yes
AMT	ENSG00000145020	1.01	16.76	16.1799999956685	3.83999999832302	NA	NA	NA	NA	NA	NA	NA	NA	P48728	yes
AMTN	ENSG00000187689	0	0	0	0	NA	NA	NA	NA	NA	NA	NA	NA	NA	yes
AMY1A	ENSG00000237763	0	0	0	0	NA	NA	NA	NA	NA	NA	NA	NA	P04745	yes
AMY1B	ENSG00000174876	0	NA	0	0	NA	NA	NA	NA	NA	NA	NA	NA	P04745	yes
AMY1C	ENSG00000187733	0	NA	0	0	NA	NA	NA	NA	NA	NA	NA	NA	P04745	yes
AMY2A	ENSG00000243480	0	2.57	0.649999999461216	38.8300000113342	NA	NA	NA	NA	NA	NA	NA	NA	P04746	yes
AMY2B	ENSG00000240038	2.63	12.17	9.64999999750137	5.53000000103332	NA	NA	NA	NA	NA	NA	NA	NA	P19961	yes
AMYP1	ENSG00000227408	0	NA	NA	NA	NA	NA	NA	NA	NA	NA	NA	NA	NA	no
AMZ1	ENSG00000174945	0.04	6.83	0	0.520000000348883	NA	NA	NA	NA	NA	NA	NA	NA	NA	yes
AMZ2	ENSG00000196704	67.54	97.88	32.8700000065869	47.5300000003541	Q86W34	Q86W34	NA	NA	NA	NA	Q86W34	NA	NA	yes
AMZ2P1	ENSG00000214174	6.79	9.62	1.41999999916151	1.94999999902979	NA	NA	NA	NA	NA	NA	NA	NA	NA	no
AMZ2P2	ENSG00000219249	0	NA	NA	NA	NA	NA	NA	NA	NA	NA	NA	NA	NA	no
ANAPC1	ENSG00000153107	19.54	23.03	1.05999999941672	3.84999999899226	Q9H1A4	Q9H1A4	Q9H1A4	NA	NA	NA	Q9H1A4	NA	NA	yes
ANAPC10	ENSG00000164162	25.11	NA	2.92999999868187	6.83999999814972	Q9UM13	Q9UM13	NA	NA	NA	NA	Q9UM13	NA	NA	yes
ANAPC10P1	ENSG00000213735	0.25	NA	NA	NA	NA	NA	NA	NA	NA	NA	NA	NA	NA	no
ANAPC11	ENSG00000141552	207.09	67.04	45.5500000106016	65.030000007415	NA	NA	NA	NA	NA	NA	NA	NA	NA	yes
ANAPC13	ENSG00000129055	130.06	37.18	44.1900000032489	133.479999956987	Q9BS18	Q9BS18	Q9BS18	Q9BS18	NA	NA	NA	NA	NA	yes
ANAPC15	ENSG00000110200	46	22.03	NA	NA	NA	NA	NA	NA	NA	NA	NA	NA	NA	yes
ANAPC16	ENSG00000166295	158.67	31.99	28.8399999900613	90.6600000254397	Q96DE5	Q96DE5	Q96DE5	NA	NA	NA	NA	NA	NA	yes
ANAPC1P1	ENSG00000233673	0	0.2	NA	NA	NA	NA	NA	NA	NA	NA	NA	NA	NA	no
ANAPC2	ENSG00000176248	28.28	4.14	23.070000005009	18.8699999934587	Q9UJX6	Q9UJX6	Q9UJX6	NA	NA	NA	Q9UJX6	NA	NA	yes
ANAPC4	ENSG00000053900	22.06	14.18	3.930000001356	7.17999999905298	Q9UJX5	Q9UJX5	Q9UJX5	NA	NA	NA	NA	NA	Q9UJX5	yes
ANAPC5	ENSG00000089053	142.77	70.33	38.2900000086069	48.6900000077363	Q9UJX4, Q9UJX4-3	Q9UJX4, Q9UJX4-3	Q9UJX4	NA	NA	NA	Q9UJX4	NA	NA	yes
ANAPC7	ENSG00000196510	103.4	19.47	16.2599999951639	17.4199999959576	Q9UJX3	Q9UJX3	Q9UJX3	NA	NA	NA	Q9UJX3	NA	NA	yes
ANG	ENSG00000214274	23.11	2.04	0	0.050000000079041	P03950	P03950	NA	P03950	P03950	NA	P03950	NA	P03950	yes
ANGEL1	ENSG00000013523	29.18	48.82	7.41999999829772	27.1100000076843	Q9UNK9	Q9UNK9	Q9UNK9	NA	NA	NA	Q9UNK9	NA	NA	yes
ANGEL2	ENSG00000174606	25.69	34.08	2.10999999923284	3.97000000073184	Q5VTE6	NA	NA	NA	NA	NA	Q5VTE6	NA	NA	yes
ANGPT1	ENSG00000154188	0	0	0	0	NA	NA	NA	NA	NA	NA	NA	NA	NA	yes
ANGPT2	ENSG00000091879	0.27	4.41	0.379999999996705	0	NA	NA	NA	NA	NA	NA	NA	NA	NA	yes
ANGPT4	ENSG00000101280	0.02	0	0	0	NA	NA	NA	NA	NA	NA	NA	Q9Y264	NA	yes
ANGPTL1	ENSG00000116194	0.52	2.41	0.869999999853645	10.0999999964397	NA	NA	NA	NA	NA	NA	NA	NA	NA	yes
ANGPTL2	ENSG00000136859	0.29	24.17	2.86999999900833	1	NA	NA	NA	NA	NA	NA	NA	NA	NA	yes
ANGPTL3	ENSG00000132855	0.46	NA	0	0	NA	NA	NA	NA	NA	NA	Q9Y5C1	NA	NA	yes
ANGPTL4	ENSG00000167772	0	1.07	0.789999999392621	0	NA	NA	NA	NA	NA	NA	NA	Q9BY76;M0R2X8;M0R369;M0R3A2;M0QZ51;M0R0N8	NA	yes
ANGPTL5	ENSG00000187151	0.14	1.51	0	0	NA	NA	NA	NA	NA	NA	NA	NA	NA	yes
ANGPTL6	ENSG00000130812	0	0	0	0	NA	NA	NA	NA	NA	NA	NA	NA	NA	yes
ANGPTL7	ENSG00000171819	0	NA	0	0	NA	NA	NA	NA	NA	NA	NA	NA	NA	yes
ANGPTL8	ENSG00000130173	0	NA	NA	NA	NA	NA	NA	NA	NA	NA	NA	NA	NA	yes
ANHX	ENSG00000227059	0	0	NA	NA	NA	NA	NA	NA	NA	NA	NA	NA	NA	yes
ANK1	ENSG00000029534	15.77	1.58	0	3.76000000154009	P16157-21	P16157-21	NA	P16157	NA	NA	P16157-21	NA	P16157	yes
ANK2	ENSG00000145362	12.9	7.17	0	23.5099999984351	Q01484	Q01484	Q01484	NA	NA	NA	Q01484	NA	Q01484	yes
ANK3	ENSG00000151150	6.34	8.49	4.18000000031658	0	Q12955	Q12955	NA	NA	NA	NA	Q12955	NA	Q12955	yes
ANK3-DT	ENSG00000254271	0	NA	NA	NA	NA	NA	NA	NA	NA	NA	NA	NA	NA	no
ANKAR	ENSG00000151687	4.08	6.45	0	0	Q7Z5J8	NA	NA	NA	NA	NA	NA	NA	NA	yes
ANKDD1A	ENSG00000166839	1.64	3.2	0	0	NA	NA	NA	NA	NA	NA	NA	NA	NA	yes
ANKDD1B	ENSG00000189045	0.7	NA	NA	NA	NA	NA	NA	NA	NA	NA	NA	NA	NA	yes
ANKEF1	ENSG00000132623	9.41	9.02	NA	NA	NA	NA	NA	NA	NA	NA	NA	NA	NA	yes
ANKFN1	ENSG00000153930	0	0	0	0	NA	NA	NA	NA	NA	NA	NA	NA	NA	yes
ANKFY1	ENSG00000185722	31.47	28.99	5.5700000020602	10.0999999964397	Q9P2R3	Q9P2R3	Q9P2R3	Q9P2R3	NA	NA	Q9P2R3	NA	Q9P2R3	yes
ANKH	ENSG00000154122	64.51	61.65	15.7299999969429	76.4999999852683	NA	NA	Q9HCJ1	NA	NA	NA	Q9HCJ1	NA	Q9HCJ1	yes
ANKHD1	ENSG00000131503	86.98	104.22	8.39000000078722	18.4899999934727	NA	NA	Q8IWZ3	NA	NA	NA	NA	NA	NA	yes
ANKHD1-EIF4EBP3	ENSG00000254996	5.01	42.4	2.81999999930885	6.38999999809742	NA	NA	NA	NA	NA	NA	NA	NA	NA	no
ANKIB1	ENSG00000001629	56.16	19.74	5.04000000188249	9.89000000043643	Q9P2G1	Q9P2G1	Q9P2G1	NA	NA	NA	Q9P2G1	NA	NA	yes
ANKK1	ENSG00000170209	0	0.54	0	0	NA	NA	NA	NA	NA	NA	NA	NA	NA	yes
ANKLE1	ENSG00000160117	0	1.26	0	0	NA	NA	NA	NA	NA	NA	NA	NA	NA	yes
ANKLE2	ENSG00000176915	68.31	49.07	10.7200000028634	11.779999998474	Q86XL3, Q86XL3-3	Q86XL3, Q86XL3-3	Q86XL3	NA	NA	NA	Q86XL3, Q86XL3-3	NA	NA	yes
ANKMY1	ENSG00000144504	7.95	7.35	0.399999999834796	0.950000000033945	NA	NA	NA	NA	NA	NA	NA	NA	NA	yes
ANKMY2	ENSG00000106524	13.49	25.29	8.98000000302621	21.2600000066773	Q8IV38	Q8IV38	NA	NA	NA	NA	Q8IV38	NA	NA	yes
ANKRA2	ENSG00000164331	41.64	17.26	5.80999999887965	12.6700000015982	NA	NA	NA	NA	NA	NA	Q9H9E1	NA	NA	yes
ANKRD1	ENSG00000148677	0.06	0	1.21000000058715	0	NA	NA	NA	NA	NA	NA	NA	NA	NA	yes
ANKRD10	ENSG00000088448	71.47	41.4	22.9199999929803	15.0600000028655	Q9NXR5	Q9NXR5	NA	NA	NA	NA	Q9NXR5	NA	NA	yes
ANKRD10-IT1	ENSG00000229152	7.74	NA	NA	NA	NA	NA	NA	NA	NA	NA	NA	NA	NA	no
ANKRD11	ENSG00000167522	97.56	92.1	6.04000000067061	16.6999999975998	Q6UB99	Q6UB99	NA	NA	NA	NA	Q6UB99	NA	NA	yes
ANKRD12	ENSG00000101745	27.49	88.51	1.53000000014102	6.67000000144496	Q6UB98	NA	NA	NA	NA	NA	Q6UB98	NA	NA	yes
ANKRD13A	ENSG00000076513	35.27	49.57	3.34000000099346	14.3100000029177	Q8IZ07	Q8IZ07	Q8IZ07	NA	NA	NA	Q8IZ07	Q8IZ07	Q8IZ07	yes
ANKRD13B	ENSG00000198720	27.4	5.05	1.82999999988788	0.619999999876593	NA	NA	NA	NA	NA	NA	NA	NA	NA	yes
ANKRD13C	ENSG00000118454	22.74	14.92	0.749999999930126	2.3599999999906	NA	NA	NA	NA	NA	NA	NA	NA	NA	yes
ANKRD13D	ENSG00000172932	38.8	18.16	9.91000000341146	22.3699999998688	Q6ZTN6-3	Q6ZTN6-3	NA	NA	NA	NA	NA	NA	NA	yes
ANKRD16	ENSG00000134461	2.34	4.64	0.720000000086586	6.13000000163504	Q6P6B7	Q6P6B7	NA	NA	NA	NA	Q6P6B7	NA	NA	yes
ANKRD17	ENSG00000132466	54.01	58.85	5.97999999789575	10.6300000024305	O75179	O75179	O75179	O75179	NA	NA	O75179	NA	NA	yes
ANKRD18A	ENSG00000180071	5.58	25.54	0	0	NA	NA	NA	NA	NA	NA	NA	NA	NA	yes
ANKRD18B	ENSG00000230453	5.47	0.14	0	0	A2A2Z9	NA	NA	NA	NA	NA	NA	NA	NA	yes
ANKRD18CP	ENSG00000159712	0.06	NA	NA	NA	NA	NA	NA	NA	NA	NA	NA	NA	NA	no
ANKRD18DP	ENSG00000226435	0	0	0	0	NA	NA	NA	NA	NA	NA	NA	NA	NA	no
ANKRD18EP	ENSG00000217165	23.4	NA	NA	NA	NA	NA	NA	NA	NA	NA	NA	NA	NA	no
ANKRD19P	ENSG00000187984	4.89	0.99	0	0	NA	NA	NA	NA	NA	NA	NA	NA	NA	no
ANKRD2	ENSG00000165887	0.86	0	0	0	NA	NA	NA	NA	NA	NA	NA	NA	NA	yes
ANKRD20A1	ENSG00000260691	6.72	NA	0	0	NA	NA	NA	NA	NA	NA	NA	NA	NA	yes
ANKRD20A10P	ENSG00000226695	0	NA	NA	NA	NA	NA	NA	NA	NA	NA	NA	NA	NA	no
ANKRD20A11P	ENSG00000215559	0	0.46	0	0	NA	NA	NA	NA	NA	NA	NA	NA	NA	no
ANKRD20A17P	ENSG00000251056	1.12	NA	NA	NA	NA	NA	NA	NA	NA	NA	NA	NA	NA	no
ANKRD20A18P	ENSG00000249493	0	NA	NA	NA	NA	NA	NA	NA	NA	NA	NA	NA	NA	no
ANKRD20A19P	ENSG00000196593	0	NA	NA	NA	NA	NA	NA	NA	NA	NA	NA	NA	NA	no
ANKRD20A2	ENSG00000183148	1.41	NA	0	0	NA	NA	NA	NA	NA	NA	NA	NA	NA	yes
ANKRD20A21P	ENSG00000277112	0.73	NA	NA	NA	NA	NA	NA	NA	NA	NA	NA	NA	NA	no
ANKRD20A3	ENSG00000276203	1.82	11.54	0	0	Q5VUR7	Q5VUR7	NA	NA	NA	NA	NA	NA	NA	yes
ANKRD20A4	ENSG00000172014	2.16	7.86	0	0	NA	NA	NA	NA	NA	NA	NA	NA	NA	yes
ANKRD20A5P	ENSG00000186481	0	0.33	0	0	NA	NA	NA	NA	NA	NA	NA	NA	NA	no
ANKRD20A6P	ENSG00000274502	0	NA	NA	NA	NA	NA	NA	NA	NA	NA	NA	NA	NA	no
ANKRD20A7P	ENSG00000236816	0.65	NA	NA	NA	NA	NA	NA	NA	NA	NA	NA	NA	NA	no
ANKRD20A8P	ENSG00000229089	0	2.73	0	0	NA	NA	NA	NA	NA	NA	NA	NA	NA	no
ANKRD20A9P	ENSG00000206192	0	1.91	0	0	NA	NA	NA	NA	NA	NA	NA	NA	NA	no
ANKRD22	ENSG00000152766	0	0	0	0	NA	NA	NA	NA	NA	NA	NA	NA	NA	yes
ANKRD23	ENSG00000163126	2.04	17.27	26.169999991577	10.3900000005259	NA	NA	NA	NA	NA	NA	NA	NA	NA	yes
ANKRD24	ENSG00000089847	0.44	2.79	1.93999999987439	0	NA	NA	NA	NA	NA	NA	NA	NA	NA	yes
ANKRD26	ENSG00000107890	4.94	9.51	0	0.939999999445439	NA	NA	NA	NA	NA	NA	Q9UPS8	NA	NA	yes
ANKRD26P1	ENSG00000261239	2.64	0.56	0	0	NA	NA	NA	NA	NA	NA	NA	NA	NA	no
ANKRD26P2	ENSG00000235550	0	NA	NA	NA	NA	NA	NA	NA	NA	NA	NA	NA	NA	no
ANKRD26P3	ENSG00000237636	0	0	0	0	NA	NA	NA	NA	NA	NA	NA	NA	NA	no
ANKRD26P4	ENSG00000229427	0.14	NA	NA	NA	NA	NA	NA	NA	NA	NA	NA	NA	NA	no
ANKRD27	ENSG00000105186	21.24	16	2.53999999924358	0.410000000367412	Q96NW4	Q96NW4	NA	NA	NA	NA	Q96NW4	NA	NA	yes
ANKRD28	ENSG00000206560	24.18	21.38	2.80000000116889	6.27999999786059	O15084-1	O15084-1	O15084	NA	NA	NA	O15084-1	NA	NA	yes
ANKRD29	ENSG00000154065	1.92	0.46	0	10.6200000029817	NA	NA	NA	NA	NA	NA	Q8N6D5	NA	NA	yes
ANKRD30A	ENSG00000148513	0	0	0	0	NA	NA	NA	NA	NA	NA	NA	NA	NA	yes
ANKRD30B	ENSG00000180777	0	0	0	0	NA	NA	NA	NA	NA	NA	NA	NA	NA	yes
ANKRD30BL	ENSG00000163046	0	0	0	0	NA	NA	NA	NA	NA	NA	NA	NA	NA	yes
ANKRD30BP1	ENSG00000175302	0	NA	NA	NA	NA	NA	NA	NA	NA	NA	NA	NA	NA	no
ANKRD30BP2	ENSG00000224309	0	0	0	0	NA	NA	NA	NA	NA	NA	NA	NA	NA	no
ANKRD30BP3	ENSG00000230501	0	0.22	NA	NA	NA	NA	NA	NA	NA	NA	NA	NA	NA	no
ANKRD31	ENSG00000145700	0.18	0.67	0	0	NA	NA	NA	NA	NA	NA	NA	NA	NA	yes
ANKRD33	ENSG00000167612	2.17	1.04	0	0	NA	NA	NA	NA	NA	NA	NA	NA	NA	yes
ANKRD33B	ENSG00000164236	0.02	0.33	0	0	NA	NA	NA	NA	NA	NA	NA	NA	NA	yes
ANKRD33B-AS1	ENSG00000250106	0	NA	NA	NA	NA	NA	NA	NA	NA	NA	NA	NA	NA	no
ANKRD34A	ENSG00000272031	0.2	0.76	0.050000000079041	0.649999999461216	NA	NA	NA	NA	NA	NA	NA	NA	NA	yes
ANKRD34B	ENSG00000189127	0.1	0	0	0	NA	NA	NA	NA	NA	NA	NA	NA	NA	yes
ANKRD34C	ENSG00000235711	0.33	6.51	0	0	NA	NA	NA	NA	NA	NA	NA	NA	NA	yes
ANKRD34C-AS1	ENSG00000259234	0.74	NA	NA	NA	NA	NA	NA	NA	NA	NA	NA	NA	NA	no
ANKRD35	ENSG00000198483	0	0.1	0	0	NA	NA	NA	NA	NA	NA	NA	NA	NA	yes
ANKRD36	ENSG00000135976	9.67	57.51	0	0.119999999780394	NA	NA	NA	NA	NA	NA	NA	NA	NA	yes
ANKRD36B	ENSG00000196912	6.49	24.88	0	0.270000000002253	NA	NA	NA	NA	NA	NA	NA	NA	NA	yes
ANKRD36BP1	ENSG00000214262	2.67	23.87	0	5.08000000139553	NA	NA	NA	NA	NA	NA	NA	NA	NA	no
ANKRD36BP2	ENSG00000230006	16.99	NA	0	0	NA	NA	NA	NA	NA	NA	NA	NA	NA	no
ANKRD36C	ENSG00000174501	5.03	6.63	NA	NA	NA	NA	NA	NA	NA	NA	NA	NA	NA	yes
ANKRD36P1	ENSG00000188399	0	NA	NA	NA	NA	NA	NA	NA	NA	NA	NA	NA	NA	no
ANKRD37	ENSG00000186352	3.13	15.01	4.11999999920052	11.8699999960215	NA	NA	NA	NA	NA	NA	NA	NA	NA	yes
ANKRD39	ENSG00000213337	21.48	27.15	7.94999999766187	22.1200000043917	Q53RE8	Q53RE8	NA	NA	NA	NA	Q53RE8	NA	NA	yes
ANKRD40	ENSG00000154945	21.06	28.52	5.73999999809795	6.61000000143043	NA	NA	NA	NA	NA	NA	Q6AI12	NA	NA	yes
ANKRD40CL	ENSG00000167117	0	NA	NA	NA	NA	NA	NA	NA	NA	NA	NA	NA	NA	yes
ANKRD42	ENSG00000137494	5.47	32.3	0.670000000348045	1.52000000048002	NA	NA	NA	NA	NA	NA	NA	NA	NA	yes
ANKRD44	ENSG00000065413	5.95	6.08	0	0	Q8N8A2	Q8N8A2	Q8N8A2	NA	NA	NA	Q8N8A2	NA	NA	yes
ANKRD44-IT1	ENSG00000236977	0	NA	NA	NA	NA	NA	NA	NA	NA	NA	NA	NA	NA	no
ANKRD45	ENSG00000183831	2.2	2.22	0	0	NA	NA	NA	NA	NA	NA	NA	NA	NA	yes
ANKRD46	ENSG00000186106	20.14	NA	5.04000000188249	11.9999999987286	NA	NA	NA	NA	NA	NA	NA	NA	NA	yes
ANKRD49	ENSG00000168876	44.06	14.15	6.45000000219571	7.77000000200599	Q8WVL7	Q8WVL7	NA	NA	NA	NA	Q8WVL7	NA	NA	yes
ANKRD50	ENSG00000151458	11.55	6.16	0	0	Q9ULJ7	Q9ULJ7	Q9ULJ7	NA	NA	NA	Q9ULJ7	NA	NA	yes
ANKRD52	ENSG00000139645	26.19	20.03	4.30000000119087	5.16000000034083	Q8NB46	Q8NB46	Q8NB46	NA	NA	NA	Q8NB46	NA	NA	yes
ANKRD53	ENSG00000144031	4.15	0.87	0	0	NA	NA	NA	NA	NA	NA	NA	NA	NA	yes
ANKRD54	ENSG00000100124	31.35	19.42	11.2499999990218	12.2900000045926	Q6NXT1	Q6NXT1	NA	NA	NA	NA	Q6NXT1	NA	NA	yes
ANKRD54P1	ENSG00000236442	0	NA	NA	NA	NA	NA	NA	NA	NA	NA	NA	NA	NA	no
ANKRD55	ENSG00000164512	0	0	0	0	NA	NA	NA	NA	NA	NA	NA	NA	NA	yes
ANKRD6	ENSG00000135299	20.34	20.72	5.73000000076694	17.7099999939558	NA	NA	NA	NA	NA	NA	NA	NA	NA	yes
ANKRD60	ENSG00000124227	0	NA	NA	NA	NA	NA	NA	NA	NA	NA	NA	NA	NA	yes
ANKRD61	ENSG00000157999	0.37	NA	NA	NA	NA	NA	NA	NA	NA	NA	NA	NA	NA	yes
ANKRD62	ENSG00000181626	0	NA	NA	NA	NA	NA	NA	NA	NA	NA	NA	NA	NA	yes
ANKRD62P1	ENSG00000259271	0	NA	NA	NA	NA	NA	NA	NA	NA	NA	NA	NA	NA	no
ANKRD62P1-PARP4P3	ENSG00000189295	0	0	0	0	NA	NA	NA	NA	NA	NA	NA	NA	NA	no
ANKRD63	ENSG00000230778	0	0	0	0	NA	NA	NA	NA	NA	NA	NA	NA	NA	yes
ANKRD65	ENSG00000235098	57.94	57.03	27.6800000014476	54.6400000089662	NA	NA	NA	NA	NA	NA	NA	NA	NA	yes
ANKRD66	ENSG00000230062	0	0	NA	NA	NA	NA	NA	NA	NA	NA	NA	NA	NA	yes
ANKRD7	ENSG00000106013	7.75	1.48	0	0	NA	NA	NA	NA	NA	NA	NA	NA	NA	yes
ANKRD9	ENSG00000156381	7.64	1.57	1.67000000016133	1.55999999960026	NA	NA	NA	NA	NA	NA	NA	NA	NA	yes
ANKS1A	ENSG00000064999	12.96	37.33	9.08999999768061	19.3599999957526	Q92625	Q92625	Q92625	Q92625	NA	NA	Q92625	NA	NA	yes
ANKS1B	ENSG00000185046	14.73	18.17	3.54999999901811	20.0199999972688	NA	NA	NA	NA	NA	NA	NA	NA	NA	yes
ANKS3	ENSG00000168096	8.74	12.36	5.6199999998509	8.94000000146368	Q6ZW76	NA	NA	NA	NA	NA	Q6ZW76	NA	NA	yes
ANKS4B	ENSG00000175311	55.42	0	0	0	Q8N8V4	Q8N8V4	Q8N8V4	Q8N8V4	Q8N8V4	NA	Q8N8V4	NA	NA	yes
ANKS6	ENSG00000165138	8.02	6.21	1.50999999969371	3.43000000067464	NA	NA	NA	NA	NA	NA	Q68DC2	NA	NA	yes
ANKUB1	ENSG00000206199	0	0.16	0	0	NA	NA	NA	NA	NA	NA	NA	NA	NA	yes
ANKZF1	ENSG00000163516	42.43	32.41	7.83000000077277	7.38000000043781	Q9H8Y5	Q9H8Y5	Q9H8Y5	NA	NA	NA	Q9H8Y5	NA	NA	yes
ANLN	ENSG00000011426	77.41	0.13	0	0	Q9NQW6	Q9NQW6	Q9NQW6	NA	NA	NA	Q9NQW6	NA	NA	yes
ANO1	ENSG00000131620	0	0.36	0.100000000190665	0	NA	NA	NA	NA	NA	NA	NA	NA	NA	yes
ANO1-AS1	ENSG00000254902	0	NA	NA	NA	NA	NA	NA	NA	NA	NA	NA	NA	NA	no
ANO10	ENSG00000160746	10.16	15.49	5.12000000034816	15.2700000011525	Q9NW15	Q9NW15	Q9NW15	NA	NA	NA	Q9NW15	NA	Q9NW15	yes
ANO2	ENSG00000047617	0	0	0	0	NA	NA	NA	NA	NA	NA	NA	NA	NA	yes
ANO3	ENSG00000134343	0.69	0	0	0	NA	NA	NA	NA	NA	NA	NA	NA	NA	yes
ANO3-AS1	ENSG00000254819	0	NA	NA	NA	NA	NA	NA	NA	NA	NA	NA	NA	NA	no
ANO4	ENSG00000151572	3.42	0	0	0	NA	NA	NA	NA	NA	NA	NA	NA	NA	yes
ANO5	ENSG00000171714	10.34	13.8	1.47000000032537	5.23999999962144	Q75V66	NA	NA	NA	NA	NA	NA	NA	NA	yes
ANO6	ENSG00000177119	24.2	1.92	0	1.07000000039515	Q4KMQ2	Q4KMQ2	NA	NA	NA	NA	Q4KMQ2	NA	Q4KMQ2	yes
ANO7	ENSG00000146205	1.81	1.42	0	0	NA	NA	NA	NA	NA	NA	NA	NA	NA	yes
ANO7L1	ENSG00000237276	0.96	NA	NA	NA	NA	NA	NA	NA	NA	NA	NA	NA	NA	no
ANO8	ENSG00000074855	4.85	2.94	3.24000000062166	1.80999999913091	NA	NA	NA	NA	NA	NA	Q9HCE9	NA	NA	yes
ANO9	ENSG00000185101	8.96	0.57	0	0	NA	NA	NA	NA	NA	NA	NA	NA	NA	yes
ANOS1	ENSG00000011201	0.06	NA	NA	NA	NA	NA	NA	NA	NA	NA	NA	NA	NA	yes
ANOS2P	ENSG00000241859	15.7	NA	NA	NA	NA	NA	NA	NA	NA	NA	NA	NA	NA	no
ANP32A	ENSG00000140350	161.6	64.05	13.8300000032904	60.9300000024553	P39687	P39687	P39687	P39687	P39687	P39687	P39687	P39687;H0YN26;O43423;H7BZ09	NA	yes
ANP32AP1	ENSG00000259516	0.69	7.63	0	0	NA	NA	NA	NA	NA	NA	NA	NA	NA	no
ANP32B	ENSG00000136938	213.89	74.89	35.7099999917347	74.8900000206539	Q92688	Q92688	Q92688	Q92688	Q92688	NA	Q92688	Q92688	NA	yes
ANP32BP1	ENSG00000259790	2.09	NA	NA	NA	NA	NA	NA	NA	NA	NA	NA	NA	NA	no
ANP32BP2	ENSG00000231801	0	NA	NA	NA	NA	NA	NA	NA	NA	NA	NA	NA	NA	no
ANP32BP3	ENSG00000259461	0	NA	NA	NA	NA	NA	NA	NA	NA	NA	NA	NA	NA	no
ANP32C	ENSG00000248546	0.31	1.54	0	0	NA	NA	NA	NA	NA	NA	NA	NA	NA	no
ANP32D	ENSG00000139223	0	0	0	0	NA	NA	NA	NA	NA	NA	NA	NA	NA	yes
ANP32E	ENSG00000143401	69.13	55.48	7.80999999911033	9.0199999970796	NA	NA	Q9BTT0	Q9BTT0	NA	NA	NA	Q9BTT0;E9PLC4;Q5TB19;Q5TB25;E9PPH5	NA	yes
ANPEP	ENSG00000166825	0.76	4.53	0	1	NA	NA	NA	NA	NA	NA	NA	NA	P15144	yes
ANTXR1	ENSG00000169604	0.76	3.82	7.2499999979502	0.720000000086586	NA	NA	NA	NA	NA	NA	NA	NA	NA	yes
ANTXR2	ENSG00000163297	5.77	0	0	0	NA	NA	NA	NA	NA	NA	NA	NA	NA	yes
ANTXRL	ENSG00000274209	0	NA	0	0	NA	NA	NA	NA	NA	NA	NA	NA	NA	yes
ANTXRLP1	ENSG00000263482	0	NA	NA	NA	NA	NA	NA	NA	NA	NA	NA	NA	NA	no
ANXA1	ENSG00000135046	0	1	14.0700000018479	7.40000000063233	NA	NA	NA	NA	NA	P04083	NA	P04083;Q5T3N1;Q5T3N0	P04083	yes
ANXA10	ENSG00000109511	532.83	0	0	0	Q9UJ72	Q9UJ72	Q9UJ72	Q9UJ72	Q9UJ72	Q9UJ72	Q9UJ72	NA	NA	yes
ANXA11	ENSG00000122359	10.08	80.86	45.9199999917463	27.4400000030616	P50995	P50995	P50995	P50995	NA	NA	P50995	P50995;H0Y6E1	P50995	yes
ANXA13	ENSG00000104537	1.91	0	0	0	P27216	P27216	NA	NA	NA	NA	P27216-2	NA	NA	yes
ANXA2	ENSG00000182718	25.67	168.85	105.910000002825	144.889999981279	P07355	P07355	P07355	P07355	P07355	P07355	P07355	NA	P07355	yes
ANXA2P1	ENSG00000213406	0	5.11	0	0	NA	NA	NA	NA	NA	NA	NA	NA	NA	no
ANXA2P2	ENSG00000231991	2.09	0	3	4.88999999977245	NA	NA	NA	NA	NA	NA	NA	NA	NA	no
ANXA2P3	ENSG00000216740	0	NA	0	0	NA	NA	NA	NA	NA	NA	NA	NA	NA	no
ANXA2R	ENSG00000177721	5.31	0	NA	NA	NA	NA	NA	NA	NA	NA	NA	NA	NA	yes
ANXA3	ENSG00000138772	0.56	2.11	0	36.5700000034623	NA	NA	NA	NA	NA	NA	NA	P12429;D6RA82;D6RFG5;D6RCA8;D6RAZ8	P12429	yes
ANXA4	ENSG00000196975	66.39	15.07	2.62999999944387	19.7999999963419	P09525	P09525	P09525	P09525	P09525	NA	P09525	P09525;Q6P452	P09525	yes
ANXA5	ENSG00000164111	186.27	151.91	67.4499999824195	157.429999998038	P08758	P08758	P08758	P08758	P08758	P08758	P08758	P08758;D6RBL5;D6RBE9;E9PHT9;D6RCN3	P08758	yes
ANXA6	ENSG00000197043	13.13	40.76	25.2599999978492	228.440000011581	P08133	P08133	P08133	P08133	P08133	P08133	P08133	E5RK69, P08133;E7EMC6;E5RK63;E5RJF5;E5RFF0;E5RI05;E5RJR0;E5RIU8;H0YC77	P08133	yes
ANXA7	ENSG00000138279	211.31	182.56	51.5000000121499	175.679999967494	P20073	P20073	P20073	P20073	P20073	NA	P20073	P20073	P20073	yes
ANXA8	ENSG00000265190	0	0	0	0	NA	NA	NA	NA	NA	NA	NA	NA	NA	yes
ANXA8L1	ENSG00000264230	0	NA	0	0	NA	NA	NA	NA	NA	NA	NA	NA	NA	yes
ANXA9	ENSG00000143412	3.89	1.46	0.420000000265795	1.33000000019452	NA	NA	NA	NA	NA	NA	O76027	NA	NA	yes
AOAH	ENSG00000136250	0.21	0.68	0	0	NA	NA	NA	NA	NA	NA	NA	NA	NA	yes
AOAH-IT1	ENSG00000230539	0	NA	NA	NA	NA	NA	NA	NA	NA	NA	NA	NA	NA	no
AOC1	ENSG00000002726	0.53	NA	NA	NA	NA	NA	NA	NA	NA	NA	NA	NA	NA	yes
AOC2	ENSG00000131480	0.55	2.45	0	0.230000000371282	NA	NA	NA	NA	NA	NA	NA	NA	NA	yes
AOC3	ENSG00000131471	0.07	NA	2.76000000025303	0.440000000331791	NA	NA	NA	NA	NA	NA	NA	Q16853	Q16853	yes
AOC4P	ENSG00000260105	0	NA	NA	NA	NA	NA	NA	NA	NA	NA	NA	NA	NA	no
AOPEP	ENSG00000148120	127.75	NA	NA	NA	NA	NA	NA	NA	NA	NA	NA	NA	NA	yes
AOX1	ENSG00000138356	1.73	1.6	0	0	NA	NA	NA	NA	NA	NA	NA	NA	Q06278	yes
AOX2P	ENSG00000243478	0	0	0	0	NA	NA	NA	NA	NA	NA	NA	NA	NA	no
AOX3P	ENSG00000244301	0	NA	NA	NA	NA	NA	NA	NA	NA	NA	NA	NA	NA	no
AOX3P-AOX2P	ENSG00000284084	0	NA	NA	NA	NA	NA	NA	NA	NA	NA	NA	NA	NA	no
AP1AR	ENSG00000138660	34.03	24.85	3.59999999945907	9.85000000333077	Q63HQ0	Q63HQ0	NA	NA	NA	NA	Q63HQ0	NA	NA	yes
AP1B1	ENSG00000100280	66.68	33.83	10.3000000036983	28.7599999931245	Q10567-3	Q10567-3	Q10567	Q10567	Q10567	NA	Q10567-3	Q10567;C9J1E7;K7ERB2;K7EN71;H7C034;K7EJ01;K7EJX1	Q10567	yes
AP1B1P1	ENSG00000234479	0	0	0	0	NA	NA	NA	NA	NA	NA	NA	NA	NA	no
AP1B1P2	ENSG00000232707	0	NA	NA	NA	NA	NA	NA	NA	NA	NA	NA	NA	NA	no
AP1G1	ENSG00000166747	60.43	70.2	8.05999999829494	21.3999999973567	O43747	O43747	O43747	O43747	O43747	NA	O43747	O43747;B3KNW1	O43747	yes
AP1G2	ENSG00000213983	151.55	90.47	20.9099999967273	15.2499999996795	O75843	O75843	O75843	O75843	O75843	NA	O75843	O75843	O75843	yes
AP1M1	ENSG00000072958	64.42	10.97	16.0699999970063	19.0799999975497	Q9BXS5	Q9BXS5	Q9BXS5	Q9BXS5	Q9BXS5	NA	NA	NA	Q9BXS5	yes
AP1M2	ENSG00000129354	106.96	24.49	26.5300000034189	39.1000000120198	Q9Y6Q5, Q9Y6Q5-2	Q9Y6Q5-2	Q9Y6Q5	Q9Y6Q5	Q9Y6Q5	NA	Q9Y6Q5, Q9Y6Q5-2	NA	Q9Y6Q5	yes
AP1S1	ENSG00000106367	147.06	11.86	27.5900000028463	63.3600000022876	P61966	P61966	P61966	P61966	P61966	NA	NA	NA	P61966	yes
AP1S2	ENSG00000182287	104.65	4.26	0.880000000126516	5.58000000018008	P56377	NA	NA	P56377	NA	NA	P56377	NA	P56377	yes
AP1S2P1	ENSG00000226046	0	NA	NA	NA	NA	NA	NA	NA	NA	NA	NA	NA	NA	no
AP1S3	ENSG00000152056	20.36	4.29	0	0.549999999463334	NA	NA	Q96PC3	NA	NA	NA	NA	NA	NA	yes
AP2A1	ENSG00000196961	59.17	14.37	13.0199999977076	21.5600000058786	O95782	O95782	O95782	O95782	O95782	NA	O95782	O95782	O95782	yes
AP2A2	ENSG00000183020	41.79	28.47	6.47999999941458	12.7299999964561	O94973	O94973	O94973	O94973	O94973	NA	O94973	NA	O94973	yes
AP2B1	ENSG00000006125	84.78	80.82	24.2299999964748	46.1999999844767	NA	NA	P63010	P63010	P63010	P63010	NA	P63010;A0A087X253;A0A087WZQ6;A0A087WU93;A0A087WYD1	P63010	yes
AP2M1	ENSG00000161203	255.29	84.63	82.5200000118586	311.450000027193	Q96CW1	Q96CW1	Q96CW1	Q96CW1	Q96CW1	Q96CW1	Q96CW1	E9PFW3;Q96CW1;A0A087WY71	Q96CW1	yes
AP2S1	ENSG00000042753	241.68	12.4	37.2500000081487	44.8500000092898	P53680	P53680	P53680	P53680	P53680	NA	P53680	NA	P53680	yes
AP3B1	ENSG00000132842	56.49	NA	67.0100000147449	103.710000022782	O00203	O00203	O00203	O00203	O00203	NA	O00203	NA	O00203	yes
AP3B2	ENSG00000103723	44.62	51.53	4.39000000008301	18.6600000059162	Q13367	Q13367	Q13367	NA	NA	NA	Q13367	NA	Q13367	yes
AP3D1	ENSG00000065000	70.06	NA	24.6799999938131	36.4599999878399	O14617	O14617	O14617	O14617	O14617	NA	O14617	NA	O14617	yes
AP3M1	ENSG00000185009	63.78	25.64	3.73999999959412	15.1800000038664	Q9Y2T2	Q9Y2T2	Q9Y2T2	NA	NA	NA	Q9Y2T2	Q9Y2T2	Q9Y2T2	yes
AP3M2	ENSG00000070718	38.2	8.73	2.84000000014258	8.65999999959123	P53677	P53677	P53677	NA	NA	NA	P53677	NA	P53677	yes
AP3S1	ENSG00000177879	85.94	9.22	10.3499999968252	44.7400000115104	Q92572	Q92572	Q92572	NA	NA	NA	Q92572	NA	Q92572	yes
AP3S2	ENSG00000157823	67.9	12.89	3.8699999989616	22.5500000044821	P59780	P59780	P59780	NA	NA	NA	P59780	NA	P59780	yes
AP4B1	ENSG00000134262	14.09	12.58	3.11000000026506	4.51000000077747	Q9Y6B7	Q9Y6B7	NA	NA	NA	NA	Q9Y6B7	NA	NA	yes
AP4B1-AS1	ENSG00000226167	0.2	NA	NA	NA	NA	NA	NA	NA	NA	NA	NA	NA	NA	no
AP4E1	ENSG00000081014	9.04	4.59	0	2.32999999931554	Q9UPM8	Q9UPM8	Q9UPM8	NA	NA	NA	Q9UPM8	NA	NA	yes
AP4M1	ENSG00000221838	29.79	5.58	10.5600000021959	8.44000000270162	O00189	NA	O00189	NA	NA	NA	O00189	NA	NA	yes
AP4S1	ENSG00000100478	12.72	3.85	0.679999999995301	6.05000000238748	Q9Y587	Q9Y587	Q9Y587	Q9Y587	Q9Y587	NA	Q9Y587	NA	NA	yes
AP5B1	ENSG00000254470	12.48	NA	0.800000000555273	3.15999999894358	Q2VPB7	Q2VPB7	Q2VPB7	NA	NA	NA	Q2VPB7	NA	Q2VPB7	yes
AP5M1	ENSG00000053770	41.43	27.87	NA	NA	Q9H0R1	Q9H0R1	NA	NA	NA	NA	Q9H0R1	NA	NA	yes
AP5S1	ENSG00000125843	18.72	9.13	NA	NA	Q9NUS5	Q9NUS5	NA	NA	NA	NA	NA	NA	NA	yes
AP5Z1	ENSG00000242802	7.28	6.18	NA	NA	O43299	O43299	NA	NA	NA	NA	O43299	NA	NA	yes
APAF1	ENSG00000120868	32.74	6.37	1.17000000049673	2.19999999975016	O14727	O14727	O14727	NA	NA	NA	O14727	NA	O14727	yes
APBA1	ENSG00000107282	4.32	13.39	1.27000000076125	9.85000000333077	Q02410	NA	NA	NA	NA	NA	NA	NA	NA	yes
APBA2	ENSG00000034053	0.16	0.23	0	0	NA	NA	NA	NA	NA	NA	NA	NA	NA	yes
APBA3	ENSG00000011132	14.54	3.81	5.35000000050704	3.92000000148513	O96018	NA	NA	NA	NA	NA	NA	NA	NA	yes
APBB1	ENSG00000166313	48.51	48.21	26.0300000044971	95.0800000046013	O00213	O00213	O00213	NA	NA	NA	O00213	NA	NA	yes
APBB1IP	ENSG00000077420	2.77	0.17	2.21999999924138	0	NA	NA	NA	NA	NA	NA	NA	NA	NA	yes
APBB2	ENSG00000163697	24.74	11.49	0.950000000033945	4.30000000119087	Q92870	NA	NA	NA	NA	NA	NA	NA	NA	yes
APBB3	ENSG00000113108	17.99	24.51	9.84000000316217	31.7000000088234	NA	NA	NA	NA	NA	NA	NA	NA	NA	yes
APC	ENSG00000134982	30.24	36.43	3.0199999988737	17.6699999941574	P25054	P25054	P25054	P25054	NA	NA	P25054	NA	NA	yes
APC2	ENSG00000115266	0.48	0.22	0	0	NA	NA	NA	NA	NA	NA	NA	NA	NA	yes
APCDD1	ENSG00000154856	1.04	0.4	0	0.53000000008704	NA	NA	NA	NA	NA	NA	NA	NA	NA	yes
APCDD1L	ENSG00000198768	0	12.37	0	0	NA	NA	NA	NA	NA	NA	NA	NA	NA	yes
APCDD1L-DT	ENSG00000231290	0.12	NA	NA	NA	NA	NA	NA	NA	NA	NA	NA	NA	NA	no
APCS	ENSG00000132703	0	0	0	0	P02743	P02743	P02743	NA	NA	NA	NA	NA	P02743	yes
APEH	ENSG00000164062	104.93	24.85	18.760000002603	69.3099999820276	P13798	P13798	P13798	P13798	P13798	P13798	P13798	C9JIF9;P13798;H7C1U0;H7C393;C9JLK2;F8WEH5	P13798	yes
APELA	ENSG00000248329	0	NA	NA	NA	NA	NA	NA	NA	NA	NA	NA	NA	NA	yes
APEX1	ENSG00000100823	185.59	89.6	27.8000000088844	98.2199999918879	P27695	P27695	P27695	P27695	P27695	P27695	P27695	P27695;G3V3M6;G3V5Q1;G3V3C7;A0A0C4DGK8;G3V359;G3V5M0;G3V5D9;H7C4A8;G3V3Y6	P27695	yes
APEX2	ENSG00000169188	10.29	NA	3.56999999910245	7.31000000002523	NA	NA	NA	NA	NA	NA	Q9UBZ4	NA	NA	yes
APH1A	ENSG00000117362	96.34	15.26	28.3000000094461	49.9299999956646	NA	NA	Q96BI3	NA	NA	NA	NA	NA	NA	yes
APH1B	ENSG00000138613	21.84	21.67	5.47999999950637	26.2500000042135	NA	NA	NA	NA	NA	NA	NA	NA	NA	yes
API5	ENSG00000166181	145.7	78.66	13.4300000028359	32.3399999951079	Q9BZZ5-2	Q9BZZ5-2	Q9BZZ5	Q9BZZ5	Q9BZZ5	NA	Q9BZZ5, Q9BZZ5-2	Q9BZZ5;G3V1C3;E9PQK6	NA	yes
API5P1	ENSG00000234558	1.63	NA	NA	NA	NA	NA	NA	NA	NA	NA	NA	NA	NA	no
API5P2	ENSG00000213962	0.13	NA	NA	NA	NA	NA	NA	NA	NA	NA	NA	NA	NA	no
APIP	ENSG00000149089	52.36	16.97	10.5899999981382	29.2799999955713	Q96GX9	Q96GX9	Q96GX9	Q96GX9	Q96GX9	NA	Q96GX9	NA	Q96GX9	yes
APLF	ENSG00000169621	0.98	3.47	0	0	NA	NA	NA	NA	NA	NA	Q8IW19	NA	NA	yes
APLN	ENSG00000171388	0.43	0.35	0	0	NA	NA	NA	NA	NA	NA	NA	NA	NA	yes
APLNR	ENSG00000134817	0	0	0	1.23999999956079	NA	NA	NA	NA	NA	NA	NA	NA	NA	yes
APLP1	ENSG00000105290	471.24	136.5	140.380000021083	294.129999974819	P51693	P51693	P51693	P51693	P51693	NA	P51693	NA	NA	yes
APLP2	ENSG00000084234	96.47	310.72	109.219999995586	292.92999997598	Q06481	Q06481	Q06481	Q06481	Q06481	NA	Q06481	NA	NA	yes
APMAP	ENSG00000101474	98.46	70.47	NA	NA	Q9HDC9	Q9HDC9	Q9HDC9	NA	Q9HDC9	Q9HDC9	Q9HDC9	NA	Q9HDC9	yes
APOA1	ENSG00000118137	0.44	0	0	0	NA	NA	P02647	P02647	P02647	P02647	NA	NA	P02647	yes
APOA1-AS	ENSG00000235910	0	NA	NA	NA	NA	NA	NA	NA	NA	NA	NA	NA	NA	no
APOA2	ENSG00000158874	0.71	0	0	0	NA	NA	P02652	P02652	P02652	P02652	NA	NA	NA	yes
APOA4	ENSG00000110244	0	0	0	0	NA	NA	NA	NA	NA	NA	NA	NA	P06727	yes
APOA5	ENSG00000110243	0.06	0	0	0	NA	NA	NA	NA	NA	NA	NA	NA	NA	yes
APOB	ENSG00000084674	20.52	0	0	0	NA	NA	NA	NA	NA	NA	P04114	P04114;A0A087WTM7;A8MUN2	P04114	yes
APOBEC1	ENSG00000111701	0	0	0	0	NA	NA	NA	NA	NA	NA	NA	NA	NA	yes
APOBEC2	ENSG00000124701	0.17	9.84	34.2899999998777	8.89000000010704	NA	NA	NA	NA	NA	NA	NA	Q9Y235	Q9Y235	yes
APOBEC3A	ENSG00000128383	0	0.82	0	0	NA	NA	NA	NA	NA	NA	NA	NA	NA	yes
APOBEC3AP1	ENSG00000248822	0	NA	NA	NA	NA	NA	NA	NA	NA	NA	NA	NA	NA	no
APOBEC3B	ENSG00000179750	0.51	NA	0	0	NA	NA	NA	NA	NA	NA	NA	NA	NA	yes
APOBEC3B-AS1	ENSG00000249310	0	NA	NA	NA	NA	NA	NA	NA	NA	NA	NA	NA	NA	no
APOBEC3C	ENSG00000244509	0	1.4	0	0	NA	NA	NA	NA	NA	NA	NA	NA	NA	yes
APOBEC3D	ENSG00000243811	0.1	0.77	0	0	NA	NA	NA	NA	NA	NA	NA	NA	NA	yes
APOBEC3F	ENSG00000128394	4.92	5.07	0.490000000322812	3.20999999914886	Q8IUX4	Q8IUX4	NA	NA	NA	NA	Q8IUX4	NA	NA	yes
APOBEC3G	ENSG00000239713	3.72	1.51	0.240000000333358	0	NA	NA	NA	NA	NA	NA	NA	NA	NA	yes
APOBEC3H	ENSG00000100298	0	0	0	0	NA	NA	NA	NA	NA	NA	NA	NA	NA	yes
APOBEC4	ENSG00000173627	0.35	15.95	0	0	NA	NA	NA	NA	NA	NA	NA	NA	NA	yes
APOBR	ENSG00000184730	0	0	0	0	NA	NA	NA	NA	NA	NA	NA	NA	NA	yes
APOC1	ENSG00000130208	2.84	1.12	2.75000000101758	4.94999999826543	NA	NA	NA	P02654	NA	NA	NA	NA	NA	yes
APOC1P1	ENSG00000214855	0	0	0	0	NA	NA	NA	NA	NA	NA	NA	NA	NA	no
APOC2	ENSG00000234906	0	0	0	0	P02655	P02655	P02655	NA	NA	NA	P02655	NA	NA	yes
APOC3	ENSG00000110245	84.74	0	0	0	P02656	P02656	P02656	P02656	P02656	NA	P02656	B0YIW2;P02656	NA	yes
APOC4	ENSG00000267467	0	NA	0	0	NA	NA	NA	NA	NA	NA	NA	NA	NA	yes
APOC4-APOC2	ENSG00000224916	0	0	0	0	NA	NA	NA	NA	NA	NA	NA	NA	NA	no
APOD	ENSG00000189058	0	2.18	1.48000000066672	1.6200000004309	P05090	NA	NA	NA	NA	NA	NA	NA	NA	yes
APOE	ENSG00000130203	0	0.51	26.7199999930351	44.3199999985615	NA	NA	NA	NA	NA	NA	NA	P02649	P02649	yes
APOF	ENSG00000175336	0.98	0.87	0	0	NA	NA	NA	NA	NA	NA	NA	NA	NA	yes
APOH	ENSG00000091583	2.01	1.51	0	0	NA	NA	P02749	NA	NA	NA	NA	NA	P02749	yes
APOL1	ENSG00000100342	0.93	3.03	12.5200000046158	0.990000000318737	NA	NA	NA	NA	NA	NA	NA	NA	NA	yes
APOL2	ENSG00000128335	30.13	33.54	36.1500000089809	23.0599999933066	Q9BQE5	Q9BQE5	Q9BQE5	NA	Q9BQE5	Q9BQE5	Q9BQE5	NA	Q9BQE5	yes
APOL3	ENSG00000128284	0	0.1	2.32000000098447	1.75999999999341	NA	NA	NA	NA	NA	NA	NA	NA	NA	yes
APOL4	ENSG00000100336	0.13	1.17	6.62000000148631	0	NA	NA	NA	NA	NA	NA	NA	NA	NA	yes
APOL5	ENSG00000128313	0	0	0	0	NA	NA	NA	NA	NA	NA	NA	NA	NA	yes
APOL6	ENSG00000221963	2.75	11.23	1.07999999947179	2.11999999981072	NA	NA	NA	NA	NA	NA	NA	NA	NA	yes
APOLD1	ENSG00000178878	0.92	1.03	14.9200000025499	12.5999999965783	NA	NA	NA	NA	NA	NA	NA	NA	NA	yes
APOM	ENSG00000204444	2.91	1.36	6.11999999905405	10.2499999974292	NA	NA	NA	NA	NA	NA	O95445-2	O95445;Q5SRP5	NA	yes
APONP	ENSG00000274823	0	NA	NA	NA	NA	NA	NA	NA	NA	NA	NA	NA	NA	no
APOO	ENSG00000184831	139.03	22.35	12.6199999977593	28.7800000039761	Q9BUR5	Q9BUR5	Q9BUR5	Q9BUR5	NA	NA	Q9BUR5	NA	Q9BUR5	yes
APOOL	ENSG00000155008	12.2	16.21	0.83000000062241	3.74999999853952	Q6UXV4	Q6UXV4	Q6UXV4	NA	NA	NA	Q6UXV4	NA	Q6UXV4	yes
APOOP1	ENSG00000270560	0	NA	NA	NA	NA	NA	NA	NA	NA	NA	NA	NA	NA	no
APOOP2	ENSG00000240902	0	NA	NA	NA	NA	NA	NA	NA	NA	NA	NA	NA	NA	no
APOOP3	ENSG00000255700	0	NA	NA	NA	NA	NA	NA	NA	NA	NA	NA	NA	NA	no
APOOP4	ENSG00000248122	0	NA	NA	NA	NA	NA	NA	NA	NA	NA	NA	NA	NA	no
APOOP5	ENSG00000260240	0	NA	NA	NA	NA	NA	NA	NA	NA	NA	NA	NA	NA	no
APOPT1	ENSG00000256053	64.64	13.15	8.04999999877148	31.9400000011044	Q96IL0	Q96IL0	NA	NA	NA	NA	NA	NA	NA	yes
APP	ENSG00000142192	432.52	821.27	220.069999959045	513.509999878244	P05067	P05067	P05067	P05067	P05067	NA	P05067	NA	P05067	yes
APPBP2	ENSG00000062725	26.8	15.41	3.79000000012797	6.85999999736375	Q92624	NA	NA	NA	NA	NA	Q92624	NA	NA	yes
APPL1	ENSG00000157500	49.51	42.12	4.30000000119087	12.3099999987345	Q9UKG1	Q9UKG1	Q9UKG1	Q9UKG1	Q9UKG1	Q9UKG1	Q9UKG1	NA	Q9UKG1	yes
APPL2	ENSG00000136044	95.81	41.1	24.3300000010925	22.7100000048107	Q8NEU8	Q8NEU8	Q8NEU8	Q8NEU8	Q8NEU8	NA	Q8NEU8	NA	Q8NEU8	yes
APRT	ENSG00000198931	86.2	34.36	36.4599999878399	69.7800000171465	P07741	P07741	P07741	P07741	NA	NA	P07741	P07741;H3BQB1;H3BQF1;H3BQZ9;H3BSW3	P07741	yes
APTR	ENSG00000214293	34.64	NA	NA	NA	NA	NA	NA	NA	NA	NA	NA	NA	NA	no
APTX	ENSG00000137074	42.77	28.89	20.7599999928264	22.8299999931361	Q7Z2E3	Q7Z2E3	Q7Z2E3	NA	NA	NA	Q7Z2E3	NA	NA	yes
AQP1	ENSG00000240583	0.07	1.4	1.84999999945205	22.1999999961372	NA	NA	NA	NA	NA	NA	NA	NA	P29972	yes
AQP10	ENSG00000143595	2.37	0	0	0	NA	NA	NA	NA	NA	NA	NA	NA	NA	yes
AQP11	ENSG00000178301	4	5.79	0	1.02000000003211	Q8NBQ7	NA	NA	NA	NA	NA	NA	NA	NA	yes
AQP12A	ENSG00000184945	0	0.79	0	3.88000000071656	NA	NA	NA	NA	NA	NA	NA	NA	NA	yes
AQP12B	ENSG00000185176	0	0.4	0	2.56999999937054	NA	NA	NA	NA	NA	NA	NA	NA	NA	yes
AQP2	ENSG00000167580	0	0.09	0	0	NA	NA	NA	NA	NA	NA	NA	NA	NA	yes
AQP3	ENSG00000165272	46.94	14.53	5.38999999923698	155.460000015756	NA	NA	NA	NA	NA	NA	NA	NA	NA	yes
AQP4	ENSG00000171885	8.38	2.63	0	2.12999999965744	NA	NA	NA	NA	NA	NA	NA	NA	NA	yes
AQP4-AS1	ENSG00000260372	3.11	4.31	NA	NA	NA	NA	NA	NA	NA	NA	NA	NA	NA	no
AQP5	ENSG00000161798	0	NA	0	0	NA	NA	NA	NA	NA	NA	NA	NA	NA	yes
AQP6	ENSG00000086159	0.33	0	0	0.0100000000160527	NA	NA	NA	NA	NA	NA	NA	NA	NA	yes
AQP7	ENSG00000165269	8.88	1.54	0	0	NA	NA	NA	NA	NA	NA	NA	NA	NA	yes
AQP7P1	ENSG00000186466	0	1.93	0	0	NA	NA	NA	NA	NA	NA	NA	NA	NA	no
AQP7P2	ENSG00000181997	0	NA	NA	NA	NA	NA	NA	NA	NA	NA	NA	NA	NA	no
AQP7P3	ENSG00000279688	0	0	0	0	NA	NA	NA	NA	NA	NA	NA	NA	NA	no
AQP7P4	ENSG00000176115	0	NA	NA	NA	NA	NA	NA	NA	NA	NA	NA	NA	NA	no
AQP7P5	ENSG00000278122	0	NA	NA	NA	NA	NA	NA	NA	NA	NA	NA	NA	NA	no
AQP8	ENSG00000103375	0	0.26	0	0	NA	NA	NA	NA	NA	NA	NA	NA	NA	yes
AQP9	ENSG00000103569	0	0	0	0	NA	NA	NA	NA	NA	NA	NA	NA	NA	yes
AQR	ENSG00000021776	19.74	23.49	1.71999999910329	9.2899999991495	O60306	O60306	O60306	O60306	NA	NA	O60306	O60306;H0YH15	O60306	yes
AR	ENSG00000169083	0	0.3	0	1.65000000059544	NA	NA	NA	NA	NA	NA	NA	NA	NA	yes
ARAF	ENSG00000078061	63.16	NA	9.90000000083438	15.8800000007902	P10398	P10398	P10398	NA	NA	NA	P10398	NA	P10398	yes
ARAFP1	ENSG00000231264	0	NA	NA	NA	NA	NA	NA	NA	NA	NA	NA	NA	NA	no
ARAFP2	ENSG00000224368	0	NA	NA	NA	NA	NA	NA	NA	NA	NA	NA	NA	NA	no
ARAFP3	ENSG00000227298	0	NA	NA	NA	NA	NA	NA	NA	NA	NA	NA	NA	NA	no
ARAP1	ENSG00000186635	53.82	16.2	8.93000000169562	18.1099999973146	Q96P48	Q96P48	Q96P48	NA	NA	NA	Q96P48	NA	Q96P48	yes
ARAP1-AS1	ENSG00000256007	13.72	NA	NA	NA	NA	NA	NA	NA	NA	NA	NA	NA	NA	no
ARAP1-AS2	ENSG00000245148	0.68	NA	NA	NA	NA	NA	NA	NA	NA	NA	NA	NA	NA	no
ARAP2	ENSG00000047365	0.18	0.33	0	0	NA	NA	NA	NA	NA	NA	Q8WZ64	NA	NA	yes
ARAP3	ENSG00000120318	0.48	0.77	0.83000000062241	0.0100000000160527	NA	NA	NA	NA	NA	NA	NA	NA	NA	yes
ARC	ENSG00000198576	0.72	0	0	0	Q7LC44	Q7LC44	NA	NA	NA	NA	NA	NA	NA	yes
ARCN1	ENSG00000095139	72.67	172.24	23.9699999973435	56.1199999899287	P48444	P48444	P48444	P48444	P48444	P48444	P48444	B0YIW6;P48444;Q6P1Q5;E9PK34	P48444	yes
AREG	ENSG00000109321	0.41	0.14	0	0	NA	NA	NA	NA	NA	NA	NA	NA	NA	yes
AREL1	ENSG00000119682	39.15	29.06	NA	NA	NA	NA	NA	NA	NA	NA	NA	NA	NA	yes
ARF1	ENSG00000143761	316.48	322.35	159.510000015167	303.6200000684	NA	NA	P84077	NA	NA	NA	NA	NA	NA	yes
ARF1P1	ENSG00000219807	0	NA	NA	NA	NA	NA	NA	NA	NA	NA	NA	NA	NA	no
ARF1P2	ENSG00000213137	0	NA	NA	NA	NA	NA	NA	NA	NA	NA	NA	NA	NA	no
ARF1P3	ENSG00000253885	0	NA	NA	NA	NA	NA	NA	NA	NA	NA	NA	NA	NA	no
ARF3	ENSG00000134287	96.01	109.05	58.2699999838591	88.94000000659	P61204	P61204	NA	NA	NA	NA	P61204	NA	P61204	yes
ARF4	ENSG00000168374	162.51	88.67	103.240000014927	186.099999954165	P18085	P18085	P18085	P18085	NA	NA	P18085	P18085;C9JAK5;C9JPM4;U3KQF2	P18085	yes
ARF4-AS1	ENSG00000272146	1.78	NA	NA	NA	NA	NA	NA	NA	NA	NA	NA	NA	NA	no
ARF4P1	ENSG00000271525	0	NA	NA	NA	NA	NA	NA	NA	NA	NA	NA	NA	NA	no
ARF4P2	ENSG00000236527	0	NA	NA	NA	NA	NA	NA	NA	NA	NA	NA	NA	NA	no
ARF4P3	ENSG00000214051	0	NA	NA	NA	NA	NA	NA	NA	NA	NA	NA	NA	NA	no
ARF4P4	ENSG00000231222	0	NA	NA	NA	NA	NA	NA	NA	NA	NA	NA	NA	NA	no
ARF5	ENSG00000004059	751.32	45.38	112.099999991968	343.189999975309	P84085	P84085	P84085	P84085	P84085	NA	P84085	P84085	P84085	yes
ARF6	ENSG00000165527	50.09	28.42	7.91000000156129	17.2299999966589	P62330	P62330	P62330	NA	NA	NA	P62330	NA	P62330	yes
ARFGAP1	ENSG00000101199	44.15	26.44	20.2900000047581	32.0400000081365	Q8N6T3	Q8N6T3	Q8N6T3	Q8N6T3	NA	NA	Q8N6T3	NA	Q8N6T3	yes
ARFGAP2	ENSG00000149182	63.01	29.48	12.149999996309	31.5900000008168	Q8N6H7	Q8N6H7	Q8N6H7	Q8N6H7	Q8N6H7	NA	Q8N6H7	NA	Q8N6H7	yes
ARFGAP3	ENSG00000242247	53.71	58.32	14.2100000005295	19.1700000022616	Q9NP61	Q9NP61	Q9NP61	Q9NP61	Q9NP61	NA	Q9NP61	Q9NP61;B0QYV8;B0QYV9	Q9NP61	yes
ARFGEF1	ENSG00000066777	22.11	40.28	1.76999999947303	7.01000000203215	Q9Y6D6	Q9Y6D6	Q9Y6D6	NA	NA	NA	Q9Y6D6	NA	Q9Y6D6	yes
ARFGEF2	ENSG00000124198	38.81	68.21	2.72999999875766	16.1799999956685	Q9Y6D5	Q9Y6D5	Q9Y6D5	Q9Y6D5	Q9Y6D5	NA	Q9Y6D5	NA	Q9Y6D5	yes
ARFGEF3	ENSG00000112379	22.82	NA	NA	NA	NA	NA	Q5TH69	NA	NA	NA	NA	NA	Q5TH69	yes
ARFIP1	ENSG00000164144	30.4	18.4	7.29000000160304	14.2000000046756	P53367, P53367-2	P53367, P53367-2	P53367	P53367	P53367	NA	P53367	P53367	P53367	yes
ARFIP2	ENSG00000132254	64.85	46.29	10.8300000035664	23.4499999989006	P53365	P53365	P53365	P53365	NA	NA	P53365	NA	P53365	yes
ARFRP1	ENSG00000101246	38.35	5.45	6.57999999791747	16.2000000022088	Q13795	Q13795	Q13795	Q13795	NA	NA	Q13795	NA	NA	yes
ARG1	ENSG00000118520	0.13	1.82	0	0.0899999999983365	NA	NA	NA	NA	NA	NA	NA	NA	P05089	yes
ARG2	ENSG00000081181	62.21	59.51	1.55999999960026	79.2199999977878	P78540	P78540	P78540	P78540	P78540	NA	P78540	NA	P78540	yes
ARGFX	ENSG00000186103	0	0.13	0	0	NA	NA	NA	NA	NA	NA	NA	NA	NA	yes
ARGFXP1	ENSG00000240058	0	NA	NA	NA	NA	NA	NA	NA	NA	NA	NA	NA	NA	no
ARGFXP2	ENSG00000265293	0.14	NA	0	0	NA	NA	NA	NA	NA	NA	NA	NA	NA	no
ARGLU1	ENSG00000134884	96.22	68.37	53.5700000152088	34.5200000104544	Q9NWB6	Q9NWB6	Q9NWB6	Q9NWB6	NA	NA	Q9NWB6	NA	NA	yes
ARHGAP1	ENSG00000175220	32.63	NA	11.7600000000872	32.0400000081365	Q07960	Q07960	Q07960	Q07960	Q07960	NA	Q07960	Q07960;H0YE29;E9PNR6	Q07960	yes
ARHGAP10	ENSG00000071205	12.98	7.56	0	0	A1A4S6	A1A4S6	NA	NA	NA	NA	A1A4S6	NA	NA	yes
ARHGAP11A	ENSG00000198826	65.51	3.05	0	1.14000000055414	Q6P4F7	Q6P4F7	Q6P4F7	NA	NA	NA	Q6P4F7	NA	NA	yes
ARHGAP11B	ENSG00000285077	2.57	0.76	0	0	NA	NA	NA	NA	NA	NA	NA	NA	NA	yes
ARHGAP12	ENSG00000165322	11.13	NA	9.36000000063315	21.4400000025809	Q8IWW6	Q8IWW6	Q8IWW6	NA	NA	NA	Q8IWW6	NA	NA	yes
ARHGAP15	ENSG00000075884	0	0	0	0	NA	NA	NA	NA	NA	NA	NA	NA	NA	yes
ARHGAP17	ENSG00000140750	38.12	23.29	4.82999999827944	8.69000000241558	Q68EM7	Q68EM7	Q68EM7	Q68EM7	Q68EM7	NA	Q68EM7	NA	Q68EM7	yes
ARHGAP18	ENSG00000146376	9.08	9.67	11.2499999990218	31.1499999901817	Q8N392	Q8N392	Q8N392	NA	NA	NA	Q8N392	NA	Q8N392	yes
ARHGAP19	ENSG00000213390	6.69	4.83	0	1.20000000038133	NA	NA	NA	NA	NA	NA	NA	NA	NA	yes
ARHGAP19-SLIT1	ENSG00000269891	2.81	0.76	0	0	NA	NA	NA	NA	NA	NA	NA	NA	NA	no
ARHGAP20	ENSG00000137727	3.23	0	0	0	NA	NA	NA	NA	NA	NA	Q9P2F6	NA	NA	yes
ARHGAP21	ENSG00000107863	8.97	50.16	1.52000000048002	11.9500000018025	NA	NA	NA	NA	NA	NA	Q5T5U3	NA	NA	yes
ARHGAP22	ENSG00000128805	0	NA	2.01000000003134	3.10000000076526	NA	NA	NA	NA	NA	NA	NA	NA	NA	yes
ARHGAP22-IT1	ENSG00000248682	0	NA	NA	NA	NA	NA	NA	NA	NA	NA	NA	NA	NA	no
ARHGAP23	ENSG00000275832	0.36	0.45	0	0	NA	NA	NA	NA	NA	NA	NA	NA	NA	yes
ARHGAP23P1	ENSG00000260781	0	NA	NA	NA	NA	NA	NA	NA	NA	NA	NA	NA	NA	no
ARHGAP24	ENSG00000138639	2.65	12.07	0	13.459999998232	NA	NA	NA	NA	NA	NA	NA	NA	NA	yes
ARHGAP25	ENSG00000163219	4.1	0.89	0.100000000190665	0	P42331	NA	NA	NA	NA	NA	NA	NA	NA	yes
ARHGAP26	ENSG00000145819	11.72	4.27	0.709999999868228	0	Q9UNA1	Q9UNA1	NA	NA	NA	NA	Q9UNA1	NA	NA	yes
ARHGAP26-AS1	ENSG00000226272	0	0	NA	NA	NA	NA	NA	NA	NA	NA	NA	NA	NA	no
ARHGAP26-IT1	ENSG00000230789	0	NA	NA	NA	NA	NA	NA	NA	NA	NA	NA	NA	NA	no
ARHGAP27	ENSG00000159314	0.64	3.55	3.83999999832302	0.839999999639972	NA	NA	NA	NA	NA	NA	NA	NA	NA	yes
ARHGAP27P1-BPTFP1-KPNA2P3	ENSG00000215769	3.35	NA	NA	NA	NA	NA	NA	NA	NA	NA	NA	NA	NA	no
ARHGAP27P2	ENSG00000267472	0	NA	NA	NA	NA	NA	NA	NA	NA	NA	NA	NA	NA	no
ARHGAP28	ENSG00000088756	2.37	0.27	0	0	NA	NA	NA	NA	NA	NA	NA	NA	NA	yes
ARHGAP29	ENSG00000137962	6.32	5.48	0.469999999937194	1.44000000035828	NA	NA	NA	NA	NA	NA	Q52LW3	NA	NA	yes
ARHGAP30	ENSG00000186517	0.33	3.4	0	0	NA	NA	NA	NA	NA	NA	NA	NA	NA	yes
ARHGAP31	ENSG00000031081	0.39	0.67	0	0	NA	NA	NA	NA	NA	NA	Q2M1Z3	NA	NA	yes
ARHGAP31-AS1	ENSG00000241155	0.47	NA	NA	NA	NA	NA	NA	NA	NA	NA	NA	NA	NA	no
ARHGAP32	ENSG00000134909	6.96	22.84	0.0199999998608811	1.64000000076174	A7KAX9	A7KAX9	NA	NA	NA	NA	A7KAX9	NA	A7KAX9	yes
ARHGAP33	ENSG00000004777	84.29	4.39	8.39000000078722	2.49999999986025	NA	NA	NA	NA	NA	NA	O14559	NA	NA	yes
ARHGAP35	ENSG00000160007	54.88	72.41	7.54000000091299	12.7699999965616	Q9NRY4	Q9NRY4	Q9NRY4	NA	NA	NA	Q9NRY4	NA	Q9NRY4	yes
ARHGAP36	ENSG00000147256	0	0	0	0	NA	NA	NA	NA	NA	NA	NA	NA	NA	yes
ARHGAP39	ENSG00000147799	5.64	2.18	1.31999999943259	1.40999999923953	Q9C0H5	NA	NA	NA	NA	NA	Q9C0H5	NA	NA	yes
ARHGAP4	ENSG00000089820	2.31	0.69	2.95999999916313	2.65000000001858	NA	NA	NA	NA	NA	NA	NA	NA	P98171	yes
ARHGAP40	ENSG00000124143	0	0	0	0	NA	NA	NA	NA	NA	NA	NA	NA	NA	yes
ARHGAP42	ENSG00000165895	0	3.38	0	0	NA	NA	NA	NA	NA	NA	NA	A6NI28;E9PJK4;H0YEJ7	NA	yes
ARHGAP42P1	ENSG00000227817	0	NA	NA	NA	NA	NA	NA	NA	NA	NA	NA	NA	NA	no
ARHGAP42P2	ENSG00000231147	0	NA	NA	NA	NA	NA	NA	NA	NA	NA	NA	NA	NA	no
ARHGAP42P3	ENSG00000235759	0	NA	NA	NA	NA	NA	NA	NA	NA	NA	NA	NA	NA	no
ARHGAP42P4	ENSG00000258080	0	NA	NA	NA	NA	NA	NA	NA	NA	NA	NA	NA	NA	no
ARHGAP42P5	ENSG00000258233	0	NA	NA	NA	NA	NA	NA	NA	NA	NA	NA	NA	NA	no
ARHGAP44	ENSG00000006740	2.71	27.89	2.55000000094165	10.8199999966998	NA	NA	NA	NA	NA	NA	Q17R89	NA	NA	yes
ARHGAP45	ENSG00000180448	8.41	NA	NA	NA	NA	NA	NA	NA	NA	NA	NA	NA	NA	yes
ARHGAP5	ENSG00000100852	58.81	58.85	2.48999999894787	10.5699999973313	Q13017	Q13017	Q13017	NA	NA	NA	Q13017	NA	NA	yes
ARHGAP5-AS1	ENSG00000258655	8.82	6.5	3.76000000154009	9.42000000358397	NA	NA	NA	NA	NA	NA	NA	NA	NA	no
ARHGAP6	ENSG00000047648	1.06	0.1	0	2.78999999895873	NA	NA	NA	NA	NA	NA	NA	NA	NA	yes
ARHGAP8	ENSG00000241484	0	0.41	0	0	NA	NA	NA	NA	NA	NA	NA	NA	NA	yes
ARHGAP9	ENSG00000123329	0.07	2.06	0	0	NA	NA	NA	NA	NA	NA	NA	NA	NA	yes
ARHGDIA	ENSG00000141522	214.33	67.59	86.5899999940381	96.2500000009308	P52565	P52565	P52565	P52565	P52565	P52565	P52565	P52565;J3QQX2;J3KTF8;J3KRE2;J3KRY1;J3KS60	P52565	yes
ARHGDIB	ENSG00000111348	2.15	1.24	21.3799999968716	18.6700000067652	NA	NA	NA	NA	NA	NA	NA	P52566;F5H3P3;F5H6Q0;F5H2R5	P52566	yes
ARHGDIG	ENSG00000242173	0.21	0	0	4.13999999850665	NA	NA	NA	NA	NA	NA	NA	NA	NA	yes
ARHGEF1	ENSG00000076928	32.44	17.87	13.1899999971887	7.7600000010538	Q92888-3	Q92888-3	Q92888	Q92888	Q92888	NA	Q92888	NA	Q92888	yes
ARHGEF10	ENSG00000104728	0	3.04	0	0	NA	NA	NA	NA	NA	NA	NA	NA	NA	yes
ARHGEF10L	ENSG00000074964	36.34	43.66	4.10999999942302	3.30000000055219	NA	NA	Q9HCE6	NA	NA	NA	Q9HCE6	NA	NA	yes
ARHGEF11	ENSG00000132694	18.05	27.3	3.66000000038904	9.64999999750137	O15085, O15085-2	O15085	O15085	NA	NA	NA	O15085	NA	NA	yes
ARHGEF12	ENSG00000196914	28.96	74.18	5.59999999784487	17.9499999962732	Q9NZN5-2	Q9NZN5-2	Q9NZN5	NA	NA	NA	Q9NZN5-2	NA	NA	yes
ARHGEF15	ENSG00000198844	0	0.52	0.379999999996705	0.629999999484399	NA	NA	NA	NA	NA	NA	NA	NA	NA	yes
ARHGEF16	ENSG00000130762	13.24	6.41	7.45999999797559	9.2899999991495	Q5VV41	Q5VV41	Q5VV41	Q5VV41	Q5VV41	NA	Q5VV41	NA	NA	yes
ARHGEF17	ENSG00000110237	0.64	6.16	1.27000000076125	9.89000000043643	NA	NA	NA	NA	NA	NA	NA	NA	Q96PE2	yes
ARHGEF18	ENSG00000104880	14.8	14.32	4.89999999805959	4.81999999946121	NA	NA	Q6ZSZ5	NA	NA	NA	Q6ZSZ5-1	NA	NA	yes
ARHGEF19	ENSG00000142632	2.25	0.16	0	0	NA	NA	NA	NA	NA	NA	NA	NA	NA	yes
ARHGEF19-AS1	ENSG00000234166	0	NA	NA	NA	NA	NA	NA	NA	NA	NA	NA	NA	NA	no
ARHGEF2	ENSG00000116584	12.35	9.89	1.11000000009878	0.50000000028992	Q92974	Q92974	Q92974	NA	NA	NA	Q92974	NA	NA	yes
ARHGEF25	ENSG00000240771	18.56	1.16	5.4600000003618	3.5400000015225	NA	NA	NA	NA	NA	NA	NA	NA	NA	yes
ARHGEF26	ENSG00000114790	16.05	10.43	0	0	Q96DR7	NA	NA	NA	NA	NA	Q96DR7	NA	NA	yes
ARHGEF26-AS1	ENSG00000243069	1.41	1.83	0	0	NA	NA	NA	NA	NA	NA	NA	NA	NA	no
ARHGEF28	ENSG00000214944	28.18	12.62	NA	NA	Q8N1W1	Q8N1W1	Q8N1W1	NA	NA	NA	Q8N1W1	NA	NA	yes
ARHGEF3	ENSG00000163947	15.16	41.22	15.1600000002568	58.6999999843811	NA	NA	NA	NA	NA	NA	NA	NA	NA	yes
ARHGEF3-AS1	ENSG00000240198	0	NA	NA	NA	NA	NA	NA	NA	NA	NA	NA	NA	NA	no
ARHGEF33	ENSG00000214694	6.22	0.26	0	0	NA	NA	NA	NA	NA	NA	NA	NA	NA	yes
ARHGEF34P	ENSG00000204959	15.56	22.39	NA	NA	NA	NA	NA	NA	NA	NA	NA	NA	NA	no
ARHGEF35	ENSG00000213214	36.94	29.09	0.320000000380869	1.53000000014102	A5YM69	A5YM69	A5YM69	NA	NA	NA	NA	NA	NA	yes
ARHGEF37	ENSG00000183111	0.37	7.52	3.25999999866795	20.2999999950027	NA	NA	NA	NA	NA	NA	NA	NA	A1IGU5	yes
ARHGEF38	ENSG00000236699	0.56	0	0	0	NA	NA	NA	NA	NA	NA	NA	NA	NA	yes
ARHGEF38-IT1	ENSG00000249885	0	NA	NA	NA	NA	NA	NA	NA	NA	NA	NA	NA	NA	no
ARHGEF39	ENSG00000137135	22.22	2.61	NA	NA	NA	NA	NA	NA	NA	NA	Q8N4T4	NA	NA	yes
ARHGEF4	ENSG00000136002	0.5	5.22	0	0.0299999997083593	NA	NA	NA	NA	NA	NA	NA	NA	NA	yes
ARHGEF40	ENSG00000165801	12.13	7.77	1.27999999938363	10.1400000033566	Q8TER5	Q8TER5	NA	NA	NA	NA	Q8TER5	NA	NA	yes
ARHGEF5	ENSG00000050327	17.38	32.65	1.71000000079054	6.65000000103247	Q12774	Q12774	Q12774	Q12774	NA	NA	Q12774	NA	NA	yes
ARHGEF6	ENSG00000129675	0.02	0.4	0	0	NA	NA	NA	NA	NA	NA	NA	NA	NA	yes
ARHGEF7	ENSG00000102606	45.9	47.82	10.5699999973313	8.55999999863479	Q14155-1	Q14155-1	Q14155	Q14155	Q14155	NA	Q14155-1	NA	Q14155	yes
ARHGEF7-AS1	ENSG00000227352	0	NA	NA	NA	NA	NA	NA	NA	NA	NA	NA	NA	NA	no
ARHGEF7-AS2	ENSG00000235875	0.28	NA	NA	NA	NA	NA	NA	NA	NA	NA	NA	NA	NA	no
ARHGEF7-IT1	ENSG00000233644	0	NA	NA	NA	NA	NA	NA	NA	NA	NA	NA	NA	NA	no
ARHGEF9	ENSG00000131089	53.25	59.52	10.4600000001415	32.4000000095686	O43307	O43307	O43307	NA	NA	NA	O43307	NA	NA	yes
ARHGEF9-IT1	ENSG00000231729	0	NA	NA	NA	NA	NA	NA	NA	NA	NA	NA	NA	NA	no
ARID1A	ENSG00000117713	70.33	61.95	3.10000000076526	6.97999999752407	O14497	O14497	O14497	O14497	O14497	O14497	O14497	NA	NA	yes
ARID1B	ENSG00000049618	32.57	32.08	3.92000000148513	7.61999999812164	Q8NFD5	Q8NFD5	Q8NFD5	Q8NFD5	NA	NA	Q8NFD5	NA	NA	yes
ARID2	ENSG00000189079	11.28	26.9	0.709999999868228	2.19000000002179	Q68CP9	Q68CP9	Q68CP9	NA	NA	NA	Q68CP9	NA	NA	yes
ARID3A	ENSG00000116017	39.86	9.4	1.08999999955648	2.55000000094165	Q99856	Q99856	Q99856	Q99856	NA	NA	Q99856	NA	NA	yes
ARID3B	ENSG00000179361	19.92	18.81	0.640000000178063	3.46999999873403	Q8IVW6	Q8IVW6	Q8IVW6	NA	NA	NA	Q8IVW6	NA	NA	yes
ARID3C	ENSG00000205143	0	0	0	0	NA	NA	NA	NA	NA	NA	NA	NA	NA	yes
ARID4A	ENSG00000032219	14.14	16.63	1.78000000009869	8.29000000252468	P29374	P29374	NA	NA	NA	NA	P29374	P29374;H7C485	NA	yes
ARID4B	ENSG00000054267	36.79	47.11	3.08999999952649	8.76000000143311	Q4LE39	Q4LE39	Q4LE39	NA	NA	NA	Q4LE39	NA	NA	yes
ARID5A	ENSG00000196843	1.73	2.58	3.4900000001045	7.73000000087914	NA	NA	NA	NA	NA	NA	NA	NA	NA	yes
ARID5B	ENSG00000150347	8.96	46.03	4.48999999912296	13.4099999960045	Q14865	Q14865	NA	NA	NA	NA	Q14865	NA	NA	yes
ARIH1	ENSG00000166233	77.46	40.37	4.22999999828814	20.2900000047581	Q9Y4X5	Q9Y4X5	Q9Y4X5	NA	Q9Y4X5	NA	Q9Y4X5	Q9Y4X5	Q9Y4X5	yes
ARIH2	ENSG00000177479	80.83	38.32	24.1800000009723	29.3399999900673	O95376	O95376	O95376	O95376	O95376	NA	O95376	NA	O95376	yes
ARIH2OS	ENSG00000221883	6.25	3.31	NA	NA	NA	NA	NA	NA	NA	NA	NA	NA	NA	yes
ARIH2P1	ENSG00000266296	0	NA	NA	NA	NA	NA	NA	NA	NA	NA	NA	NA	NA	no
ARL1	ENSG00000120805	80.66	67.05	32.79999999075	53.710000014871	NA	NA	P40616	NA	NA	NA	P40616	NA	P40616	yes
ARL10	ENSG00000175414	12.92	5.94	0	0.490000000322812	Q8N8L6	Q8N8L6	Q8N8L6	NA	NA	NA	Q8N8L6	NA	NA	yes
ARL11	ENSG00000152213	0	0.18	0	0	NA	NA	NA	NA	NA	NA	NA	NA	NA	yes
ARL13A	ENSG00000174225	0	0	0	0	NA	NA	NA	NA	NA	NA	NA	NA	NA	yes
ARL13B	ENSG00000169379	17.46	6.4	2.29999999892243	0.909999999654427	Q3SXY8	Q3SXY8	NA	NA	NA	NA	Q3SXY8	NA	NA	yes
ARL14	ENSG00000179674	0	0.47	0	0	Q8N4G2	Q8N4G2	NA	NA	NA	NA	NA	NA	NA	yes
ARL14EP	ENSG00000152219	28.35	25.29	NA	NA	Q8N8R7	Q8N8R7	Q8N8R7	NA	NA	NA	NA	NA	NA	yes
ARL14EPL	ENSG00000268223	0	0	NA	NA	NA	NA	NA	NA	NA	NA	NA	NA	NA	yes
ARL15	ENSG00000185305	20.06	19.99	2.73999999970729	24.2399999963641	Q9NXU5	Q9NXU5	Q9NXU5	NA	NA	NA	NA	NA	NA	yes
ARL16	ENSG00000214087	63.94	18.81	33.4900000075036	47.1299999936565	NA	NA	NA	NA	NA	NA	NA	NA	NA	yes
ARL17A	ENSG00000185829	11.08	35.78	11.9999999987286	5.38999999923698	NA	NA	NA	NA	NA	NA	NA	NA	NA	yes
ARL17B	ENSG00000228696	13.22	NA	0	3.68000000062063	NA	NA	NA	NA	NA	NA	NA	NA	NA	yes
ARL2	ENSG00000213465	111.21	51.56	39.6999999893113	118.800000008186	P36404	P36404	P36404	NA	NA	NA	P36404	NA	P36404	yes
ARL2-SNX15	ENSG00000273003	0	13.58	0	0	NA	NA	NA	NA	NA	NA	NA	NA	NA	no
ARL2BP	ENSG00000102931	53.64	30.18	16.4399999999734	41.0000000064408	Q9Y2Y0	Q9Y2Y0	Q9Y2Y0	Q9Y2Y0	Q9Y2Y0	NA	Q9Y2Y0	NA	NA	yes
ARL2BPP1	ENSG00000265934	0	NA	NA	NA	NA	NA	NA	NA	NA	NA	NA	NA	NA	no
ARL2BPP10	ENSG00000225225	0	NA	NA	NA	NA	NA	NA	NA	NA	NA	NA	NA	NA	no
ARL2BPP2	ENSG00000258071	0	NA	NA	NA	NA	NA	NA	NA	NA	NA	NA	NA	NA	no
ARL2BPP3	ENSG00000215486	0	NA	NA	NA	NA	NA	NA	NA	NA	NA	NA	NA	NA	no
ARL2BPP4	ENSG00000249312	0	NA	NA	NA	NA	NA	NA	NA	NA	NA	NA	NA	NA	no
ARL2BPP5	ENSG00000254351	0	NA	NA	NA	NA	NA	NA	NA	NA	NA	NA	NA	NA	no
ARL2BPP6	ENSG00000248355	0	NA	NA	NA	NA	NA	NA	NA	NA	NA	NA	NA	NA	no
ARL2BPP7	ENSG00000230418	0	NA	NA	NA	NA	NA	NA	NA	NA	NA	NA	NA	NA	no
ARL2BPP8	ENSG00000263125	0	NA	NA	NA	NA	NA	NA	NA	NA	NA	NA	NA	NA	no
ARL3	ENSG00000138175	34.32	24.91	5.02000000006269	20.9799999973413	P36405	P36405	P36405	P36405	P36405	NA	P36405	P36405	P36405	yes
ARL4A	ENSG00000122644	10.9	11.93	1.98999999912254	1.44999999961307	NA	NA	NA	NA	NA	NA	NA	NA	NA	yes
ARL4AP1	ENSG00000122872	0	NA	NA	NA	NA	NA	NA	NA	NA	NA	NA	NA	NA	no
ARL4AP2	ENSG00000248780	0.45	NA	NA	NA	NA	NA	NA	NA	NA	NA	NA	NA	NA	no
ARL4AP3	ENSG00000228291	0	NA	NA	NA	NA	NA	NA	NA	NA	NA	NA	NA	NA	no
ARL4AP4	ENSG00000231395	0	NA	NA	NA	NA	NA	NA	NA	NA	NA	NA	NA	NA	no
ARL4AP5	ENSG00000218996	0	NA	NA	NA	NA	NA	NA	NA	NA	NA	NA	NA	NA	no
ARL4C	ENSG00000188042	34.2	23.68	5.16999999839754	2.98999999876203	P56559	P56559	NA	NA	NA	NA	P56559	NA	NA	yes
ARL4D	ENSG00000175906	16.79	9.26	0.110000000326699	5.88000000034635	NA	NA	NA	NA	NA	NA	NA	NA	NA	yes
ARL5A	ENSG00000162980	36.52	15.81	3.67000000021061	10.1599999995787	NA	NA	NA	NA	NA	NA	NA	NA	Q9Y689	yes
ARL5AP1	ENSG00000227864	0	NA	NA	NA	NA	NA	NA	NA	NA	NA	NA	NA	NA	no
ARL5AP2	ENSG00000236818	0	NA	NA	NA	NA	NA	NA	NA	NA	NA	NA	NA	NA	no
ARL5AP3	ENSG00000228431	0	NA	NA	NA	NA	NA	NA	NA	NA	NA	NA	NA	NA	no
ARL5AP4	ENSG00000224806	0	NA	NA	NA	NA	NA	NA	NA	NA	NA	NA	NA	NA	no
ARL5B	ENSG00000165997	10.42	20.78	0	1.35000000034162	Q96KC2	Q96KC2	NA	NA	NA	NA	Q96KC2	NA	NA	yes
ARL5C	ENSG00000141748	0.05	0	0	0	NA	NA	NA	NA	NA	NA	NA	NA	NA	yes
ARL6	ENSG00000113966	15.1	11.67	2.60000000111055	7.02000000177781	Q9H0F7	Q9H0F7	Q9H0F7	NA	NA	NA	NA	NA	Q9H0F7	yes
ARL6IP1	ENSG00000170540	446.93	122.09	21.4799999930473	85.3700000293429	Q15041	Q15041	Q15041	Q15041	NA	NA	Q15041	NA	Q15041	yes
ARL6IP1P1	ENSG00000255664	0	NA	NA	NA	NA	NA	NA	NA	NA	NA	NA	NA	NA	no
ARL6IP1P2	ENSG00000225355	1.26	NA	NA	NA	NA	NA	NA	NA	NA	NA	NA	NA	NA	no
ARL6IP1P3	ENSG00000255014	0	NA	NA	NA	NA	NA	NA	NA	NA	NA	NA	NA	NA	no
ARL6IP4	ENSG00000182196	144.8	68.47	91.5800000309842	217.069999982023	Q66PJ3-2, Q66PJ3-3	Q66PJ3-2, Q66PJ3-3	Q66PJ3	Q66PJ3	NA	NA	Q66PJ3	NA	NA	yes
ARL6IP5	ENSG00000144746	140.5	70.99	53.9399999885325	120.189999963848	O75915	O75915	O75915	NA	NA	NA	O75915	NA	O75915	yes
ARL6IP6	ENSG00000177917	66.62	4.12	0.880000000126516	1.05999999941672	Q8N6S5	Q8N6S5	Q8N6S5	NA	NA	NA	Q8N6S5	NA	NA	yes
ARL8A	ENSG00000143862	28.95	NA	17.0500000000024	29.6699999895344	Q96BM9	Q96BM9	Q96BM9	NA	NA	NA	NA	NA	Q96BM9	yes
ARL8B	ENSG00000134108	77.07	63.84	18.8400000053337	51.6499999949509	Q9NVJ2	Q9NVJ2	Q9NVJ2	NA	NA	NA	Q9NVJ2	NA	Q9NVJ2	yes
ARL9	ENSG00000196503	1.01	1.02	0	0	NA	NA	Q6T311	NA	NA	NA	NA	NA	NA	yes
ARLNC1	ENSG00000260896	0.31	NA	NA	NA	NA	NA	NA	NA	NA	NA	NA	NA	NA	no
ARMC1	ENSG00000104442	63.27	18.44	4.22999999828814	12.9399999990946	NA	NA	Q9NVT9	NA	NA	NA	NA	NA	NA	yes
ARMC10	ENSG00000170632	44.93	9.71	8.13999999820491	16.2500000026524	Q8N2F6	Q8N2F6	Q8N2F6	Q8N2F6	NA	NA	Q8N2F6	NA	Q8N2F6	yes
ARMC10P1	ENSG00000178660	1.68	NA	NA	NA	NA	NA	NA	NA	NA	NA	NA	NA	NA	no
ARMC12	ENSG00000157343	0.36	0.94	0.490000000322812	0.0299999997083593	NA	NA	NA	NA	NA	NA	NA	NA	NA	yes
ARMC2	ENSG00000118690	8.94	4.64	1.63000000087944	1.14000000055414	NA	NA	NA	NA	NA	NA	NA	NA	NA	yes
ARMC2-AS1	ENSG00000230290	0	NA	NA	NA	NA	NA	NA	NA	NA	NA	NA	NA	NA	no
ARMC3	ENSG00000165309	1.03	0.77	0	0	NA	NA	NA	NA	NA	NA	NA	NA	NA	yes
ARMC4	ENSG00000169126	0.27	0	0	0	NA	NA	NA	NA	NA	NA	NA	NA	NA	yes
ARMC4P1	ENSG00000238021	0.23	NA	NA	NA	NA	NA	NA	NA	NA	NA	NA	NA	NA	no
ARMC5	ENSG00000140691	8.53	10.02	3.84999999899226	8.62000000003122	Q96C12	NA	NA	NA	NA	NA	Q96C12	NA	NA	yes
ARMC6	ENSG00000105676	30.88	6.42	9.36999999972326	14.8999999956247	Q6NXE6	Q6NXE6	Q6NXE6	NA	NA	NA	Q6NXE6	NA	NA	yes
ARMC7	ENSG00000125449	10.06	2.03	2.3599999999906	2.19000000002179	Q9H6L4	Q9H6L4	NA	NA	NA	NA	NA	NA	NA	yes
ARMC8	ENSG00000114098	43.42	NA	6.11999999905405	14.4599999983913	Q8IUR7	Q8IUR7	Q8IUR7	NA	NA	NA	Q8IUR7	NA	Q8IUR7	yes
ARMC8P1	ENSG00000225254	0.1	NA	NA	NA	NA	NA	NA	NA	NA	NA	NA	NA	NA	no
ARMC9	ENSG00000135931	13.21	NA	0.670000000348045	1.43000000028456	NA	NA	Q7Z3E5	NA	NA	NA	NA	NA	NA	yes
ARMCX1	ENSG00000126947	22.88	31.69	7.61000000225519	15.3100000007104	Q9P291	Q9P291	Q9P291	NA	NA	NA	Q9P291	NA	NA	yes
ARMCX2	ENSG00000184867	29.9	26.2	18.0599999982136	21.3799999968716	Q7L311	Q7L311	Q7L311	NA	NA	NA	Q7L311	NA	NA	yes
ARMCX3	ENSG00000102401	75.22	80.91	15.3100000007104	31.4700000109975	Q9UH62	Q9UH62	Q9UH62	NA	NA	NA	Q9UH62	NA	Q9UH62	yes
ARMCX3-AS1	ENSG00000228275	0	NA	NA	NA	NA	NA	NA	NA	NA	NA	NA	NA	NA	no
ARMCX4	ENSG00000196440	12.17	NA	5.08000000139553	5.77999999830056	NA	NA	NA	NA	NA	NA	Q5H9R4	NA	NA	yes
ARMCX5	ENSG00000125962	14.71	14.49	2.84000000014258	5.20999999808127	NA	NA	NA	NA	NA	NA	NA	NA	NA	yes
ARMCX5-GPRASP2	ENSG00000271147	18.35	9.14	0.220000000179139	1.72999999972538	NA	NA	NA	NA	NA	NA	NA	NA	NA	no
ARMCX6	ENSG00000198960	26.11	47.29	10.6399999989224	31.0599999915594	NA	NA	NA	NA	NA	NA	NA	NA	NA	yes
ARMCX7P	ENSG00000204072	9.92	NA	NA	NA	NA	NA	NA	NA	NA	NA	NA	NA	NA	no
ARMH1	ENSG00000198520	2.57	NA	NA	NA	NA	NA	NA	NA	NA	NA	NA	NA	NA	yes
ARMH2	ENSG00000260286	0	NA	NA	NA	NA	NA	NA	NA	NA	NA	NA	NA	NA	yes
ARMH3	ENSG00000120029	20.06	NA	NA	NA	NA	NA	Q5T2E6	NA	NA	NA	NA	NA	NA	yes
ARMH4	ENSG00000139971	3.27	NA	NA	NA	NA	NA	NA	NA	NA	NA	NA	NA	NA	yes
ARMS2	ENSG00000254636	0	0	0	0	NA	NA	NA	NA	NA	NA	NA	NA	NA	yes
ARMT1	ENSG00000146476	74.51	NA	NA	NA	NA	NA	Q9H993	Q9H993	Q9H993	NA	NA	NA	Q9H993	yes
ARNT	ENSG00000143437	27.37	29.48	2.47000000047254	5.73000000076694	P27540	P27540	P27540	NA	NA	NA	P27540	NA	NA	yes
ARNT2	ENSG00000172379	40.21	16.43	0.190000000385022	4.16000000125708	NA	NA	Q9HBZ2	Q9HBZ2	NA	NA	NA	NA	NA	yes
ARNTL	ENSG00000133794	34.48	18.12	0.579999999559327	9.75000000221977	O00327	NA	NA	NA	NA	NA	NA	NA	NA	yes
ARNTL2	ENSG00000029153	23.36	0.2	0	0	NA	NA	NA	NA	NA	NA	NA	NA	NA	yes
ARNTL2-AS1	ENSG00000245311	0	NA	NA	NA	NA	NA	NA	NA	NA	NA	NA	NA	NA	no
ARPC1A	ENSG00000241685	255.99	57.04	31.1700000027201	104.160000011421	Q92747	Q92747	Q92747	Q92747	Q92747	NA	Q92747	Q92747;E9PF58;F8WFD3	Q92747	yes
ARPC1B	ENSG00000130429	112.81	17.22	17.3999999978363	39.3000000100393	O15143	O15143	O15143	O15143	O15143	NA	O15143	O15143;C9J6C8;C9JFG9;C9JQM8;C9JEY1;F8VXW2;C9J4Z7;C9K057;C9JBJ7;C9JTT6;F8WEB3;C9JM51	O15143	yes
ARPC2	ENSG00000163466	272.28	136.57	37.5099999994058	93.3900000317507	O15144	O15144	O15144	O15144	O15144	O15144	NA	O15144;G5E9J0;C9JTV5;H7C3F9;G5E9S7	O15144	yes
ARPC3	ENSG00000111229	387.83	122.01	133.470000004809	225.080000069074	O15145	O15145	O15145	O15145	O15145	O15145	O15145	O15145;C9JZD1;F8VR50	O15145	yes
ARPC3P1	ENSG00000226284	2.46	NA	NA	NA	NA	NA	NA	NA	NA	NA	NA	NA	NA	no
ARPC3P2	ENSG00000238137	0	NA	NA	NA	NA	NA	NA	NA	NA	NA	NA	NA	NA	no
ARPC3P5	ENSG00000214027	0.45	NA	NA	NA	NA	NA	NA	NA	NA	NA	NA	NA	NA	no
ARPC4	ENSG00000241553	164.42	51.55	47.2700000110453	98.1100000222505	P59998	P59998	P59998	P59998	P59998	P59998	P59998	NA	P59998	yes
ARPC4-TTLL3	ENSG00000250151	15.2	0.97	4.83999999957378	0.420000000265795	NA	NA	NA	NA	NA	NA	NA	NA	NA	no
ARPC5	ENSG00000162704	270.14	NA	32.5899999892952	50.830000014012	O15511	O15511	O15511	O15511	O15511	NA	O15511	O15511;B1ALC0	NA	yes
ARPC5L	ENSG00000136950	87.02	38.46	38.0599999969658	58.1700000010135	Q9BPX5	Q9BPX5	Q9BPX5	Q9BPX5	Q9BPX5	NA	Q9BPX5	Q9BPX5	NA	yes
ARPIN	ENSG00000242498	4.84	NA	NA	NA	NA	NA	Q7Z6K5	Q7Z6K5	Q7Z6K5	NA	NA	NA	Q7Z6K5	yes
ARPIN-AP3S2	ENSG00000250021	10.21	NA	NA	NA	NA	NA	NA	NA	NA	NA	NA	NA	NA	no
ARPP19	ENSG00000128989	209.58	203.87	19.6400000050283	138.429999986369	P56211	P56211	P56211	P56211	NA	NA	P56211	NA	NA	yes
ARPP21	ENSG00000172995	0.08	0	0	4.46999999993239	NA	NA	NA	NA	NA	NA	NA	NA	NA	yes
ARPP21-AS1	ENSG00000230830	0	NA	NA	NA	NA	NA	NA	NA	NA	NA	NA	NA	NA	no
ARR3	ENSG00000120500	0	0	0	0	NA	NA	NA	NA	NA	NA	NA	NA	NA	yes
ARRB1	ENSG00000137486	9.28	0.32	0	0	NA	NA	P49407	NA	NA	NA	NA	NA	P49407	yes
ARRB2	ENSG00000141480	52.5	16	5.35000000050704	9.49000000143573	P32121	P32121	P32121	NA	NA	NA	NA	NA	NA	yes
ARRDC1	ENSG00000197070	47.91	10.52	29.2199999918285	19.1600000038401	NA	NA	Q8N5I2	Q8N5I2	Q8N5I2	NA	Q8N5I2	NA	NA	yes
ARRDC1-AS1	ENSG00000203993	14.77	NA	NA	NA	NA	NA	NA	NA	NA	NA	NA	NA	NA	no
ARRDC2	ENSG00000105643	2.72	16.6	30.2299999946781	5.65999999863108	NA	NA	NA	NA	NA	NA	NA	NA	NA	yes
ARRDC3	ENSG00000113369	10.5	64.69	4.2500000008051	20.0800000020092	NA	NA	NA	NA	NA	NA	NA	NA	NA	yes
ARRDC3-AS1	ENSG00000281357	0.89	2.85	NA	NA	NA	NA	NA	NA	NA	NA	NA	NA	NA	no
ARRDC4	ENSG00000140450	14.6	12.62	16.5499999949249	15.9700000027297	NA	NA	NA	NA	NA	NA	NA	NA	NA	yes
ARRDC5	ENSG00000205784	0	0.16	0	0	NA	NA	NA	NA	NA	NA	NA	NA	NA	yes
ARSA	ENSG00000100299	24.59	5.89	6.75999999778176	11.7000000010141	P15289	P15289	P15289	P15289	P15289	P15289	P15289	A0A0C4DFZ2;P15289	P15289	yes
ARSB	ENSG00000113273	6.26	5.48	2.10999999923284	10.3199999995515	P15848	P15848	P15848	P15848	P15848	NA	P15848	NA	NA	yes
ARSD	ENSG00000006756	9.86	7.65	4.13999999850665	4.92000000059818	NA	NA	NA	NA	NA	NA	NA	NA	P51689	yes
ARSD-AS1	ENSG00000229851	1.39	NA	NA	NA	NA	NA	NA	NA	NA	NA	NA	NA	NA	no
ARSDP1	ENSG00000225117	0.11	NA	NA	NA	NA	NA	NA	NA	NA	NA	NA	NA	NA	no
ARSE	ENSG00000157399	2.29	3.09	0	0	NA	NA	NA	NA	NA	NA	NA	NA	NA	yes
ARSEP1	ENSG00000224060	0	NA	NA	NA	NA	NA	NA	NA	NA	NA	NA	NA	NA	no
ARSF	ENSG00000062096	0	0	0	0	NA	NA	NA	NA	NA	NA	NA	NA	NA	yes
ARSFP1	ENSG00000232226	0	NA	NA	NA	NA	NA	NA	NA	NA	NA	NA	NA	NA	no
ARSG	ENSG00000141337	0.34	4.22	3.97000000073184	4.34000000032265	NA	NA	NA	NA	NA	NA	NA	NA	NA	yes
ARSH	ENSG00000205667	0	0	0	0	NA	NA	NA	NA	NA	NA	NA	NA	NA	yes
ARSI	ENSG00000183876	0	0	0	0	NA	NA	NA	NA	NA	NA	NA	NA	NA	yes
ARSJ	ENSG00000180801	7.21	0.87	0	0	NA	NA	NA	NA	NA	NA	NA	NA	NA	yes
ARSK	ENSG00000164291	15.96	5.16	0.699999999572286	4.68000000106318	Q6UWY0	Q6UWY0	NA	NA	NA	NA	Q6UWY0	NA	NA	yes
ART1	ENSG00000129744	0	0	0	0	NA	NA	NA	NA	NA	NA	NA	NA	NA	yes
ART2BP	ENSG00000237408	0	NA	NA	NA	NA	NA	NA	NA	NA	NA	NA	NA	NA	no
ART2P	ENSG00000238048	0	NA	NA	NA	NA	NA	NA	NA	NA	NA	NA	NA	NA	no
ART3	ENSG00000156219	0	0	0	0	NA	NA	NA	NA	NA	NA	NA	NA	NA	yes
ART4	ENSG00000111339	0.24	0.95	0	0	NA	NA	NA	NA	NA	NA	Q93070	NA	NA	yes
ART5	ENSG00000167311	0	0	0	0	NA	NA	NA	NA	NA	NA	NA	NA	NA	yes
ARTN	ENSG00000117407	0.27	0	0	0	NA	NA	NA	NA	NA	NA	NA	NA	NA	yes
ARV1	ENSG00000173409	24.2	25.24	12.5999999965783	20.3500000039494	Q9H2C2	Q9H2C2	Q9H2C2	NA	NA	NA	Q9H2C2	NA	NA	yes
ARVCF	ENSG00000099889	24.08	55.19	37.440000000026	15.3700000034105	O00192	O00192	O00192	NA	NA	NA	O00192	NA	O00192	yes
ARX	ENSG00000004848	1.78	0.6	0	0	NA	NA	NA	NA	NA	NA	NA	NA	NA	yes
AS3MT	ENSG00000214435	10.1	4.22	0	2.65000000001858	Q9HBK9	Q9HBK9	Q9HBK9	NA	NA	NA	Q9HBK9	NA	NA	yes
ASAH1	ENSG00000104763	142.44	85.64	24.6100000031466	35.2100000074932	Q13510	Q13510	Q13510	Q13510	Q13510	Q13510	Q13510	Q13510;E7EMM4	Q13510	yes
ASAH2	ENSG00000188611	1.6	0	0	0	NA	NA	NA	NA	NA	NA	NA	NA	NA	yes
ASAH2B	ENSG00000204147	15.41	7.36	0.240000000333358	2.52999999878527	NA	NA	NA	NA	NA	NA	NA	NA	NA	yes
ASAP1	ENSG00000153317	53.96	103.17	12.6799999989458	13.0800000013412	Q9ULH1	Q9ULH1	Q9ULH1	Q9ULH1	Q9ULH1	NA	Q9ULH1	NA	NA	yes
ASAP1-IT2	ENSG00000280543	0.12	NA	NA	NA	NA	NA	NA	NA	NA	NA	NA	NA	NA	no
ASAP2	ENSG00000151693	52.74	1.28	0.720000000086586	8.18000000229655	O43150	O43150	O43150	O43150	NA	NA	O43150-2	NA	O43150	yes
ASAP3	ENSG00000088280	3.16	0.74	0	0	Q8TDY4	NA	NA	NA	NA	NA	Q8TDY4	NA	NA	yes
ASB1	ENSG00000065802	19.66	11.7	4.39999999896654	14.0999999954186	NA	NA	Q9Y576	NA	NA	NA	Q9Y576	NA	NA	yes
ASB10	ENSG00000146926	0	0	0	0	NA	NA	NA	NA	NA	NA	NA	NA	NA	yes
ASB11	ENSG00000165192	0.12	0	0	0	NA	NA	NA	NA	NA	NA	NA	NA	NA	yes
ASB12	ENSG00000198881	0	0	0	0	NA	NA	NA	NA	NA	NA	NA	NA	NA	yes
ASB13	ENSG00000196372	1.48	10.66	1.82000000073482	7.56000000221657	NA	NA	NA	NA	NA	NA	NA	NA	NA	yes
ASB14	ENSG00000239388	0.18	2.35	0	0	NA	NA	NA	NA	NA	NA	NA	NA	NA	yes
ASB15	ENSG00000146809	0.09	1.6	0	0	NA	NA	NA	NA	NA	NA	NA	NA	NA	yes
ASB16	ENSG00000161664	1.77	4.48	2.45000000026112	4.68000000106318	NA	NA	NA	NA	NA	NA	NA	NA	NA	yes
ASB16-AS1	ENSG00000267080	7.1	NA	NA	NA	NA	NA	NA	NA	NA	NA	NA	NA	NA	no
ASB17	ENSG00000154007	0	0	0	0	NA	NA	NA	NA	NA	NA	NA	NA	NA	yes
ASB18	ENSG00000182177	0	0	0	0	NA	NA	NA	NA	NA	NA	NA	NA	NA	yes
ASB2	ENSG00000100628	0	0.31	0	0	NA	NA	NA	NA	NA	NA	NA	NA	NA	yes
ASB3	ENSG00000115239	16.1	18.44	5.21999999846568	9.95999999858848	NA	NA	NA	NA	NA	NA	NA	NA	NA	yes
ASB4	ENSG00000005981	1.49	1.57	0	50.6000000165995	NA	NA	NA	NA	NA	NA	NA	NA	NA	yes
ASB5	ENSG00000164122	0	0	0.230000000371282	0	NA	NA	NA	NA	NA	NA	NA	NA	NA	yes
ASB6	ENSG00000148331	13.48	9.37	10.8300000035664	17.2900000003297	Q9NWX5	Q9NWX5	NA	NA	NA	NA	Q9NWX5	NA	NA	yes
ASB7	ENSG00000183475	7.36	6.55	0.629999999484399	4.65999999977576	NA	NA	NA	NA	NA	NA	NA	NA	NA	yes
ASB8	ENSG00000177981	35.74	29.64	8.27000000095864	14.4999999958435	NA	NA	NA	NA	NA	NA	NA	NA	NA	yes
ASB9	ENSG00000102048	97.53	14.28	47.6800000020582	190.260000047362	Q96DX5	Q96DX5	Q96DX5	Q96DX5	Q96DX5	NA	Q96DX5	NA	Q96DX5	yes
ASB9P1	ENSG00000258527	0.32	NA	0	0	NA	NA	NA	NA	NA	NA	NA	NA	NA	no
ASCC1	ENSG00000138303	25.16	16.27	3.25999999866795	9.12000000056408	Q8N9N2-2	Q8N9N2-2	Q8N9N2	NA	NA	NA	Q8N9N2	NA	NA	yes
ASCC2	ENSG00000100325	35.72	32.08	12.6600000045887	25.0899999992273	Q9H1I8	Q9H1I8	Q9H1I8	Q9H1I8	NA	NA	Q9H1I8	NA	Q9H1I8	yes
ASCC3	ENSG00000112249	39.5	38.13	2.19000000002179	7.77000000200599	Q8N3C0	Q8N3C0	Q8N3C0	NA	NA	NA	Q8N3C0	NA	Q8N3C0	yes
ASCL1	ENSG00000139352	1.24	1.83	0	1.15999999941797	NA	NA	NA	NA	NA	NA	NA	NA	NA	yes
ASCL2	ENSG00000183734	7.61	2.22	4.73000000007077	0	NA	NA	NA	NA	NA	NA	NA	NA	NA	yes
ASCL3	ENSG00000176009	0	0.97	0	0	NA	NA	NA	NA	NA	NA	NA	NA	NA	yes
ASCL4	ENSG00000187855	0.42	0	0	0	NA	NA	NA	NA	NA	NA	NA	NA	NA	yes
ASCL5	ENSG00000232237	0.14	NA	NA	NA	NA	NA	NA	NA	NA	NA	NA	NA	NA	yes
ASF1A	ENSG00000111875	24.33	11.71	4.06000000028204	14.4799999960333	NA	NA	Q9Y294	Q9Y294	Q9Y294	NA	NA	NA	NA	yes
ASF1B	ENSG00000105011	71.61	1.04	0	0	Q9NVP2	Q9NVP2	Q9NVP2	NA	NA	NA	Q9NVP2	NA	NA	yes
ASGR1	ENSG00000141505	0.66	1.76	0	0	NA	NA	NA	NA	NA	NA	NA	NA	NA	yes
ASGR2	ENSG00000161944	0	0	0	0	P07307	P07307	NA	NA	NA	NA	NA	NA	NA	yes
ASH1L	ENSG00000116539	21.91	53.51	1.73999999964712	6.91000000165544	Q9NR48	NA	NA	NA	NA	NA	Q9NR48	NA	NA	yes
ASH1L-AS1	ENSG00000235919	8.35	0.81	NA	NA	NA	NA	NA	NA	NA	NA	NA	NA	NA	no
ASH1L-IT1	ENSG00000227773	0	NA	NA	NA	NA	NA	NA	NA	NA	NA	NA	NA	NA	no
ASH2L	ENSG00000129691	44.33	NA	3.79000000012797	14.43999999472	Q9UBL3	Q9UBL3	Q9UBL3	NA	Q9UBL3	NA	Q9UBL3	NA	Q9UBL3	yes
ASH2LP1	ENSG00000224144	0	NA	NA	NA	NA	NA	NA	NA	NA	NA	NA	NA	NA	no
ASH2LP2	ENSG00000237428	0	NA	NA	NA	NA	NA	NA	NA	NA	NA	NA	NA	NA	no
ASH2LP3	ENSG00000225724	0.12	NA	NA	NA	NA	NA	NA	NA	NA	NA	NA	NA	NA	no
ASIC1	ENSG00000110881	8.23	NA	NA	NA	NA	NA	NA	NA	NA	NA	NA	NA	NA	yes
ASIC2	ENSG00000108684	2.4	0	NA	NA	NA	NA	NA	NA	NA	NA	NA	NA	NA	yes
ASIC3	ENSG00000213199	2.03	NA	NA	NA	NA	NA	NA	NA	NA	NA	NA	NA	NA	yes
ASIC4	ENSG00000072182	10.25	0.62	NA	NA	Q96FT7	NA	NA	NA	NA	NA	Q96FT7	NA	NA	yes
ASIC5	ENSG00000256394	0	0	NA	NA	NA	NA	NA	NA	NA	NA	NA	NA	NA	yes
ASIP	ENSG00000101440	0	0	0	0	NA	NA	NA	NA	NA	NA	NA	NA	NA	yes
ASL	ENSG00000126522	31.13	11.27	7.980000000209	24.4899999956275	P04424	P04424	P04424	P04424	P04424	NA	P04424	P04424;F8W943	P04424	yes
ASLP1	ENSG00000244723	0	NA	NA	NA	NA	NA	NA	NA	NA	NA	NA	NA	NA	no
ASMT	ENSG00000196433	0	0.65	0	0	NA	NA	NA	NA	NA	NA	NA	NA	NA	yes
ASMTL	ENSG00000169093	12.64	17.85	10.410000003844	35.1900000100888	O95671	O95671	O95671	NA	NA	NA	O95671	NA	O95671	yes
ASMTL-AS1	ENSG00000236017	12.64	5.51	1.75999999999341	2.73999999970729	NA	NA	NA	NA	NA	NA	NA	NA	NA	no
ASNA1	ENSG00000198356	88.16	29.04	36.6900000028833	57.530000018035	O43681	O43681	NA	NA	NA	NA	O43681	O43681;A0A087WXS7;K7ERW9	NA	yes
ASNS	ENSG00000070669	94.04	58.98	34.2700000085192	54.5900000010135	P08243	P08243	P08243	P08243	P08243	P08243	P08243	P08243;F8WEJ5	P08243	yes
ASNSD1	ENSG00000138381	85.61	18.51	6.61000000143043	14.2100000005295	NA	NA	NA	NA	NA	NA	NA	NA	NA	yes
ASNSP1	ENSG00000248498	0.14	NA	NA	NA	NA	NA	NA	NA	NA	NA	NA	NA	NA	no
ASNSP3	ENSG00000236554	0	NA	NA	NA	NA	NA	NA	NA	NA	NA	NA	NA	NA	no
ASNSP4	ENSG00000251470	0	NA	NA	NA	NA	NA	NA	NA	NA	NA	NA	NA	NA	no
ASNSP6	ENSG00000267333	0	NA	NA	NA	NA	NA	NA	NA	NA	NA	NA	NA	NA	no
ASPA	ENSG00000108381	0	0	0	0	NA	NA	NA	NA	NA	NA	NA	NA	P45381	yes
ASPDH	ENSG00000204653	3.06	0.4	0	1.56999999925333	NA	NA	NA	NA	NA	NA	NA	NA	NA	yes
ASPG	ENSG00000166183	0	0	0	0	NA	NA	NA	NA	NA	NA	NA	NA	NA	yes
ASPH	ENSG00000198363	421.93	183.06	14.0700000018479	40.4100000116204	Q12797, Q12797-7	Q12797	Q12797	NA	Q12797	NA	Q12797, Q12797-8	NA	Q12797	yes
ASPHD1	ENSG00000174939	21.07	14.04	10.1799999994694	38.7399999869173	NA	NA	NA	NA	NA	NA	NA	NA	NA	yes
ASPHD2	ENSG00000128203	3.82	2.94	0	1.40999999923953	NA	NA	NA	NA	NA	NA	Q6ICH7	NA	NA	yes
ASPM	ENSG00000066279	21.73	0.22	0	0	Q8IZT6	NA	NA	NA	NA	NA	Q8IZT6	NA	NA	yes
ASPN	ENSG00000106819	0	2.32	0.579999999559327	0	NA	NA	NA	NA	NA	NA	NA	NA	Q9BXN1	yes
ASPRV1	ENSG00000244617	0.66	1.36	0	0.0799999997089869	Q53RT3	NA	NA	NA	NA	NA	NA	NA	NA	yes
ASPSCR1	ENSG00000169696	16.12	11.59	16.2599999951639	16.4899999982188	Q9BZE9	Q9BZE9	Q9BZE9	Q9BZE9	Q9BZE9	NA	Q9BZE9	NA	Q9BZE9	yes
ASRGL1	ENSG00000162174	63.62	19.87	0.670000000348045	2.13999999974556	Q7L266	Q7L266	Q7L266	Q7L266	Q7L266	NA	Q7L266	NA	NA	yes
ASS1	ENSG00000130707	0	2.78	4.93999999989278	3.2299999989878	NA	NA	NA	NA	NA	P00966	NA	P00966;Q5T6L6;Q5T6L5	P00966	yes
ASS1P1	ENSG00000220517	0	NA	NA	NA	NA	NA	NA	NA	NA	NA	NA	NA	NA	no
ASS1P10	ENSG00000215325	0.1	NA	NA	NA	NA	NA	NA	NA	NA	NA	NA	NA	NA	no
ASS1P11	ENSG00000225308	0	NA	NA	NA	NA	NA	NA	NA	NA	NA	NA	NA	NA	no
ASS1P12	ENSG00000237437	0.48	NA	NA	NA	NA	NA	NA	NA	NA	NA	NA	NA	NA	no
ASS1P2	ENSG00000223922	0	NA	NA	NA	NA	NA	NA	NA	NA	NA	NA	NA	NA	no
ASS1P4	ENSG00000213487	0	NA	NA	NA	NA	NA	NA	NA	NA	NA	NA	NA	NA	no
ASS1P5	ENSG00000227881	0	NA	NA	NA	NA	NA	NA	NA	NA	NA	NA	NA	NA	no
ASS1P6	ENSG00000215583	0	NA	NA	NA	NA	NA	NA	NA	NA	NA	NA	NA	NA	no
ASS1P7	ENSG00000236893	0	NA	NA	NA	NA	NA	NA	NA	NA	NA	NA	NA	NA	no
ASS1P8	ENSG00000251418	0	NA	NA	NA	NA	NA	NA	NA	NA	NA	NA	NA	NA	no
ASS1P9	ENSG00000217791	0	NA	NA	NA	NA	NA	NA	NA	NA	NA	NA	NA	NA	no
ASTE1	ENSG00000034533	6.12	7.82	2.02000000094125	3.20000000031616	Q2TB18	NA	NA	NA	NA	NA	NA	NA	NA	yes
ASTL	ENSG00000188886	0	0	0	0	NA	NA	NA	NA	NA	NA	NA	NA	NA	yes
ASTN1	ENSG00000152092	1.42	0.38	0	0	NA	NA	NA	NA	NA	NA	NA	NA	NA	yes
ASTN2	ENSG00000148219	2.96	5	0.619999999876593	2.45000000026112	NA	NA	NA	NA	NA	NA	NA	NA	NA	yes
ASTN2-AS1	ENSG00000229105	0	NA	NA	NA	NA	NA	NA	NA	NA	NA	NA	NA	NA	no
ASXL1	ENSG00000171456	76.22	27.98	5.77999999830056	7.89999999951243	Q8IXJ9	Q8IXJ9	NA	NA	NA	NA	Q8IXJ9	NA	NA	yes
ASXL2	ENSG00000143970	11.78	27.07	0	1.88000000066358	Q76L83	Q76L83	NA	NA	NA	NA	Q76L83	NA	NA	yes
ASXL3	ENSG00000141431	33.7	3.49	0	1.47000000032537	NA	NA	NA	NA	NA	NA	NA	NA	NA	yes
ASZ1	ENSG00000154438	0	0	0	0	NA	NA	NA	NA	NA	NA	NA	NA	NA	yes
ATAD1	ENSG00000138138	39.95	50.47	7.78000000145675	32.3399999951079	Q8NBU5	Q8NBU5	Q8NBU5	NA	NA	NA	Q8NBU5	NA	Q8NBU5	yes
ATAD2	ENSG00000156802	70.3	4.2	0.420000000265795	3.88999999939834	Q6PL18	Q6PL18	Q6PL18	NA	NA	NA	Q6PL18	NA	NA	yes
ATAD2B	ENSG00000119778	11.23	9.16	0	0.310000000215451	Q9ULI0	Q9ULI0	Q9ULI0	NA	NA	NA	Q9ULI0	NA	NA	yes
ATAD3A	ENSG00000197785	33.97	4.75	5.08000000139553	12.5999999965783	Q9NVI7-2	Q9NVI7-2	Q9NVI7	NA	Q9NVI7	NA	Q9NVI7-2	NA	Q9NVI7	yes
ATAD3B	ENSG00000160072	26.65	12.4	8.54999999901775	7.03000000143274	NA	NA	NA	NA	NA	NA	NA	NA	Q5T9A4	yes
ATAD3C	ENSG00000215915	21.24	3.34	2.67999999927994	6.56999999889282	NA	NA	NA	NA	NA	NA	NA	NA	NA	yes
ATAD5	ENSG00000176208	11.98	2.34	0	0	Q96QE3	Q96QE3	NA	NA	NA	NA	Q96QE3	Q96QE3;A0A075B754	NA	yes
ATAT1	ENSG00000137343	23.31	13.03	7.48000000124332	9.08000000192006	Q5SQI0	Q5SQI0	Q5SQI0	NA	NA	NA	Q5SQI0	NA	NA	yes
ATCAY	ENSG00000167654	2.97	0.59	0	0	NA	NA	NA	NA	NA	NA	NA	NA	NA	yes
ATE1	ENSG00000107669	17.55	15.56	0.0700000002770704	4.87999999974878	O95260	O95260	O95260	NA	NA	NA	O95260	NA	O95260	yes
ATE1-AS1	ENSG00000226864	0.29	NA	NA	NA	NA	NA	NA	NA	NA	NA	NA	NA	NA	no
ATF1	ENSG00000123268	36.02	17.06	3.31999999883595	7.2499999979502	P18846	P18846	NA	NA	NA	NA	NA	NA	NA	yes
ATF1P1	ENSG00000219387	0	NA	NA	NA	NA	NA	NA	NA	NA	NA	NA	NA	NA	no
ATF2	ENSG00000115966	69.16	NA	6.65999999920234	12.3600000027844	NA	NA	P15336	P15336	NA	NA	NA	NA	NA	yes
ATF3	ENSG00000162772	7.17	57.96	5.22999999892354	4.06000000028204	NA	NA	NA	NA	NA	NA	NA	NA	NA	yes
ATF4	ENSG00000128272	179.05	200.88	152.630000032444	208.240000014029	NA	NA	NA	NA	NA	NA	NA	NA	NA	yes
ATF4P1	ENSG00000213338	0	NA	NA	NA	NA	NA	NA	NA	NA	NA	NA	NA	NA	no
ATF4P2	ENSG00000273041	0	NA	NA	NA	NA	NA	NA	NA	NA	NA	NA	NA	NA	no
ATF4P3	ENSG00000228218	0.12	NA	NA	NA	NA	NA	NA	NA	NA	NA	NA	NA	NA	no
ATF4P4	ENSG00000256167	0.29	NA	NA	NA	NA	NA	NA	NA	NA	NA	NA	NA	NA	no
ATF5	ENSG00000169136	24.8	18.31	5.95999999964298	12.1000000031773	NA	NA	NA	NA	NA	NA	NA	NA	NA	yes
ATF6	ENSG00000118217	15.65	49.3	2.87999999889088	9.83000000124911	P18850	P18850	NA	NA	NA	NA	P18850	NA	NA	yes
ATF6B	ENSG00000213676	53.25	30.03	26.8699999936427	49.6099999917913	Q99941	Q99941	NA	NA	NA	NA	NA	NA	NA	yes
ATF7	ENSG00000170653	18.22	37.99	6.43000000121608	10.1300000033387	P17544-1	P17544-1	NA	NA	NA	NA	P17544-1	NA	NA	yes
ATF7IP	ENSG00000171681	27.49	34.51	1.93000000071585	8.04000000225288	Q6VMQ6	Q6VMQ6	Q6VMQ6	NA	NA	NA	Q6VMQ6	NA	NA	yes
ATF7IP2	ENSG00000166669	28.97	3.34	0	0	NA	NA	NA	NA	NA	NA	NA	NA	NA	yes
ATG10	ENSG00000152348	17.53	9.07	2.76000000025303	9.20999999927052	NA	NA	NA	NA	NA	NA	NA	NA	NA	yes
ATG10-AS1	ENSG00000248192	0	NA	NA	NA	NA	NA	NA	NA	NA	NA	NA	NA	NA	no
ATG10-IT1	ENSG00000236447	0	NA	NA	NA	NA	NA	NA	NA	NA	NA	NA	NA	NA	no
ATG101	ENSG00000123395	36.91	NA	NA	NA	NA	NA	NA	NA	NA	NA	NA	NA	NA	yes
ATG12	ENSG00000145782	54.61	10.58	5.21999999846568	15	NA	NA	O94817	O94817	NA	NA	NA	NA	NA	yes
ATG12P2	ENSG00000224121	0	NA	NA	NA	NA	NA	NA	NA	NA	NA	NA	NA	NA	no
ATG13	ENSG00000175224	58.18	32.06	7.71000000106172	16.71000000028	O75143	O75143	O75143	NA	NA	NA	O75143-4	NA	NA	yes
ATG14	ENSG00000126775	6.73	14.06	1.84999999945205	6.96000000127495	Q6ZNE5	Q6ZNE5	NA	NA	NA	NA	Q6ZNE5	NA	NA	yes
ATG16L1	ENSG00000085978	18.21	14.88	3.14000000079029	6.13999999874108	Q676U5	Q676U5	Q676U5	Q676U5	Q676U5	NA	Q676U5	NA	Q676U5	yes
ATG16L2	ENSG00000168010	43.7	21.86	7.06000000137858	2.27000000062703	NA	NA	NA	NA	NA	NA	NA	NA	NA	yes
ATG2A	ENSG00000110046	17.11	8.62	2.11999999981072	10.7699999978485	Q2TAZ0	Q2TAZ0	Q2TAZ0	NA	NA	NA	Q2TAZ0, Q2TAZ0-3	NA	NA	yes
ATG2B	ENSG00000066739	11.21	22.41	1.20000000038133	6.59000000189005	Q96BY7	Q96BY7	Q96BY7	NA	NA	NA	Q96BY7	NA	NA	yes
ATG3	ENSG00000144848	78.11	52.52	21.9800000020486	59.1600000040485	Q9NT62	Q9NT62	Q9NT62	Q9NT62	Q9NT62	NA	Q9NT62	NA	Q9NT62	yes
ATG3P1	ENSG00000224357	0	NA	NA	NA	NA	NA	NA	NA	NA	NA	NA	NA	NA	no
ATG4A	ENSG00000101844	18.05	13.24	5.54000000125407	7.58000000163655	Q8WYN0	NA	Q8WYN0	NA	NA	NA	Q8WYN0	NA	NA	yes
ATG4AP1	ENSG00000232735	0	NA	NA	NA	NA	NA	NA	NA	NA	NA	NA	NA	NA	no
ATG4B	ENSG00000168397	118.86	14.99	10.410000003844	15.429999998003	Q9Y4P1	Q9Y4P1	Q9Y4P1	NA	NA	NA	Q9Y4P1	NA	Q9Y4P1	yes
ATG4C	ENSG00000125703	14.68	2.66	1.48999999949369	2.41999999973646	Q96DT6	Q96DT6	Q96DT6	NA	NA	NA	Q96DT6	NA	NA	yes
ATG4D	ENSG00000130734	35.81	38.19	14.2100000005295	16.3500000037173	Q86TL0	NA	NA	NA	NA	NA	NA	NA	NA	yes
ATG5	ENSG00000057663	47.85	13.47	5.84999999965261	12.3900000041804	Q9H1Y0	Q9H1Y0	Q9H1Y0	NA	Q9H1Y0	NA	Q9H1Y0	NA	Q9H1Y0	yes
ATG7	ENSG00000197548	12.8	13.16	3.79000000012797	7.63999999767189	O95352	O95352	O95352	NA	O95352	NA	O95352	NA	NA	yes
ATG9A	ENSG00000198925	51.01	19.44	6.11999999905405	13.9499999967799	Q7Z3C6	Q7Z3C6	Q7Z3C6	Q7Z3C6	NA	NA	Q7Z3C6	NA	Q7Z3C6	yes
ATG9B	ENSG00000181652	0.74	1.06	0.209999999580755	0	NA	NA	NA	NA	NA	NA	NA	NA	NA	yes
ATIC	ENSG00000138363	84.4	44.28	7.62999999758195	29.7499999927694	P31939	P31939	P31939	P31939	P31939	P31939	P31939	P31939;H7C1S2;C9JLK0;F8WEF0	P31939	yes
ATL1	ENSG00000198513	25.8	11.79	1.59000000015829	11.779999998474	Q8WXF7	Q8WXF7	Q8WXF7	NA	NA	NA	Q8WXF7	NA	Q8WXF7	yes
ATL2	ENSG00000119787	71.96	18.72	5.04999999837613	9.03000000113005	Q8NHH9-2	Q8NHH9-2	Q8NHH9	NA	NA	Q8NHH9	Q8NHH9-2	NA	Q8NHH9	yes
ATL3	ENSG00000184743	6.67	23.18	0	3.19000000021891	Q6DD88	Q6DD88	Q6DD88	NA	NA	NA	Q6DD88	Q6DD88;F5H6I7;F5GWF8	Q6DD88	yes
ATM	ENSG00000149311	25.85	46.24	2.08000000017041	6.32999999817556	Q13315	Q13315	Q13315	NA	NA	NA	Q13315	NA	NA	yes
ATMIN	ENSG00000166454	41.77	39.36	3.71000000052869	17.3699999957137	NA	NA	NA	NA	NA	NA	NA	NA	NA	yes
ATN1	ENSG00000111676	54.59	109.84	66.8400000099466	45.4700000085036	P54259	P54259	NA	P54259	NA	NA	P54259	NA	NA	yes
ATOH1	ENSG00000172238	0	0	0	0	NA	NA	NA	NA	NA	NA	NA	NA	NA	yes
ATOH7	ENSG00000179774	4.6	0.25	0	0	NA	NA	NA	NA	NA	NA	NA	NA	NA	yes
ATOH8	ENSG00000168874	0	0.1	1.2200000006534	0	NA	NA	NA	NA	NA	NA	NA	NA	NA	yes
ATOX1	ENSG00000177556	68.23	45.75	27.5200000065402	95.1300000223137	O00244	O00244	O00244	O00244	O00244	NA	O00244	O00244;E5RIM7;E5RGN3	NA	yes
ATP10A	ENSG00000206190	0	0.09	0	0	NA	NA	NA	NA	NA	NA	NA	NA	NA	yes
ATP10B	ENSG00000118322	0	0.41	0	0	NA	NA	NA	NA	NA	NA	NA	NA	NA	yes
ATP10D	ENSG00000145246	21.15	15.87	0.970000000434705	4.69999999890409	NA	NA	NA	NA	NA	NA	Q9P241	NA	NA	yes
ATP11A	ENSG00000068650	42.84	21.94	1.36999999979706	3.83999999832302	P98196	P98196	P98196	NA	NA	NA	P98196	NA	NA	yes
ATP11A-AS1	ENSG00000232684	0	NA	NA	NA	NA	NA	NA	NA	NA	NA	NA	NA	NA	no
ATP11AUN	ENSG00000197595	0	NA	NA	NA	NA	NA	NA	NA	NA	NA	NA	NA	NA	no
ATP11B	ENSG00000058063	22.93	25.53	2.20999999922664	5.10999999981363	Q9Y2G3	Q9Y2G3	NA	NA	NA	NA	Q9Y2G3	NA	NA	yes
ATP11C	ENSG00000101974	0.07	1.68	0	0	NA	NA	NA	NA	NA	NA	NA	NA	NA	yes
ATP12A	ENSG00000075673	0.03	0	0	0	P54707	NA	NA	NA	NA	NA	NA	NA	NA	yes
ATP13A1	ENSG00000105726	50.88	30.61	20.7699999937606	20.6800000063243	Q9HD20	Q9HD20	Q9HD20	NA	NA	NA	Q9HD20	NA	Q9HD20	yes
ATP13A2	ENSG00000159363	18.1	10.89	3.73999999959412	12.7900000024923	NA	NA	NA	NA	NA	NA	NA	NA	NA	yes
ATP13A3	ENSG00000133657	210.15	75.69	9.06999999838022	19.0199999991498	Q9H7F0	Q9H7F0	Q9H7F0	NA	NA	NA	Q9H7F0	NA	NA	yes
ATP13A4	ENSG00000127249	0.11	0.33	0	0	NA	NA	NA	NA	NA	NA	NA	NA	NA	yes
ATP13A4-AS1	ENSG00000225473	0	NA	NA	NA	NA	NA	NA	NA	NA	NA	NA	NA	NA	no
ATP13A5	ENSG00000187527	0	0	0	0	NA	NA	NA	NA	NA	NA	NA	NA	NA	yes
ATP13A5-AS1	ENSG00000236508	0	NA	NA	NA	NA	NA	NA	NA	NA	NA	NA	NA	NA	no
ATP1A1	ENSG00000163399	219.28	306.23	164.38000005537	598.889999934803	P05023	P05023	P05023	P05023	P05023	P05023	P05023	NA	P05023	yes
ATP1A1-AS1	ENSG00000203865	5.01	NA	NA	NA	NA	NA	NA	NA	NA	NA	NA	NA	NA	no
ATP1A2	ENSG00000018625	0	0	0	0	NA	NA	NA	NA	NA	NA	NA	NA	NA	yes
ATP1A3	ENSG00000105409	14.29	5.25	1.36000000067541	19.0500000060099	NA	NA	P13637	NA	NA	NA	NA	NA	P13637	yes
ATP1A4	ENSG00000132681	0	0	0	0	NA	NA	NA	NA	NA	NA	NA	NA	NA	yes
ATP1B1	ENSG00000143153	106.74	170.63	56.1099999809347	328.460000024961	P05026	P05026	P05026	P05026	P05026	NA	P05026	NA	P05026	yes
ATP1B1P1	ENSG00000249212	0.4	NA	NA	NA	NA	NA	NA	NA	NA	NA	NA	NA	NA	no
ATP1B2	ENSG00000129244	3.3	19.78	2.09999999892667	0.619999999876593	NA	NA	NA	NA	NA	NA	P14415	P14415;I3L3J8;I3L1V9	NA	yes
ATP1B3	ENSG00000069849	110.02	30.49	23.8199999938817	27.5699999967989	P54709	P54709	P54709	P54709	P54709	NA	P54709	NA	P54709	yes
ATP1B3-AS1	ENSG00000244124	1.51	NA	NA	NA	NA	NA	NA	NA	NA	NA	NA	NA	NA	no
ATP1B3P1	ENSG00000271707	0.3	NA	NA	NA	NA	NA	NA	NA	NA	NA	NA	NA	NA	no
ATP1B4	ENSG00000101892	0	0	0	0	NA	NA	NA	NA	NA	NA	NA	NA	NA	yes
ATP23	ENSG00000166896	17.34	NA	NA	NA	NA	NA	NA	NA	NA	NA	NA	NA	NA	yes
ATP2A1	ENSG00000196296	0.3	0.47	0	0	NA	NA	O14983	NA	NA	NA	NA	NA	NA	yes
ATP2A1-AS1	ENSG00000260442	2.08	NA	NA	NA	NA	NA	NA	NA	NA	NA	NA	NA	NA	no
ATP2A2	ENSG00000174437	263.07	120.73	21.7200000042527	27.5599999949643	P16615	P16615	P16615	NA	P16615	P16615	P16615	NA	P16615	yes
ATP2A3	ENSG00000074370	238.47	259.87	247.970000014391	47.4999999937092	Q93084-4	Q93084-4	Q93084	NA	NA	NA	Q93084, Q93084-1, Q93084-4	NA	Q93084	yes
ATP2B1	ENSG00000070961	161.34	19.89	6.96999999880813	12.7399999995869	NA	NA	P20020	P20020	P20020	NA	P20020	NA	P20020	yes
ATP2B1-AS1	ENSG00000271614	4.85	NA	NA	NA	NA	NA	NA	NA	NA	NA	NA	NA	NA	no
ATP2B2	ENSG00000157087	0.03	0.29	0	0	Q01814	NA	NA	NA	NA	NA	NA	NA	Q01814	yes
ATP2B2-IT1	ENSG00000236999	0	NA	NA	NA	NA	NA	NA	NA	NA	NA	NA	NA	NA	no
ATP2B2-IT2	ENSG00000224771	0	NA	NA	NA	NA	NA	NA	NA	NA	NA	NA	NA	NA	no
ATP2B3	ENSG00000067842	0.1	0	0	0	NA	NA	NA	NA	NA	NA	NA	NA	Q16720	yes
ATP2B4	ENSG00000058668	23.17	22.02	0.979999999581566	0	P23634	P23634	P23634	NA	P23634	NA	P23634	NA	P23634	yes
ATP2C1	ENSG00000017260	141.26	47.75	15.3899999963108	38.7299999913701	P98194	P98194	P98194	NA	NA	NA	P98194	B4E2Q0;P98194;H0Y9V7;H0Y9S7	P98194	yes
ATP2C2	ENSG00000064270	7.24	1.16	0	0	NA	NA	NA	NA	NA	NA	NA	NA	NA	yes
ATP2C2-AS1	ENSG00000261286	0.93	NA	NA	NA	NA	NA	NA	NA	NA	NA	NA	NA	NA	no
ATP4A	ENSG00000105675	0	0	0	0	NA	NA	P20648	NA	NA	NA	NA	NA	NA	yes
ATP4B	ENSG00000186009	0	0.37	0	0	P51164	P51164	NA	NA	NA	NA	NA	NA	NA	yes
ATP5F1A	ENSG00000152234	486.91	NA	NA	NA	NA	NA	P25705	P25705	P25705	P25705	NA	NA	P25705	yes
ATP5F1AP1	ENSG00000234861	0	NA	NA	NA	NA	NA	NA	NA	NA	NA	NA	NA	NA	no
ATP5F1AP10	ENSG00000277297	0	NA	NA	NA	NA	NA	NA	NA	NA	NA	NA	NA	NA	no
ATP5F1AP2	ENSG00000227682	0	NA	NA	NA	NA	NA	NA	NA	NA	NA	NA	NA	NA	no
ATP5F1AP3	ENSG00000263232	0	NA	NA	NA	NA	NA	NA	NA	NA	NA	NA	NA	NA	no
ATP5F1AP4	ENSG00000258877	0	NA	NA	NA	NA	NA	NA	NA	NA	NA	NA	NA	NA	no
ATP5F1AP7	ENSG00000241571	0	NA	NA	NA	NA	NA	NA	NA	NA	NA	NA	NA	NA	no
ATP5F1AP8	ENSG00000234720	0	NA	NA	NA	NA	NA	NA	NA	NA	NA	NA	NA	NA	no
ATP5F1B	ENSG00000110955	546.96	NA	NA	NA	NA	NA	P06576	P06576	P06576	P06576	NA	NA	P06576	yes
ATP5F1BP1	ENSG00000231635	0	NA	NA	NA	NA	NA	NA	NA	NA	NA	NA	NA	NA	no
ATP5F1C	ENSG00000165629	166.05	NA	NA	NA	NA	NA	P36542	NA	NA	P36542	NA	NA	P36542	yes
ATP5F1CP1	ENSG00000224004	0.15	NA	NA	NA	NA	NA	NA	NA	NA	NA	NA	NA	NA	no
ATP5F1D	ENSG00000099624	57.12	NA	NA	NA	NA	NA	P30049	P30049	P30049	NA	NA	NA	NA	yes
ATP5F1E	ENSG00000124172	723.98	NA	NA	NA	NA	NA	NA	NA	NA	NA	NA	NA	P56381	yes
ATP5F1EP1	ENSG00000250922	0	NA	NA	NA	NA	NA	NA	NA	NA	NA	NA	NA	NA	no
ATP5F1EP2	ENSG00000180389	6.25	NA	NA	NA	NA	NA	NA	NA	NA	NA	NA	NA	NA	no
ATP5IF1	ENSG00000130770	332.16	NA	NA	NA	NA	NA	Q9UII2	Q9UII2	Q9UII2	NA	NA	NA	Q9UII2	yes
ATP5MC1	ENSG00000159199	177.58	NA	NA	NA	NA	NA	NA	NA	NA	NA	NA	NA	NA	yes
ATP5MC1P1	ENSG00000230157	0	NA	NA	NA	NA	NA	NA	NA	NA	NA	NA	NA	NA	no
ATP5MC1P3	ENSG00000242244	0	NA	NA	NA	NA	NA	NA	NA	NA	NA	NA	NA	NA	no
ATP5MC1P4	ENSG00000227440	2.48	NA	NA	NA	NA	NA	NA	NA	NA	NA	NA	NA	NA	no
ATP5MC1P5	ENSG00000227590	0	NA	NA	NA	NA	NA	NA	NA	NA	NA	NA	NA	NA	no
ATP5MC1P6	ENSG00000214318	0	NA	NA	NA	NA	NA	NA	NA	NA	NA	NA	NA	NA	no
ATP5MC1P7	ENSG00000232734	0	NA	NA	NA	NA	NA	NA	NA	NA	NA	NA	NA	NA	no
ATP5MC1P8	ENSG00000224948	0	NA	NA	NA	NA	NA	NA	NA	NA	NA	NA	NA	NA	no
ATP5MC2	ENSG00000135390	247.5	NA	NA	NA	NA	NA	NA	NA	NA	NA	NA	NA	NA	yes
ATP5MC2P1	ENSG00000225712	0	NA	NA	NA	NA	NA	NA	NA	NA	NA	NA	NA	NA	no
ATP5MC2P3	ENSG00000230482	0	NA	NA	NA	NA	NA	NA	NA	NA	NA	NA	NA	NA	no
ATP5MC2P4	ENSG00000228847	0.76	NA	NA	NA	NA	NA	NA	NA	NA	NA	NA	NA	NA	no
ATP5MC3	ENSG00000154518	354.26	NA	NA	NA	NA	NA	NA	NA	NA	NA	NA	NA	NA	yes
ATP5MD	ENSG00000173915	546.23	NA	NA	NA	NA	NA	Q96IX5	NA	NA	NA	NA	NA	NA	yes
ATP5MDP1	ENSG00000231549	3.51	NA	NA	NA	NA	NA	NA	NA	NA	NA	NA	NA	NA	no
ATP5ME	ENSG00000169020	531.43	NA	NA	NA	NA	NA	P56385	NA	P56385	NA	NA	NA	P56385	yes
ATP5MF	ENSG00000241468	1549.93	NA	NA	NA	NA	NA	P56134	NA	NA	NA	NA	NA	P56134	yes
ATP5MF-PTCD1	ENSG00000248919	9.5	NA	NA	NA	NA	NA	NA	NA	NA	NA	NA	NA	NA	no
ATP5MFP1	ENSG00000224421	0	NA	NA	NA	NA	NA	NA	NA	NA	NA	NA	NA	NA	no
ATP5MFP3	ENSG00000232851	0	NA	NA	NA	NA	NA	NA	NA	NA	NA	NA	NA	NA	no
ATP5MFP4	ENSG00000256826	0	NA	NA	NA	NA	NA	NA	NA	NA	NA	NA	NA	NA	no
ATP5MFP5	ENSG00000256103	0	NA	NA	NA	NA	NA	NA	NA	NA	NA	NA	NA	NA	no
ATP5MFP6	ENSG00000261102	0	NA	NA	NA	NA	NA	NA	NA	NA	NA	NA	NA	NA	no
ATP5MG	ENSG00000167283	235.1	NA	NA	NA	NA	NA	O75964	NA	NA	NA	NA	NA	O75964	yes
ATP5MGL	ENSG00000249222	0	NA	NA	NA	NA	NA	NA	NA	NA	NA	NA	NA	NA	yes
ATP5MGP2	ENSG00000232362	0	NA	NA	NA	NA	NA	NA	NA	NA	NA	NA	NA	NA	no
ATP5MGP3	ENSG00000249256	0	NA	NA	NA	NA	NA	NA	NA	NA	NA	NA	NA	NA	no
ATP5MGP4	ENSG00000225176	0	NA	NA	NA	NA	NA	NA	NA	NA	NA	NA	NA	NA	no
ATP5MGP5	ENSG00000242561	0	NA	NA	NA	NA	NA	NA	NA	NA	NA	NA	NA	NA	no
ATP5MGP6	ENSG00000267376	0	NA	NA	NA	NA	NA	NA	NA	NA	NA	NA	NA	NA	no
ATP5MGP7	ENSG00000267189	0	NA	NA	NA	NA	NA	NA	NA	NA	NA	NA	NA	NA	no
ATP5MPL	ENSG00000156411	230.89	NA	NA	NA	NA	NA	P56378	NA	NA	NA	NA	NA	NA	yes
ATP5PB	ENSG00000116459	342.99	NA	NA	NA	NA	NA	P24539	P24539	NA	NA	NA	NA	P24539	yes
ATP5PBP1	ENSG00000224451	0	NA	NA	NA	NA	NA	NA	NA	NA	NA	NA	NA	NA	no
ATP5PBP2	ENSG00000214342	0	NA	NA	NA	NA	NA	NA	NA	NA	NA	NA	NA	NA	no
ATP5PBP3	ENSG00000214003	0	NA	NA	NA	NA	NA	NA	NA	NA	NA	NA	NA	NA	no
ATP5PBP4	ENSG00000214025	0	NA	NA	NA	NA	NA	NA	NA	NA	NA	NA	NA	NA	no
ATP5PBP5	ENSG00000254944	0.92	NA	NA	NA	NA	NA	NA	NA	NA	NA	NA	NA	NA	no
ATP5PBP6	ENSG00000219806	0	NA	NA	NA	NA	NA	NA	NA	NA	NA	NA	NA	NA	no
ATP5PBP7	ENSG00000261424	0	NA	NA	NA	NA	NA	NA	NA	NA	NA	NA	NA	NA	no
ATP5PD	ENSG00000167863	334.22	NA	NA	NA	NA	NA	O75947	O75947	NA	NA	NA	NA	NA	yes
ATP5PDP1	ENSG00000261679	0	NA	NA	NA	NA	NA	NA	NA	NA	NA	NA	NA	NA	no
ATP5PDP2	ENSG00000229184	0.34	NA	NA	NA	NA	NA	NA	NA	NA	NA	NA	NA	NA	no
ATP5PDP3	ENSG00000213954	0	NA	NA	NA	NA	NA	NA	NA	NA	NA	NA	NA	NA	no
ATP5PDP4	ENSG00000234925	1.39	NA	NA	NA	NA	NA	NA	NA	NA	NA	NA	NA	NA	no
ATP5PF	ENSG00000154723	347.73	NA	NA	NA	NA	NA	P18859	P18859	P18859	P18859	NA	NA	NA	yes
ATP5PFP1	ENSG00000237701	0	NA	NA	NA	NA	NA	NA	NA	NA	NA	NA	NA	NA	no
ATP5PO	ENSG00000241837	263.47	NA	NA	NA	NA	NA	P48047	NA	NA	NA	NA	NA	P48047	yes
ATP6AP1	ENSG00000071553	259.08	211.32	77.5699999838237	161.879999966021	Q15904	Q15904	Q15904	Q15904	Q15904	NA	Q15904	NA	Q15904	yes
ATP6AP1L	ENSG00000205464	2.18	4.76	4.96000000129125	7.61000000225519	NA	NA	NA	NA	NA	NA	NA	NA	NA	yes
ATP6AP2	ENSG00000182220	651.96	84.44	40.4199999872014	107.499999966572	O75787	O75787	O75787	O75787	O75787	NA	O75787	NA	O75787	yes
ATP6V0A1	ENSG00000033627	107.25	227.7	35.2600000007682	55.9999999934912	Q93050-1, Q93050-3	Q93050-1, Q93050-3	Q93050	Q93050	Q93050	NA	Q93050-1	NA	Q93050	yes
ATP6V0A2	ENSG00000185344	11.33	12.52	1.61000000037058	0.699999999572286	Q9Y487	Q9Y487	Q9Y487	NA	NA	NA	Q9Y487	NA	Q9Y487	yes
ATP6V0A4	ENSG00000105929	0	0	0	0	NA	NA	NA	NA	NA	NA	NA	NA	NA	yes
ATP6V0B	ENSG00000117410	292.65	139.26	82.5200000118586	415.359999903233	NA	NA	NA	NA	NA	NA	NA	NA	NA	yes
ATP6V0C	ENSG00000185883	153.34	210.59	131.640000025649	327.509999929151	P27449	P27449	P27449	P27449	P27449	NA	P27449	NA	P27449	yes
ATP6V0CP1	ENSG00000230201	0	NA	NA	NA	NA	NA	NA	NA	NA	NA	NA	NA	NA	no
ATP6V0CP2	ENSG00000244142	0	NA	NA	NA	NA	NA	NA	NA	NA	NA	NA	NA	NA	no
ATP6V0CP3	ENSG00000213435	7.85	0	0	0	NA	NA	NA	NA	NA	NA	NA	NA	NA	no
ATP6V0CP4	ENSG00000284138	0	NA	NA	NA	NA	NA	NA	NA	NA	NA	NA	NA	NA	no
ATP6V0D1	ENSG00000159720	122.3	176.03	27.6699999907434	131.989999989704	P61421	P61421	P61421	P61421	P61421	NA	P61421	NA	P61421	yes
ATP6V0D2	ENSG00000147614	0	0	0	0	NA	NA	NA	NA	Q8N8Y2	NA	NA	NA	NA	yes
ATP6V0E1	ENSG00000113732	202.43	213.8	148.210000051129	443.009999964377	NA	NA	NA	NA	NA	NA	NA	NA	NA	yes
ATP6V0E1P1	ENSG00000225364	0	NA	NA	NA	NA	NA	NA	NA	NA	NA	NA	NA	NA	no
ATP6V0E1P2	ENSG00000223513	0	NA	NA	NA	NA	NA	NA	NA	NA	NA	NA	NA	NA	no
ATP6V0E1P3	ENSG00000238038	0	NA	NA	NA	NA	NA	NA	NA	NA	NA	NA	NA	NA	no
ATP6V0E1P4	ENSG00000227883	0	NA	NA	NA	NA	NA	NA	NA	NA	NA	NA	NA	NA	no
ATP6V0E2	ENSG00000171130	135.99	55.24	49.3800000014137	111.699999977748	NA	NA	NA	NA	NA	NA	NA	NA	NA	yes
ATP6V0E2-AS1	ENSG00000204934	6.48	2.36	NA	NA	NA	NA	NA	NA	NA	NA	NA	NA	NA	no
ATP6V1A	ENSG00000114573	92.93	62.1	12.4399999999624	46.5399999944736	P38606	P38606	P38606	P38606	P38606	NA	P38606	P38606;C9JVW8;C9JA17	P38606	yes
ATP6V1B1	ENSG00000116039	7.44	0.9	0	0	P15313	P15313	P15313	P15313	NA	NA	P15313	NA	NA	yes
ATP6V1B1-AS1	ENSG00000239322	2.69	NA	NA	NA	NA	NA	NA	NA	NA	NA	NA	NA	NA	no
ATP6V1B2	ENSG00000147416	154.53	69.92	18.9199999959495	69.3099999820276	P21281	P21281	P21281	P21281	P21281	NA	P21281	P21281;H0YC04;P15313;C9JL73;C9JNS9;C9J5E3	P21281	yes
ATP6V1C1	ENSG00000155097	75.23	35.9	4.13000000059621	10.670000000545	P21283	P21283	P21283	P21283	P21283	NA	P21283	P21283;E7EV59	P21283	yes
ATP6V1C2	ENSG00000143882	4.15	4.86	0.270000000002253	0	NA	NA	NA	NA	NA	NA	NA	NA	NA	yes
ATP6V1D	ENSG00000100554	117.05	49.42	31.0300000000009	91.3000000154562	Q9Y5K8	Q9Y5K8	Q9Y5K8	Q9Y5K8	Q9Y5K8	NA	NA	NA	Q9Y5K8	yes
ATP6V1E1	ENSG00000131100	125.49	171.2	52.1200000157516	149.709999952979	P36543	P36543	P36543	P36543	P36543	NA	P36543	P36543;C9J8H1	P36543	yes
ATP6V1E1P1	ENSG00000225099	0.3	NA	NA	NA	NA	NA	NA	NA	NA	NA	NA	NA	NA	no
ATP6V1E2	ENSG00000250565	3.25	4.05	0.100000000190665	0.399999999834796	NA	NA	NA	NA	NA	NA	NA	NA	NA	yes
ATP6V1F	ENSG00000128524	253.92	83.78	77.1499999939166	168.700000040546	Q16864	Q16864	Q16864	Q16864	Q16864	NA	Q16864	NA	NA	yes
ATP6V1FNB	ENSG00000272899	0.51	NA	NA	NA	NA	NA	NA	NA	NA	NA	NA	NA	NA	yes
ATP6V1G1	ENSG00000136888	177.22	129.66	160.979999956171	238.220000009325	O75348	O75348	O75348	O75348	O75348	NA	NA	O75348;O95670;F2Z307	O75348	yes
ATP6V1G1P2	ENSG00000253502	0	NA	NA	NA	NA	NA	NA	NA	NA	NA	NA	NA	NA	no
ATP6V1G1P3	ENSG00000224662	0	NA	NA	NA	NA	NA	NA	NA	NA	NA	NA	NA	NA	no
ATP6V1G1P4	ENSG00000233343	0	NA	NA	NA	NA	NA	NA	NA	NA	NA	NA	NA	NA	no
ATP6V1G1P6	ENSG00000249372	0	NA	NA	NA	NA	NA	NA	NA	NA	NA	NA	NA	NA	no
ATP6V1G1P7	ENSG00000230474	0	NA	NA	NA	NA	NA	NA	NA	NA	NA	NA	NA	NA	no
ATP6V1G2	ENSG00000213760	2.55	2.07	0.310000000215451	14.079999994837	NA	NA	NA	NA	NA	NA	NA	NA	NA	yes
ATP6V1G2-DDX39B	ENSG00000254870	0.95	0	0	0.119999999780394	NA	NA	NA	NA	NA	NA	NA	NA	NA	no
ATP6V1G3	ENSG00000151418	0	0	0	0	NA	NA	NA	NA	NA	NA	Q96LB4	NA	NA	yes
ATP6V1H	ENSG00000047249	68.6	NA	11.5099999966087	38.3200000118324	Q9UI12	Q9UI12	Q9UI12	Q9UI12	Q9UI12	NA	Q9UI12	NA	Q9UI12	yes
ATP7A	ENSG00000165240	4.05	11.94	0.0299999997083593	0.990000000318737	NA	NA	NA	NA	NA	NA	Q04656	NA	NA	yes
ATP7B	ENSG00000123191	3.09	4.78	0.850000000331368	0	NA	NA	NA	NA	NA	NA	P35670	NA	NA	yes
ATP8A1	ENSG00000124406	89.68	28.02	6.77999999885962	35.1399999977486	Q9Y2Q0-2	Q9Y2Q0-2	Q9Y2Q0	Q9Y2Q0	NA	NA	Q9Y2Q0-3	NA	Q9Y2Q0	yes
ATP8A2	ENSG00000132932	1.33	0.44	0	0	NA	NA	NA	NA	NA	NA	NA	NA	Q9NTI2	yes
ATP8A2P2	ENSG00000229800	0	NA	NA	NA	NA	NA	NA	NA	NA	NA	NA	NA	NA	no
ATP8A2P3	ENSG00000233963	0	NA	NA	NA	NA	NA	NA	NA	NA	NA	NA	NA	NA	no
ATP8B1	ENSG00000081923	0.26	3.13	0	0.379999999996705	NA	NA	NA	NA	NA	NA	NA	NA	O43520	yes
ATP8B2	ENSG00000143515	21.23	18.55	3.76999999923695	0.709999999868228	NA	NA	NA	NA	NA	NA	NA	NA	NA	yes
ATP8B3	ENSG00000130270	0.7	1.63	0	0	O60423-1	O60423-1	NA	NA	NA	NA	NA	NA	NA	yes
ATP8B4	ENSG00000104043	0.95	0.18	0	0	Q8TF62	NA	NA	NA	NA	NA	Q8TF62	NA	NA	yes
ATP8B5P	ENSG00000179766	0.19	3.56	0	0	NA	NA	NA	NA	NA	NA	NA	NA	NA	no
ATP9A	ENSG00000054793	90.57	108.8	7.94999999766187	34.9799999881099	O75110	O75110	O75110	NA	NA	NA	O75110	NA	O75110	yes
ATP9B	ENSG00000166377	10.69	500.39	1.00999999943685	8.04000000225288	NA	NA	NA	NA	NA	NA	O43861	NA	O43861	yes
ATPAF1	ENSG00000123472	63.87	23.72	25.0499999929373	106.330000036907	Q5TC12-3	Q5TC12-3	Q5TC12	NA	NA	NA	Q5TC12	NA	NA	yes
ATPAF2	ENSG00000171953	31.29	21.28	5.41000000069305	14.7799999973888	Q8N5M1	Q8N5M1	Q8N5M1	NA	NA	NA	NA	NA	Q8N5M1	yes
ATPSCKMT	ENSG00000150756	33.07	NA	NA	NA	NA	NA	NA	NA	NA	NA	NA	NA	NA	yes
ATR	ENSG00000175054	12.02	12.6	1.56999999925333	3.08999999952649	Q13535	Q13535	Q13535	NA	NA	NA	Q13535	NA	NA	yes
ATRAID	ENSG00000138085	159.13	79	NA	NA	Q6UW56	NA	Q6UW56	NA	NA	NA	Q6UW56	NA	NA	yes
ATRIP	ENSG00000164053	17.68	2.26	1.89999999951715	2.82999999960117	Q8WXE1	Q8WXE1	NA	NA	NA	NA	Q8WXE1	NA	NA	yes
ATRN	ENSG00000088812	34.62	22.2	3	12.1899999956406	O75882	O75882	O75882	O75882	O75882	NA	O75882	O75882	O75882	yes
ATRNL1	ENSG00000107518	34.99	28.58	1.68000000058878	6.88999999869438	Q5VV63	NA	NA	NA	NA	NA	NA	NA	NA	yes
ATRX	ENSG00000085224	50.33	34.85	1.79999999966959	7.68999999976102	P46100	P46100	P46100	P46100	NA	NA	P46100	NA	P46100	yes
ATXN1	ENSG00000124788	1.56	21.84	2.12999999965744	2.44000000017317	NA	NA	NA	NA	NA	NA	NA	NA	NA	yes
ATXN10	ENSG00000130638	186.73	41.95	11.7000000010141	41.2000000052703	Q9UBB4	Q9UBB4	Q9UBB4	Q9UBB4	NA	NA	Q9UBB4	NA	Q9UBB4	yes
ATXN1L	ENSG00000224470	16.8	21.77	1.9099999997306	7.29000000160304	P0C7T5	P0C7T5	P0C7T5	NA	NA	NA	P0C7T5	NA	NA	yes
ATXN2	ENSG00000204842	33.37	83.42	6.9399999979734	9.95000000217216	Q99700	Q99700	Q99700	Q99700	Q99700	NA	Q99700	NA	Q99700	yes
ATXN2-AS	ENSG00000258099	0	NA	NA	NA	NA	NA	NA	NA	NA	NA	NA	NA	NA	no
ATXN2L	ENSG00000168488	80.81	66.06	19.8200000068593	31.5599999889069	Q8WWM7	Q8WWM7	Q8WWM7	Q8WWM7	Q8WWM7	NA	Q8WWM7	NA	Q8WWM7	yes
ATXN3	ENSG00000066427	14.34	17.66	0.0600000001554155	1.43000000028456	NA	NA	P54252	P54252	NA	NA	P54252	NA	NA	yes
ATXN3L	ENSG00000123594	0	0	0	0	NA	NA	NA	NA	NA	NA	NA	NA	NA	yes
ATXN7	ENSG00000163635	11.38	39.34	2.44000000017317	4.98999999994162	NA	NA	NA	NA	NA	NA	O15265	NA	NA	yes
ATXN7L1	ENSG00000146776	8.37	7.83	0.260000000240008	3.20999999914886	Q9ULK2	NA	NA	NA	NA	NA	Q9ULK2	NA	NA	yes
ATXN7L2	ENSG00000162650	13.03	2.82	1.56999999925333	2.18000000108088	NA	NA	NA	NA	NA	NA	Q5T6C5	NA	NA	yes
ATXN7L3	ENSG00000087152	34.3	12.24	16.5300000001845	15.5800000032061	NA	NA	NA	NA	NA	NA	NA	NA	NA	yes
ATXN7L3B	ENSG00000253719	53.03	84.58	25.9100000025052	37.5099999994058	Q96GX2	NA	Q96GX2	NA	NA	NA	Q96GX2	NA	NA	yes
ATXN8OS	ENSG00000230223	0.85	0	0	0	NA	NA	NA	NA	NA	NA	NA	NA	NA	no
AUH	ENSG00000148090	19.96	15.73	10.0899999970252	33.359999991337	Q13825	Q13825	Q13825	NA	NA	NA	Q13825	NA	Q13825	yes
AUNIP	ENSG00000127423	7.17	0.4	NA	NA	NA	NA	NA	NA	NA	NA	NA	NA	NA	yes
AUP1	ENSG00000115307	140.9	84.21	35.6800000045681	50.5399999969671	NA	NA	Q9Y679	Q9Y679	NA	NA	Q9Y679	NA	NA	yes
AURKA	ENSG00000087586	107.14	0.9	0	0	O14965	O14965	O14965	NA	NA	NA	O14965	NA	NA	yes
AURKAIP1	ENSG00000175756	98.88	34.04	50.1699999916537	116.859999993719	NA	NA	NA	NA	NA	NA	NA	NA	NA	yes
AURKAP1	ENSG00000213033	0.66	NA	NA	NA	NA	NA	NA	NA	NA	NA	NA	NA	NA	no
AURKAP2	ENSG00000230165	0	NA	NA	NA	NA	NA	NA	NA	NA	NA	NA	NA	NA	no
AURKB	ENSG00000178999	88.53	0	0	0	Q96GD4	Q96GD4	Q96GD4	NA	NA	NA	Q96GD4	NA	NA	yes
AURKC	ENSG00000105146	1.01	2.73	0	0	NA	NA	NA	NA	NA	NA	NA	NA	NA	yes
AUTS2	ENSG00000158321	19.81	2.54	2.70000000066274	1.55999999960026	NA	NA	NA	NA	NA	NA	NA	NA	NA	yes
AVEN	ENSG00000169857	7.39	6.48	1.69000000040666	10.9499999992265	Q9NQS1	Q9NQS1	Q9NQS1	NA	NA	NA	Q9NQS1	NA	NA	yes
AVIL	ENSG00000135407	1.59	8.01	2.53999999924358	0	NA	NA	NA	NA	NA	NA	NA	NA	NA	yes
AVL9	ENSG00000105778	27.53	21.78	1.02999999942246	4.83999999957378	Q8NBF6	Q8NBF6	Q8NBF6	NA	Q8NBF6	NA	NA	Q8NBF6;B8ZZW5	NA	yes
AVP	ENSG00000101200	0	0	0	0	NA	NA	NA	NA	NA	NA	NA	NA	NA	yes
AVPI1	ENSG00000119986	2.17	4.86	0.920000000071291	7.44999999768749	NA	NA	NA	NA	NA	NA	NA	NA	NA	yes
AVPR1A	ENSG00000166148	0.39	NA	0	0	NA	NA	NA	NA	NA	NA	NA	NA	NA	yes
AVPR1B	ENSG00000198049	0.51	0	0	2.4099999994104	NA	NA	NA	NA	NA	NA	NA	NA	NA	yes
AVPR2	ENSG00000126895	0	0	0	0	NA	NA	NA	NA	NA	NA	NA	NA	NA	yes
AWAT1	ENSG00000204195	0	0	0	0	NA	NA	NA	NA	NA	NA	NA	NA	NA	yes
AWAT2	ENSG00000147160	0	0	0	0	NA	NA	NA	NA	NA	NA	NA	NA	NA	yes
AXDND1	ENSG00000162779	0	1.67	0	0	NA	NA	NA	NA	NA	NA	NA	NA	NA	yes
AXIN1	ENSG00000103126	17.66	8.03	3.47999999912157	6.54999999770931	O15169	O15169	NA	NA	NA	NA	NA	NA	NA	yes
AXIN2	ENSG00000168646	3.3	7.13	0	1.00999999943685	NA	NA	NA	NA	NA	NA	NA	NA	NA	yes
AXL	ENSG00000167601	0.07	0.43	0.110000000326699	0	NA	NA	NA	NA	NA	NA	NA	NA	NA	yes
AZGP1	ENSG00000160862	0	0.55	0	0.139999999691813	P25311	P25311	NA	NA	P25311	P25311	NA	NA	P25311	yes
AZGP1P1	ENSG00000214313	0	0	0	0	NA	NA	NA	NA	NA	NA	NA	NA	NA	no
AZGP1P2	ENSG00000214252	0	NA	NA	NA	NA	NA	NA	NA	NA	NA	NA	NA	NA	no
AZI2	ENSG00000163512	58.79	24.01	10.7500000026255	21.8700000057552	Q9H6S1	Q9H6S1	NA	NA	NA	NA	NA	NA	NA	yes
AZIN1	ENSG00000155096	137.65	30.35	9.75000000221977	36.9500000124132	NA	NA	NA	NA	NA	NA	NA	NA	NA	yes
AZIN1-AS1	ENSG00000253320	5.25	NA	NA	NA	NA	NA	NA	NA	NA	NA	NA	NA	NA	no
AZIN2	ENSG00000142920	3.27	NA	NA	NA	NA	NA	NA	NA	NA	NA	NA	NA	NA	yes
AZU1	ENSG00000172232	0	0	0	0	NA	NA	NA	NA	NA	NA	NA	NA	NA	yes
AZU1P1	ENSG00000270444	0	NA	NA	NA	NA	NA	NA	NA	NA	NA	NA	NA	NA	no
B2M	ENSG00000166710	2303.34	464.76	492.819999851081	899.270000111694	P61769	P61769	P61769	P61769	P61769	P61769	P61769	H0YL18;P61769;F5H6I0;H0YLF3	P61769	yes
B3GALNT1	ENSG00000169255	27.82	15.96	3.81000000001561	15.4500000017345	O75752	O75752	NA	O75752	O75752	NA	O75752	NA	NA	yes
B3GALNT1P1	ENSG00000229948	0	NA	NA	NA	NA	NA	NA	NA	NA	NA	NA	NA	NA	no
B3GALNT2	ENSG00000162885	12.21	NA	1.44000000035828	1.10000000015808	NA	NA	NA	NA	NA	NA	NA	NA	NA	yes
B3GALNT2P1	ENSG00000218725	0	NA	NA	NA	NA	NA	NA	NA	NA	NA	NA	NA	NA	no
B3GALT1	ENSG00000172318	1.44	2.01	0	0	NA	NA	NA	NA	NA	NA	NA	NA	NA	yes
B3GALT2	ENSG00000162630	16.23	6.83	0	0.349999999741634	NA	NA	NA	NA	NA	NA	NA	O43825	NA	yes
B3GALT4	ENSG00000235863	13.92	5.67	7.84999999879991	9.42000000358397	O96024	O96024	NA	NA	NA	NA	O96024	NA	NA	yes
B3GALT5	ENSG00000183778	3.57	12.84	0	0.399999999834796	Q9Y2C3	Q9Y2C3	NA	NA	NA	NA	Q9Y2C3	NA	NA	yes
B3GALT5-AS1	ENSG00000184809	0.6	NA	NA	NA	NA	NA	NA	NA	NA	NA	NA	NA	NA	no
B3GALT6	ENSG00000176022	8.61	7.98	8.07000000154784	11.9500000018025	Q96L58	Q96L58	Q96L58	Q96L58	NA	NA	Q96L58	NA	NA	yes
B3GAT1	ENSG00000109956	5.71	0.89	0	0.320000000380869	NA	NA	NA	NA	NA	NA	NA	NA	NA	yes
B3GAT2	ENSG00000112309	0.47	0	0	2.71999999914057	NA	NA	NA	NA	NA	NA	NA	NA	NA	yes
B3GAT3	ENSG00000149541	87	26.61	15.8000000012647	37.4600000115918	O94766	O94766	O94766	O94766	O94766	NA	O94766	NA	O94766	yes
B3GAT3P1	ENSG00000244009	0.17	NA	NA	NA	NA	NA	NA	NA	NA	NA	NA	NA	NA	no
B3GLCT	ENSG00000187676	11.18	NA	NA	NA	NA	NA	Q6Y288	NA	NA	NA	NA	NA	NA	yes
B3GNT10	ENSG00000214654	5.41	NA	NA	NA	NA	NA	NA	NA	NA	NA	NA	NA	NA	no
B3GNT2	ENSG00000170340	16.71	7.07	0.929999999340001	0.730000000165482	Q9NY97	Q9NY97	NA	NA	Q9NY97	NA	Q9NY97	NA	NA	yes
B3GNT2P1	ENSG00000229946	0	NA	NA	NA	NA	NA	NA	NA	NA	NA	NA	NA	NA	no
B3GNT3	ENSG00000179913	0	1.77	0	0	NA	NA	NA	NA	NA	NA	NA	NA	NA	yes
B3GNT4	ENSG00000176383	1.16	1.25	0	0	NA	NA	NA	NA	NA	NA	NA	NA	NA	yes
B3GNT5	ENSG00000176597	48.52	29.37	1.96999999994639	0.149999999864768	Q9BYG0	Q9BYG0	NA	NA	Q9BYG0	NA	Q9BYG0	NA	NA	yes
B3GNT6	ENSG00000198488	0	0	0	0	NA	NA	NA	NA	NA	NA	NA	NA	NA	yes
B3GNT7	ENSG00000156966	0.16	4.36	0	0	NA	NA	NA	NA	NA	NA	NA	NA	NA	yes
B3GNT8	ENSG00000177191	17.73	2.94	0	0	Q7Z7M8	Q7Z7M8	NA	NA	NA	NA	NA	NA	NA	yes
B3GNT9	ENSG00000237172	17.66	32.04	19.990000007021	55.3499999888738	NA	NA	NA	NA	NA	NA	NA	NA	NA	yes
B3GNTL1	ENSG00000175711	1.71	3.41	0.590000000540438	0.0199999998608811	NA	NA	NA	NA	NA	NA	Q67FW5	NA	NA	yes
B3GNTL1P1	ENSG00000251237	0	NA	NA	NA	NA	NA	NA	NA	NA	NA	NA	NA	NA	no
B3GNTL1P2	ENSG00000271328	0	NA	NA	NA	NA	NA	NA	NA	NA	NA	NA	NA	NA	no
B4GALNT1	ENSG00000135454	8	0.34	0	0	Q00973	Q00973	NA	NA	NA	NA	Q00973	NA	NA	yes
B4GALNT2	ENSG00000167080	0	0	0	0	NA	NA	NA	NA	NA	NA	NA	NA	NA	yes
B4GALNT2P1	ENSG00000248883	0	NA	NA	NA	NA	NA	NA	NA	NA	NA	NA	NA	NA	no
B4GALNT3	ENSG00000139044	9.57	12.21	0	0.510000000470623	NA	NA	NA	NA	NA	NA	Q6L9W6	NA	NA	yes
B4GALNT4	ENSG00000182272	25.63	1.72	0	3.11999999883344	NA	NA	NA	NA	NA	NA	NA	NA	NA	yes
B4GALT1	ENSG00000086062	18.7	22.92	2.92999999868187	2.86999999900833	P15291	P15291	P15291	P15291	P15291	NA	P15291	NA	NA	yes
B4GALT1-AS1	ENSG00000233554	0.89	NA	NA	NA	NA	NA	NA	NA	NA	NA	NA	NA	NA	no
B4GALT2	ENSG00000117411	24.87	12.72	16.3600000039739	25.1200000041333	NA	NA	NA	NA	NA	NA	O60909	NA	NA	yes
B4GALT3	ENSG00000158850	46.01	22.95	8.97000000260207	19.2000000018982	O60512	O60512	O60512	O60512	NA	NA	O60512	NA	NA	yes
B4GALT4	ENSG00000121578	101.29	60.95	13.8400000015833	13.9499999967799	O60513	O60513	O60513	O60513	O60513	NA	O60513	NA	NA	yes
B4GALT4-AS1	ENSG00000240254	0	NA	NA	NA	NA	NA	NA	NA	NA	NA	NA	NA	NA	no
B4GALT5	ENSG00000158470	56.3	14.86	1.35000000034162	4.19999999908547	NA	NA	NA	NA	NA	NA	O43286	NA	NA	yes
B4GALT6	ENSG00000118276	27.76	17.25	0.449999999758574	5.08000000139553	NA	NA	Q9UBX8	NA	NA	NA	NA	NA	NA	yes
B4GALT7	ENSG00000027847	19.68	12.69	15.8700000056965	28.8599999925527	NA	NA	NA	NA	NA	NA	NA	NA	NA	yes
B4GAT1	ENSG00000174684	31.59	NA	NA	NA	NA	NA	O43505	O43505	O43505	NA	NA	NA	O43505	yes
B9D1	ENSG00000108641	27.96	22.98	50.7699999969067	65.0199999795074	NA	NA	NA	NA	NA	NA	NA	NA	NA	yes
B9D2	ENSG00000123810	12.59	5.89	3.43000000067464	1.41999999916151	NA	NA	NA	NA	NA	NA	NA	NA	NA	yes
BAALC	ENSG00000164929	1.46	1.46	0	0	NA	NA	NA	NA	NA	NA	NA	NA	NA	yes
BAALC-AS1	ENSG00000247081	1.27	NA	NA	NA	NA	NA	NA	NA	NA	NA	NA	NA	NA	no
BAALC-AS2	ENSG00000236939	0	NA	NA	NA	NA	NA	NA	NA	NA	NA	NA	NA	NA	no
BAAT	ENSG00000136881	0.11	0.53	0	0	NA	NA	NA	NA	NA	NA	NA	NA	NA	yes
BABAM1	ENSG00000105393	83.52	37.9	24.1099999913537	42.3299999850688	Q9NWV8	Q9NWV8	Q9NWV8	NA	NA	NA	Q9NWV8	Q9NWV8;J3KQS6;M0R2I2;M0R0I0;M0R193;M0R2K3;M0R2A4;M0R3F4;M0QY17	Q9NWV8	yes
BABAM2	ENSG00000158019	12.72	NA	NA	NA	NA	NA	Q9NXR7	Q9NXR7	Q9NXR7	NA	NA	NA	Q9NXR7	yes
BACE1	ENSG00000186318	33.06	70.18	7.61999999812164	4.53999999894605	P56817	P56817	P56817	NA	NA	NA	P56817	NA	NA	yes
BACE1-AS	ENSG00000278768	4.35	6.93	1.12999999933397	0.679999999995301	NA	NA	NA	NA	NA	NA	NA	NA	NA	no
BACE2	ENSG00000182240	70.69	13.61	0	1.63000000087944	Q9Y5Z0	Q9Y5Z0	Q9Y5Z0	NA	NA	NA	Q9Y5Z0	NA	NA	yes
BACE2-IT1	ENSG00000224388	0	NA	NA	NA	NA	NA	NA	NA	NA	NA	NA	NA	NA	no
BACH1	ENSG00000156273	22.84	21.21	0.55999999990536	0.809999999612981	O14867	O14867	O14867	NA	NA	NA	O14867	NA	NA	yes
BACH1-AS1	ENSG00000232118	0	NA	NA	NA	NA	NA	NA	NA	NA	NA	NA	NA	NA	no
BACH1-IT1	ENSG00000248476	0.52	NA	NA	NA	NA	NA	NA	NA	NA	NA	NA	NA	NA	no
BACH1-IT2	ENSG00000228817	1.04	NA	NA	NA	NA	NA	NA	NA	NA	NA	NA	NA	NA	no
BACH1-IT3	ENSG00000234293	0	NA	NA	NA	NA	NA	NA	NA	NA	NA	NA	NA	NA	no
BACH2	ENSG00000112182	1.68	4.6	0.480000000149544	0.260000000240008	NA	NA	NA	NA	NA	NA	Q9BYV9	NA	NA	yes
BAD	ENSG00000002330	79.38	14.53	18.7099999963282	44.5299999922846	Q92934	Q92934	Q92934	Q92934	NA	NA	Q92934	NA	NA	yes
BAG1	ENSG00000107262	83.7	23.68	15.5999999947122	27.2399999902821	Q99933	Q99933	Q99933	Q99933	Q99933	NA	Q99933	NA	NA	yes
BAG2	ENSG00000112208	9.7	7.99	6.98999999915125	13.549999999789	O95816	O95816	O95816	O95816	O95816	NA	O95816	NA	O95816	yes
BAG3	ENSG00000151929	7.02	59.69	51.1300000064575	49.0299999924409	O95817	O95817	NA	NA	O95817	NA	O95817	O95817;C9JFK9	NA	yes
BAG4	ENSG00000156735	10.31	8.99	0.459999999893445	2.51000000114388	O95429	O95429	O95429	O95429	O95429	NA	NA	NA	NA	yes
BAG5	ENSG00000166170	29.48	53.5	5.53000000103332	17.5699999979316	Q9UL15	Q9UL15	Q9UL15	Q9UL15	Q9UL15	NA	Q9UL15	NA	NA	yes
BAG6	ENSG00000204463	131.5	63.92	36.3399999883148	73.6700000037541	P46379	P46379	P46379	P46379	P46379	NA	P46379	NA	P46379	yes
BAGE2	ENSG00000187172	0	NA	0	0	NA	NA	NA	NA	NA	NA	NA	NA	NA	no
BAHCC1	ENSG00000266074	7.8	4.55	0.0100000000160527	0.540000000085207	NA	NA	Q9P281	NA	NA	NA	Q9P281	NA	NA	yes
BAHD1	ENSG00000140320	34.16	19.51	4.52999999823684	17.9099999977057	Q8TBE0	Q8TBE0	Q8TBE0	NA	NA	NA	Q8TBE0	NA	NA	yes
BAIAP2	ENSG00000175866	23.41	30.86	31.3600000077328	18.7700000006237	Q9UQB8-5	Q9UQB8-5	Q9UQB8	Q9UQB8	NA	NA	Q9UQB8	NA	NA	yes
BAIAP2-DT	ENSG00000226137	15.93	NA	NA	NA	NA	NA	NA	NA	NA	NA	NA	NA	NA	no
BAIAP2L1	ENSG00000006453	49.49	19.96	1.59999999954273	1.87000000019702	Q9UHR4	Q9UHR4	Q9UHR4	Q9UHR4	Q9UHR4	NA	Q9UHR4	NA	NA	yes
BAIAP2L2	ENSG00000128298	0.17	1.39	0	0	NA	NA	NA	NA	NA	NA	NA	NA	NA	yes
BAIAP3	ENSG00000007516	15.5	73.23	52.6999999963504	100.689999994651	O94812	O94812	NA	NA	NA	NA	NA	NA	O94812	yes
BAK1	ENSG00000030110	20.25	8.06	5.16999999839754	6.77999999885962	Q16611	Q16611	NA	NA	NA	NA	Q16611	NA	NA	yes
BAK1P1	ENSG00000175730	0.87	NA	NA	NA	NA	NA	NA	NA	NA	NA	NA	NA	NA	no
BAK1P2	ENSG00000236616	0	NA	NA	NA	NA	NA	NA	NA	NA	NA	NA	NA	NA	no
BAMBI	ENSG00000095739	4.21	0.6	0	25.7700000024855	NA	NA	NA	NA	NA	NA	NA	NA	NA	yes
BANCR	ENSG00000278910	0	NA	NA	NA	NA	NA	NA	NA	NA	NA	NA	NA	NA	no
BANF1	ENSG00000175334	242.91	41.41	38.1600000046424	71.1700000174591	O75531	O75531	O75531	O75531	O75531	O75531	O75531	O75531	NA	yes
BANF1P1	ENSG00000258531	0	NA	NA	NA	NA	NA	NA	NA	NA	NA	NA	NA	NA	no
BANF1P2	ENSG00000230306	0	NA	NA	NA	NA	NA	NA	NA	NA	NA	NA	NA	NA	no
BANF1P3	ENSG00000237758	3.99	NA	NA	NA	NA	NA	NA	NA	NA	NA	NA	NA	NA	no
BANF1P4	ENSG00000223828	0	NA	NA	NA	NA	NA	NA	NA	NA	NA	NA	NA	NA	no
BANF1P5	ENSG00000225935	0	NA	NA	NA	NA	NA	NA	NA	NA	NA	NA	NA	NA	no
BANF2	ENSG00000125888	0	0	0	0	NA	NA	NA	NA	NA	NA	NA	NA	NA	yes
BANK1	ENSG00000153064	1	0.82	1.87000000019702	4.66999999934168	NA	NA	NA	NA	NA	NA	NA	NA	NA	yes
BANP	ENSG00000172530	19.46	5.86	2.02000000094125	6.85999999736375	NA	NA	Q8N9N5	NA	NA	NA	NA	NA	NA	yes
BAP1	ENSG00000163930	56.65	NA	16.2599999951639	24.0099999929575	Q92560	Q92560	Q92560	NA	NA	NA	Q92560	NA	NA	yes
BARD1	ENSG00000138376	6.9	0.5	0	0	NA	NA	NA	NA	NA	NA	Q99728	NA	NA	yes
BARHL1	ENSG00000125492	0.11	0.26	0	0.569999999872782	NA	NA	NA	NA	NA	NA	NA	NA	NA	yes
BARHL2	ENSG00000143032	0.74	0	0	0	NA	NA	NA	NA	NA	NA	NA	NA	NA	yes
BARX1	ENSG00000131668	0	0	0	0	NA	NA	NA	NA	NA	NA	NA	NA	NA	yes
BARX1-DT	ENSG00000235601	0	NA	NA	NA	NA	NA	NA	NA	NA	NA	NA	NA	NA	no
BARX2	ENSG00000043039	0	0.39	0	0	NA	NA	NA	NA	NA	NA	NA	NA	NA	yes
BASP1	ENSG00000176788	0.11	0.53	0	26.1300000092682	NA	NA	NA	NA	NA	NA	NA	P80723	P80723	yes
BASP1-AS1	ENSG00000215196	0	NA	NA	NA	NA	NA	NA	NA	NA	NA	NA	NA	NA	no
BASP1P1	ENSG00000230535	0	0	0	0	NA	NA	NA	NA	NA	NA	NA	NA	NA	no
BATF	ENSG00000156127	0	0	0	0	NA	NA	NA	NA	NA	NA	NA	NA	NA	yes
BATF2	ENSG00000168062	1.49	1.18	0	0.800000000555273	NA	NA	NA	NA	NA	NA	NA	NA	NA	yes
BATF3	ENSG00000123685	0.68	1.02	0.53000000008704	0	NA	NA	NA	NA	NA	NA	NA	NA	NA	yes
BAX	ENSG00000087088	146.7	12.45	23.540000001902	59.0700000103367	Q07812	Q07812	Q07812	Q07812	Q07812	NA	Q07812	Q07812;K4JQN1;I6LPK7;H0YA56	Q07812	yes
BAZ1A	ENSG00000198604	13.03	9.76	0.260000000240008	0	Q9NRL2	Q9NRL2	NA	NA	NA	NA	Q9NRL2	NA	NA	yes
BAZ1B	ENSG00000009954	88.62	27.13	9.29999999788776	22.0500000073179	Q9UIG0	Q9UIG0	Q9UIG0	NA	NA	NA	Q9UIG0	NA	Q9UIG0	yes
[truncated: 56,885 more rows]
